# Supplementary material for: De novo assembly and transcriptome dataset of liver, testis and head kidney from red drum (Sciaenops ocellatus)
Source: Data Brief. 2019 Jan 11;22:934–9. doi: 10.1016/j.dib.2019.01.011 (PMC6362861; doi:10.1016/j.dib.2019.01.011)
Supplement: Supplementary file 2 — Supplementary material [file mmc2.xlsx]

## Sheet: GO annotated sequences
Seq ID	Description	Sequence Data	Length	#Hits	e-Value	sim mean	#GO	GO IDs	GO Names
TRINITY_DN47379_c2_g1_i1	14-3-3 epsilon	cttggacgccatctttactccatccccagcacacagcgctgccggtggggcggaacacagcacactcatcgacccacttgatttcaaggaaccgccgatagacctgacacacacacgcacacacacacacacacaccgcccgccgtgtctttccacagacgaattgtcgctttgaacagttcgccagttcatcttattacacgatggtagagcgagaggacctagtctaccaggcaaagctcgccgagcaggcagagcgatatgacgagatggtggtgtctatgaagaacgtggcgggcatggacgtggagctgacagtggaggagaggaacctactatcggtggcctacaagaatgtgatcggagctcggagagcctcctggaggataatcagcagta…	2135	10	7.75708e-180	96.8	1	F:GO:0019904	F:protein domain specific binding
TRINITY_DN47379_c2_g1_i2	14-3-3 epsilon	cttggacgccatctttactccatccccagcacacagcgctgccggtggggcggaacacagcacactcatcgacccacttgatttcaaggaaccgccgatagacctgacacacacacgcacacacacacacacacaccgcccgccgtgtctttccacagacgaattgtcgctttgaacagttcgccagttcatcttattacacgatggtagagcgagaggacctagtctaccaggcaaagctcgccgagcaggcagagcgatatgacgagatggtggtgtctatgaagaacgtggcgggcatggacgtggagctgacagtggaggagaggaacctactatcggtggcctacaagaatgtgatcggagctcggagagcctcctggaggataatcagcagta…	2238	10	1.1085e-139	97.2	1	F:GO:0019904	F:protein domain specific binding
TRINITY_DN47224_c3_g1_i2	23 kDa integral membrane -like	cgttgtgtgaagcattttcactttcttaaagttgcatccgtcctgtgagttctgacgtagatcccagtgtttggttccagatcagttctgtgtgtcgtaactctgagcatagctgtggaggcagcttatcagggcacacacagcgcttcacatcatcacacgcaccacatcgtttcacttcttcgtctgctgagagaccgaccgttaaaaaccaaagatgggaaaaattaatggatgcctcaagtgcctctttatcttcttcaatgtgatatttgcaatctttggatgtctgatggtctatggaatgattcagtacagcgcctacagccaccagatgtcgatggttggaagcccgagcacggcatggggttgggtgtatgccctcagcgtcctcggcac…	2497	10	3.37864e-70	69.7	1	C:GO:0016020	C:membrane
TRINITY_DN47224_c3_g1_i3	23 kDa integral membrane -like	cgttgtgtgaagcattttcactttcttaaagttgcatccgtcctgtgagttctgacgtagatcccagtgtttggttccagatcagttctgtgtgtcgtaactctgagcatagctgtggaggcagcttatcagggcacacacagcgcttcacatcatcacacgcaccacatcgtttcacttcttcgtctgctgagagaccgaccgttaaaaaccaaagatgggaaaaattaatggatgcctcaagtgcctctttatcttcttcaatgtgatatttgcaatctttggatgtctgatggtctatggaatgattcagtacagcgcctacagccaccagatgtcgatggttggaagcccgagcacggcatggggttgggtgtatgccctcagcgtcctcggcac…	1690	10	8.59721e-36	73.6	1	C:GO:0016021	C:integral component of membrane
TRINITY_DN47224_c3_g1_i5	23 kDa integral membrane -like	cgttgtgtgaagcattttcactttcttaaagttgcatccgtcctgtgagttctgacgtagatcccagtgtttggttccagatcagttctgtgtgtcgtaactctgagcatagctgtggaggcagcttatcagggcacacacagcgcttcacatcatcacacgcaccacatcgtttcacttcttcgtctgctgagagaccgaccgttaaaaaccaaagatgggaaaaattaatggatgcctcaagtgcctctttatcttcttcaatgtgatatttgcaatctttggatgtctgatggtctatggaatgattcagtacagcgcctacagccaccagatgtcgatggttggaagcccgagcacggcatggggttgggtgtatgccctcagcgtcctcggcac…	2490	10	4.0454e-70	69.7	1	C:GO:0016020	C:membrane
TRINITY_DN47224_c3_g1_i6	23 kDa integral membrane -like	cgttgtgtgaagcattttcactttcttaaagttgcatccgtcctgtgagttctgacgtagatcccagtgtttggttccagatcagttctgtgtgtcgtaactctgagcatagctgtggaggcagcttatcagggcacacacagcgcttcacatcatcacacgcaccacatcgtttcacttcttcgtctgctgagagaccgaccgttaaaaaccaaagatgggaaaaattaatggatgcctcaagtgcctctttatcttcttcaatgtgatatttgcaatctttggatgtctgatggtctatggaatgattcagtacagcgcctacagccaccagatgtcgatggttggaagcccgagcacggcatggggttgggtgtatgccctcagcgtcctcggcac…	2704	10	9.41377e-35	73.6	1	C:GO:0016021	C:integral component of membrane
TRINITY_DN47224_c3_g1_i7	23 kDa integral membrane -like	cgttgtgtgaagcattttcactttcttaaagttgcatccgtcctgtgagttctgacgtagatcccagtgtttggttccagatcagttctgtgtgtcgtaactctgagcatagctgtggaggcagcttatcagggcacacacagcgcttcacatcatcacacgcaccacatcgtttcacttcttcgtctgctgagagaccgaccgttaaaaaccaaagatgggaaaaattaatggatgcctcaagtgcctctttatcttcttcaatgtgatatttgcaatctttggatgtctgatggtctatggaatgattcagtacagcgcctacagccaccagatgtcgatggttggaagcccgagcacggcatggggttgggtgtatgccctcagcgtcctcggcac…	2493	10	3.30626e-70	69.7	1	C:GO:0016020	C:membrane
TRINITY_DN40135_c0_g1_i1	26S proteasome non-ATPase regulatory subunit 10	gctcctctggtttaaatgtgaaacgaaacatcacttgagtacatccactgggctgttataaatttagtttcacaccgaaagactatttaaataatggagggatctgtatcaaacgtggaggtctgtaatttcgcttacacggggcagtttgaccaattaaaacagtgtatcctgtcagataaaacgcttgcttgcaaaacggaccaggacagcagaaccgccctgcactgggcttgttcagctggccacaccaacattgtggagtttctgcttgacctgggagttgaggtgaatctgcaggatgatgcttcgtggagccctcttcacattgcagcgtctgcaggcagagaagacatagtgagatctttaatatccaaaggagctcagctgaattcagtg…	1802	10	6.25047e-155	96.7	1	P:GO:0055088	P:lipid homeostasis
TRINITY_DN12158_c0_g1_i1	26S proteasome non-ATPase regulatory subunit 6	cgctatcaaagctaacagtgagttagcatatgagtgcgctgtgtgacatgtagcggtattctaaagagtctgctcactgtgtacacggtgctgacagtttttacgttttattgggcgcattattgtctctttaatgtttcaatatcccaaaaaagacatggcaccgtattacgagggtctgtgtaaggacctgaagtggcagctggacggtgacc	215	6	7.40309e-06	69	1	C:GO:0000502	C:proteasome complex
TRINITY_DN49109_c3_g1_i1	28S ribosomal protein S28, mitochondrial	gtcacggaaatgacgtcacagatggcggcagactcacctggagccgccaggtggcgctgtgggcgtgtctacagggagttaaagcaggaagaggccgccgctctgcattgtgggacaacatggcggccctgtgtaaggttgtgtccaggttcggggtccggatcgcctcctcccggttcctcagctcggactccggcggggaccagcccgccgcgcgcagacccagagccggcttcgctgccgccttcgacctgcagtcggagctccagcgggaggcagagagcggcgcggccggcagcagcggctcctcctccggtcaggaggagagcttcgcctcgctgctccgccggtccccgctggtccagatgggaccggccaaagataagctggtggtcggga…	1053	10	1.1212e-54	75.1	1	C:GO:0005840	C:ribosome
TRINITY_DN47432_c9_g1_i1	28S ribosomal S25, mitochondrial	gggggactccagcagagccgcagcttgtgttcagatgtcagtttgtagttttaaataaaaaaaaaaaaaaaaaggactttaaaatgccgatgaaagggcggtttccgatcaggaggaccctggagtacctccagaagggcgacatcatctttaaaaacaaagtgaagatcatgacggtgaattacaacacacatggagagctcagcgaaggagcaaggaagtttgtgttcttcaatattcctcagattcagtacaaaaacccgtgggtccaaataatgatgttcaaaaatatgacgccatcaccgtttttgaagttctacctggaccatggggagcaagttctggtggatgtggaaggaaaggactacaaacaaatttcacaacatgtaaagaagattt…	1196	10	5.45245e-112	97.2	1	C:GO:0005840	C:ribosome
TRINITY_DN45229_c0_g1_i1	28S ribosomal S33, mitochondrial	ggcagatttgtcatgcgcagtaggctctgtgatggcagtgtggtgtgtgaaggttaacgttagctggaacattagtccagtatattgaacagtgtttgtcatgtaagcggagttcagtgtgtgttcacggcgtgtgtactgtctgactgaaggacggagcgtacgtcaccacaggatacacactcaggtttgaaattcagcagtcatggctggtctgtccagctacgccatgcgcatggccagactgagcgcccagatctttggggaggttgtgcgtccgacagactctagatctatgaaggtggtccagctgttcaaggagcctcccttggccaagacgaaagaggtgtatgactggtacccacagcacaagatttactatgccatgacccagaagct…	1460	10	1.16793e-43	96	1	C:GO:0005840	C:ribosome
TRINITY_DN41399_c1_g2_i1	28S ribosomal S36, mitochondrial	atttgtctttgcttagcacagtagtcttgttttgacacttttaatgataatacagacaatatttttgtcttttaatttctttatgattcataaaaaacctttgcagcctctttgaacctggactggttttgctttgtatcggattaaggtcttttattagtctattcttgtatgtccttttttgacaggaggctaacttaacgttacaacccgcagtgataaggctggagcatggcctgaagatttgacctagcaggacaaccactgggacaacacatctgtcgactgcctataataaccggcataagagcaactacaaggagcttttttataccggaagtaaacccgaggtcgtcatggggagcaaagtcagctccaaaatggctgctcctgctgccc…	1469	10	5.61526e-51	83.2	1	C:GO:0005840	C:ribosome
TRINITY_DN41399_c1_g2_i2	28S ribosomal S36, mitochondrial	ttgaccacatgaccagattatccgctcgctttctgttttttttcaaggcggagtgaaattaaagatagggaggctaacttaacgttacaacccgcagtgataaggctggagcatggcctgaagatttgacctagcaggacaaccactgggacaacacatctgtcgactgcctataataaccggcataagagcaactacaaggagcttttttataccggaagtaaacccgaggtcgtcatggggagcaaagtcagctccaaaatggctgctcctgctgcccgagttatccaggctgttcggcctcacactcccctgatcaagttccccagaaggcaggaccaggcgaggcccaatgcccaagaggtgttgaaaacgttagcagctaacttctcaccacac…	1350	10	2.63774e-51	83.2	1	C:GO:0005840	C:ribosome
TRINITY_DN32654_c0_g1_i1	39S ribosomal L42, mitochondrial	tacaacggcgcgcacttgaatacaactgagcatggcgtcgggtcacttgtgcagactccacagtctcctcacacggctttctcacggcacaacactacgaggggtacaaacatgtttggtgccaatgcgacagaagtccagtatcagtggtccttcacttgatggctccaactgtaatgtggaaatcggcgtgacgtcagatgggaaaaccatagtgtgttaccaccccgctgctgacattccctacgagctcacccagcctatagaacgaccagaccctgtgaccaacacgattgagacccacgatcaggttttaaaggctcacctcagcaaggaggtgctgaaggacaagcaggggcccaccatagaggagctgagcaagatgtttttcaccaccaa…	785	10	2.2822e-85	87.1	1	C:GO:0005840	C:ribosome
TRINITY_DN32654_c0_g1_i2	39S ribosomal L42, mitochondrial	tacaacggcgcgcacttgaatacaactgagcatggcgtcgggtcacttgtgcagactccacagtctcctcacacggctttctcacggcacaacactacgaggggtacaaacatgtttggtgccaatgcgacagaagtccagtatcagtggtccttcacttgatggctccaactgtaatgtggaaatcggcgtgacgtcagatgggaaaaccatagtgtgttaccaccccgctgctgacattccctacgagctcacccagcctatagaacgaccagaccctgtgaccaacacgattgagacccacgatcaggttttaaaggctcacctcagcaaggaggtgctgaaggacaagcaggggcccaccatagaggagctgagcaagatgtttttcaccaccaa…	546	10	3.92506e-89	88.2	1	C:GO:0005840	C:ribosome
TRINITY_DN37706_c0_g1_i1	39S ribosomal L48, mitochondrial	atctggtgtttgtctttctttttctttagcgcttcctgtagttgcagcagtggatacatgtgttgttgatattttgtagttttgtagttttgtagtttttcacgtagcccgccgagccgaataacaccgcgaacacacaagcacgtgcgtgctttccgaagatgaatcccgccgttcgaaaggtgttaaatcaagctcttacatcatgccgggccacgccgtccatccagcatcctgtttgggcttctgtgagtgagagacagtacaaatctatgccaacgcatggaattgggaggtggagacatcttttacctaaagaagcgccaaagaaaaagaaagacaaacaccagatgaaacagatcatggcagcaacagaaacagcgtacgggactctgaatg…	907	10	3.74723e-135	90.1	1	C:GO:0005761	C:mitochondrial ribosome
TRINITY_DN40932_c0_g1_i1	39S ribosomal protein L38, mitochondrial	ggaaaatcggcaagctctaacccaacacgagcagacgtgaaagacgtgcaaacatagagtgtacaaacacacgtgattacatgtaacactcatattgttacagtgttatactaaaactgccataaaaaataggtacagtaaaataaggacgcatgaggctcgttttgtcttctcggccaccgtattttcaaacagaaggaggaaagctcactccaagatggcgctgcgcaccgtctgtgccgtcgccttgcgagctgggacagatttaggggtcaatcatgtgaggacgtttgccacgacagcgctcctctgcagacgcacacctcctttgggtcccatgccaaatgaggagatagatgttgagaaactggagtcattggagaaatatcgcagctacaa…	1474	10	0	92.2	1	C:GO:0005840	C:ribosome
TRINITY_DN40932_c0_g1_i2	39S ribosomal protein L38, mitochondrial	cataagcataacattagtttcatacatgaacacagacacaaagcttgtgttgcctctcctccctagccattctctggcggatcgtacatttaagacgttggacttctacagaaagcaccaggacaatataacacctgcaggtctggcattcttccagtgccagtgggatgaatctgtcaccaacacctttcacaacacactcaacatgagggagccggtgtttgagtttatccgtcctccagtgtaccaccctccacaggtcaaataccctcatggacagcccctgcgctacctggacagatacagagacggaaaggagcacacctatggaatatactgattgtgagacacacactcgcggagaggagaaaacacacttcattgcaaatgtgtagttat…	436	10	2.14543e-59	95	1	C:GO:0005840	C:ribosome
TRINITY_DN41521_c0_g1_i1	39S ribosomal protein L54, mitochondrial	caccgtccccgcccactgctttgctgtgttgaagtgtctcctcccgtccgcagaggggcaaggtggattattttcacagcgccaaagacgacgcagaaaacggaagttgaaggaactatgaatgtcaaactgtagcatggtgggcttcgttaagatgtcagggtacggcttgtttaggatagtaacaaacacaaccaacgctacaacgctgctgtgcaggacgaacatactaagcagaatacagacatgcggatatgcgaagaaagttgtggccaaagggaaaggcaaaggtatgatgaaagaagaactgaaaggtccagaggtgtgtaaagaccccgtcagacttacttcttatgcagtaggggtcaacatcttcaagcaaggagaagacccccagct…	1428	10	6.67893e-72	87.7	1	C:GO:0005840	C:ribosome
TRINITY_DN51014_c0_g1_i1	39S ribosomal protein L55, mitochondrial precursor	gtttcctgtcacggcatggatgctttataagctggaccaccaccggactggtttgtttagctattttcacggcggccagcatgtttctgaggaggctctgctctccacagagtctgttatccaggtgtgtgtgcccggtgttcactcggacagggggccagtcagggtcactgctccacactcaagtggctcagctcggctccaacagggcgtcg	215	5	1.59531e-10	65	1	C:GO:0005840	C:ribosome
TRINITY_DN71305_c0_g1_i1	50S ribosomal L2, chloroplastic-like	ccacagtcaaaaagttaacaagaagatgtaccgcggcgcgctgaaaagcatcctgtccgaactggtacgtcaggatcgtctgatcgttgtcgagaagttctctgtagaagcgccgaaaactaagctgctggcacagaaactgaaagacatggctctggaagatgtgctgatcatcaccggtgagctggacgaaaacctgttcctggctgcgcgcaacctgcacaaggttgacgtacgcgatgcaactggtatcgacccggttagcctgatcgccttcgacaaagtcgtaatgactgctgatgctgttaagcaagttgaggagatgctggcatgattcgtgaagaacgtctgctgaaggtgctgcgtgcaccgcacgtttctgaaaaagcgtctactgcg…	1539	10	5.59868e-131	71.1	1	C:GO:0005622	C:intracellular
TRINITY_DN47330_c0_g1_i2	60S ribosomal L7	gtcctaaatcctttaacgcgcacatgcgcaaaagaaaatttctctttctcggtgggcgcaatggcggacgcagaaaaaaaagtgcaggcggtccctgagagccttttgaaaaggcgaaaggccttcgccaccatgaaggccatgcgtatcaagaagatgctggctgagaagaaggcccgcaaagtgaccaggaaactgatctacaagagggctgagaagtaccacaaggagtacaggcagatgtacaggcgtgagatccgtctgagccgtactgctcgcaaagtgggaaactactatgtgccagctgagcccaaactggcttttgtcatcaggatcagaggtatcaacggtgtcagccccaaggtccgcaaagttctgcagctgctccgtctgcgccag…	644	10	2.2522e-122	97.2	1	C:GO:0005840	C:ribosome
TRINITY_DN47330_c0_g1_i4	60S ribosomal L7	gtcctaaatcctttaacgcgcacatgcgcaaaagaaaatttctctttctcggtgggcgcaatggcggacgcagaaaaaaaagtgcaggcggtccctgagagccttttgaaaaggcgaaaggccttcgccaccatgaaggccatgcgtatcaagaagatgctggctgagaagaaggcccgcaaagtgaccaggaaactgatctacaagagggctgagaagtaccacaaggagtacaggcagatgtacaggcgtgagatccgtctgagccgtactgctcgcaaagtgggaaactactatgtgccagctgagcccaaactggcttttgtcatcaggatcagaggtatcaacggcgtcagccccaaggtccgcaaagttctgcagctgctccgtctgcgccag…	1406	10	6.93491e-162	98.2	1	C:GO:0005840	C:ribosome
TRINITY_DN47330_c0_g1_i5	60S ribosomal L7	gtcctaaatcctttaacgcgcacatgcgcaaaagaaaatttctctttctcggtgggcgcaatggcggacgcagaaaaaaaagtgcaggcggtccctgagagccttttgaaaaggcgaaaggccttcgccaccatgaaggccatgcgtatcaagaagatgctggctgagaagaaggcccgcaaagtgaccaggaaactgatctacaagagggctgagaagtaccacaaggagtacaggcagatgtacaggcgtgagatccgtctgagccgtactgctcgcaaagtgggaaactactatgtgccagctgagcccaaactggcttttgtcatcaggatcagaggtatcaacggcgtcagccccaaggtccgcaaagttctgcagctgctccgtctgcgccag…	841	10	6.0787e-165	98.2	1	C:GO:0005840	C:ribosome
TRINITY_DN47330_c0_g1_i6	60S ribosomal L7	gcaaagttctgcagctgctccgtttgcgccagatcttcaacggcgtgttcgtcaagctgaacaaggcttcaatcaacatgctcaggatcgctgagccttacatcgcctgggggtaccccaacctgaagtctgtgcgcgagcttatctacaagcgtggccatggcaggatgaggaaacagcgcatcgccctcacagacaacgctctggtggagaaggctctcggcaaatatggcatcatctgcgttgaggacctcatccatgagatttacacagttggaaagaacttcaagcccgccaacaacttcctgtggcccttcaaactgtcgtcaccccgcggtggtatgaacaagaagaccacacactttgtggagggaggagatgccggcaacagggaggatc…	458	10	7.48187e-100	99.7	1	C:GO:0005840	C:ribosome
TRINITY_DN47330_c0_g2_i1	60S ribosomal L7	gtcctaaatcctttaacgcgcacatgcgcaaaagaaaatttctctttctcggtgggcgcaatggcggacgcagaaaaaaaagtgcaggcggtccctgagagccttttgaaaaggcgaaaggccttcgccaccatgaaggccatccggatcaagaagatgctggctgagaaaaaagcccgcaaagtgaccaggaagctgatttacaagagggctgaggggtaccacaaggagtacaggc	238	10	4.70789e-28	94	1	C:GO:0005840	C:ribosome
TRINITY_DN47203_c1_g1_i2	85 88 kDa calcium-independent phospholipase A2	agcagtaaaaaacatttttcagcacttgggacatcaacatggatgaatgtgagcgttttgtgcgtgcgaacaagctttctctttaaaaacccagaatcaaacttaattgtcaaatggctttttagaatcattatttcctcgtcttttaccagaacaacttgtgtggcgagctgcccgctccagcggcgccgcccccacctacttccgaccaatggggcgctttctggacggagggctactggccaataacccgacactagacgccatgtcagaaatccatcagtacaataaagccttaaaagcggagagtcatggaaaggaaaccaagaagttgggtatagtggtttcccttggtacaggtaaacctcctcaagtggtggtcaactctgtggatgtttt…	1593	10	1.87737e-111	96.5	1	P:GO:0006629	P:lipid metabolic process
TRINITY_DN47203_c1_g1_i1	85 88 kDa calcium-independent phospholipase A2 isoform X1	agcaagtgtggctgcagtgcggcggctgttgacgtcgctatcagaagtcaactaacacagaggggagctagcagtaacaatgcagtttctgggccggctgttggacacagtgtcctctgtgtcaaccctcttcaccagcccctaccgcgtcagagaagtgccgctgtctgactatggtggaggaggcaaagtcatgctgaaagaggagggacggatggtcctatacaaaaacacccagtgccagtcatgggactgtctgcttatgtgccctgagatgcctactatgactctgaggctgtttcaggtggcttcagaggcggacgccatgaactggttcgcccaatatgccctcaagcttcgccccttctatgagacacttcctctgaaggctgagactac…	3644	10	0	92.5	1	P:GO:0006629	P:lipid metabolic process
TRINITY_DN80973_c0_g1_i1	Abl interactor 1	cagcaacctcctccgagtggcagattactgcgaaaacaattaccttcaggcagaggatccaacaaaggctgttgaagagtccaaagctctggctgcccagtcactagccagtgtcacctaccagatcaacagtctggccagcaccgtgctgaggctgctggacacgcaggccatgcagatcaaagatatggagtcctcagtcaacctgctgtcattggctgcagctatccacttcgagaaagtatccaggagagagattggcgctttcactactcccaaaaacaggatccgtgccaagcttttgaccccaccaccttcaggcaaggagccagagaaaagctatgccagagttccaatatcatactccatcttggactccattggacacagttttcaggt…	545	10	1.12416e-121	87.9	1	C:GO:0005737	C:cytoplasm
TRINITY_DN40367_c1_g1_i1	AChain A, A Novel Conformation Of Calmodulin	ggagggatacacaaggcaatccccattctggccacggccaatatacacactcctaacccgccagtggaactccatctaaggaacgaccacactcctagtctgcctccacagaccaacaagcacacaacccgtccgacatggctgaccaactaacagaggagcagattgcagagttcaaggaggctttctccttattcgacaaggatggcgatggcaccatcaccaccaaagagctcggcaccgtcatgaggtcgctgggccagaacccaacagaggccgaactgcaggacatgatcaatgaggtggacgctgacggtaatggaaccattgacttcccggagttcctgactatgatggccagaaaaatgaaggacacagacagcgaggaggagatccgcg…	1662	10	1.40558e-98	91.4	1	F:GO:0005509	F:calcium ion binding
TRINITY_DN40367_c1_g1_i2	AChain A, A Novel Conformation Of Calmodulin	ggagggatacacaaggcaatccccattctggccacggccaatatacacactcctaacccgccagtggaactccatctaaggaacgaccacactcctagtctgcctccacagaccaacaagcacacaacccgtccgacatggctgaccaactaacagaggagcagattgcagagttcaaggaggctttctccttattcgacaaggatggcgatggcaccatcaccaccaaagagctgggcacagtcatgcgctctctgggccagaaccccacagaggctgagctccaggacatgatcaatgaagtggacgctgatggaaatggaacgatagacttcccagagttcctcaccatgatggccaggaagatgaaggacacagacagcgaggaagagatcagag…	1141	10	6.67085e-101	91.4	1	F:GO:0005509	F:calcium ion binding
TRINITY_DN43994_c0_g1_i1	activator of basal transcription 1	tgatgatgatgatgatgatgatgatgatggtgaaaatgctgctgggatgaagaagaagaccaaacagaaaggtgttggagtgacttcctgtcctgacaggaagtgtattccaggtattgtgtacctgggtcacattcctccgaggatgcggcccaaacacctgaggaacctgctgtcagtgtacggagagatcggacgcgttttcctccaacctgaagctggtcaggtgagaaagaggaagaagaaggcggggctgaggaggtgtgacttcactgaaggatgggtggagttcagagacaaacgagtggctaaacgagtggcagcatctctccacaacacgccaatgggaaccaggaaacgccagcgcttctcctcggacctgtggtccatcaagtatct…	1196	10	2.71215e-157	94.2	1	F:GO:0000166	F:nucleotide binding
TRINITY_DN40713_c0_g1_i1	Acyl-coenzyme A thioesterase 11	agatagtctctctccccccttctctctctctctctccctccagtggcgaaactatttagtaaatccgtggcgtgtgcgtgcatgtgtgtgtgttaaataagttgttgtgttgtgtacagaaatgggtgaagccccggtcccggttacaggctgcagtttctcagccggtgttcacgttttgtagcagactggacttcaccatcagctgtaacttttaaattagttgtgagttatgacgtcagaggggaaccatgcagataccgtgcaggaccctctgttcattgaggatagtgaggaagggtacagaaaccctactgaagtcaagatgagtcagatcgtgctgccatgccatgccaaccactgtggagagcttagcgtcggacagctgctgaagtggat…	2218	10	0	96.4	1	F:GO:0008289	F:lipid binding
TRINITY_DN40713_c0_g1_i2	Acyl-coenzyme A thioesterase 11	agatagtctctctccccccttctctctctctctctccctccagtggcgaaactatttagtaaatccgtggcgtgtgcgtgcatgtgtgtgtgttaaataagttgttgtgttgtgtacagaaatgggtgaagccccggtcccggttacaggctgcagtttctcagccggtgttcacgttttgtagcagactggacttcaccatcagctgtaacttttaaattagttgtgagttatgacgtcagaggggaaccatgcagataccgtgcaggaccctctgttcattgaggatagtgaggaagggtacagaaaccctactgaagtcaagatgagtcagatcgtgctgccatgccatgccaaccactgtggagagcttagcgtcggacagctgctgaagtggat…	2916	10	0	96.1	1	F:GO:0008289	F:lipid binding
TRINITY_DN40713_c0_g1_i3	Acyl-coenzyme A thioesterase 11	tgtaaacaaaaccattttacgaaagctggttcaacaacgtttggtgtgtgtgcacaggtacagctgaagcaggtgattcctcacacacaaatggagcagatggagtacagcctggcagcagagcgaaggaggatgaggctcatccatgctgagatcattacggacctactgagcagcagcacagctcagctgggagaatgccaggagtatcaggacgctgtgccagccgagcggacacgagtggagagtgtagagctggtgctaccgccacatgccaaccaccaagtcagcacctttgggggtcaaatcatggcctggatggagaatgtggccacaattgcagcaagtcgcttgtgtaacgctcatccaaccttgaggggcatagacatgttccatttc…	2400	10	0	96.2	1	F:GO:0008289	F:lipid binding
TRINITY_DN40713_c0_g1_i4	Acyl-coenzyme A thioesterase 11	agatagtctctctccccccttctctctctctctctccctccagtggcgaaactatttagtaaatccgtggcgtgtgcgtgcatgtgtgtgtgttaaataagttgttgtgttgtgtacagaaatgggtgaagccccggtcccggttacaggctgcagtttctcagccggtgttcacgttttgtagcagactggacttcaccatcagctgtaacttttaaattagttgtgagttatgacgtcagaggggaaccatgcagataccgtgcaggaccctctgttcattgaggatagtgaggaagggtacagaaaccctactgaagtcaagatgagtcagatcgtgctgccatgccatgccaaccactgtggagagcttagcgtcggacagctgctgaagtggat…	2998	10	0	95.8	1	F:GO:0008289	F:lipid binding
TRINITY_DN40713_c0_g1_i5	Acyl-coenzyme A thioesterase 11	agatagtctctctccccccttctctctctctctctccctccagtggcgaaactatttagtaaatccgtggcgtgtgcgtgcatgtgtgtgtgttaaataagttgttgtgttgtgtacagaaatgggtgaagccccggtcccggttacaggctgcagtttctcagccggtgttcacgttttgtagcagactggacttcaccatcagctgtaacttttaaattagttgtgagttatgacgtcagaggggaaccatgcagataccgtgcaggaccctctgttcattgaggatagtgaggaagggtacagaaaccctactgaagtcaagatgagtcagatcgtgctgccatgccatgccaaccactgtggagagcttagcgtcggacagctgctgaagtggat…	1562	10	0	95.3	1	F:GO:0008289	F:lipid binding
TRINITY_DN44184_c2_g1_i1	ADAMTS-like protein 5, partial	atgactgtattatgtttgtcgcgcagggcattgtggaaaatgtctgcgggttaaaggtcggagggaacgccagagacaatattgccagaaggactttgttttccgaggcaaagtcctcgggaagctgtacagaggcgaggagacgcgttacgacgtccagatcatccacacgtaccgcaacggcttccgcctggagcatcgggagttcttgtgggcccctaatgtgtgcgactgccctcacatggaggaggggagacagtatatactgatggtgcgtcgtcacattaactacgagcacacgctaaaccgaatcctgctggaggaggacagctacgtggtgccgtacagacccagagaggacgaactgctgcgaccgctcgagagactctgcagcaacag…	699	10	1.51539e-70	92.7	1	C:GO:0005576	C:extracellular region
TRINITY_DN49530_c1_g2_i1	Adapter molecule crk	atccgccatttcagtttttgaagttagttgtcatcggtcggtggattgtggctgaaattctgccgctaaaacgcgtttatatgataattagagcttcattccggccgtaaaccaaacgagagtcctttttgccccccgcctgtggcgctatatcggcgaattgatgtccagacggatagccgcggatgtcgcctgtttactaaacgtgctctaggcgctaaagtttttgtatgagttgaaggcttcgcttgtggataacgggagggagagaagggaaggcccggtgaaagcctcggctttggagtggttatcatggccggaaattttgacgcggaggaccgcggcagctggtactggggtcggttgagcaggcaggaggctgtgtctctgttgcagggg…	1490	10	0	95.2	1	P:GO:0007520	P:myoblast fusion
TRINITY_DN38058_c0_g1_i1	adenosine monophosphate- transferase FICD	gagcgaggaagtcgatgatgtgtgtgttttgtacacagctgtagtatcgtgtcggtgttttgtagtttcagctcggagtcacagaaatacgacagcgttttatctctttagtacgagctgtagctcacagcggacagtgttggagactcccggttgtcatgttgacggtgtttcccctcctgtcggccgttttccggctctcctagccggggtggatatgcatggaggaccgtatcactagaggatggaggatttaacctggaaacttcatggctgctgtgacgatgtggcgatacaccagcggccgtgtcctcggaggatggggcccgctgctgtgcgtcctcctcggctctctggtggccatcctgatgcccctggtgggggtgcagaaccagtgct…	2303	10	0	96	1	C:GO:0016021	C:integral component of membrane
TRINITY_DN47415_c1_g1_i1	AF-10 isoform X3	aaaaacacacaaaaaaaaaaaaaactgcatttggataaaactaactgttcagtatatgtgttcaatgttctgtgttctgcatgttttagtatggaatgaaacatccccccaaaaatgttgacttgtttttccaaatgaatctcaaaacacacgagacatcacacacagacacgcacacacatgtatttgcactgtgaggtgaaacacactgaggaaattaaactgtgtgacttctgatggatggattgatgaaagatgagatttatttttgtttgtttctatcgtctgtttcatcctctcatcccaaccacacaaacactcagatttacagattgtcctgaactcatcacccactcatctgtgcagtgagaggaggaggaggaggaggagaaagggggt…	927	10	3.90177e-52	88	1	F:GO:0008270	F:zinc ion binding
TRINITY_DN31635_c0_g1_i1	AF1q	gctcatttaacctgcagcagcgcgaggagcgtgtgtaagagaacaaagaagccgacagacacaaagaggttcaacatgatggagaaatcaaacagccaatacgactccttcctcttctggaggcagccaatcccggccctcgacctgtccgagctggaggacctgggtttgactgacgttcagccagccagttgcgtgaagggaaaagacaagtcgtcctctctgaggagtcaggacgaggagggcggtctctctgagttctcctcctttaactactggagagctcccatcgctgacgtggacgctctgctggccgacctcaacctgctgctctgaaacctccatcacctgacctctgacagactcaggtctgtgtctcactgtgagtgtgtcatcatg…	678	10	2.84983e-45	83.1	1	P:GO:0097190	P:apoptotic signaling pathway
TRINITY_DN31635_c0_g1_i2	AF1q	gctcatttaacctgcagcagcgcgaggagcgtgtgtaagagaacaaagaagccgacagacacaaagaggttcaacatgatggagaaatcaaacagccaatacgactccttcctcttctggaggcagccaatcccggccctcgacctgtccgagctggaggacctgggtttgactgacgttcagccagccagttgcgtgaagggaaaagacaagtcgtcctctctgaggagtcaggacgaggagggcggtctctctgagttctcctcctttaactactggagagctcccatcgctgacgtggacgctctgctggccgacctcaacctgctgctctgaaacctccatcacctgacctctgacctctgaccccggatcagcctgatctcacccggggtcaga…	737	10	1.1781e-44	83.1	1	P:GO:0097190	P:apoptotic signaling pathway
TRINITY_DN31635_c0_g2_i1	AF1q	gctcatttaacctgcagcagcgcgaggagcgtgtgtaagagaacaaagaagccgacagacacaaagaggttcaacatgatggagaaatcaaacagccaatacgactccttcctcttctggaggcagccaatcccggccctcgacctgtccgagctggaggacctgggtttgactgacgtttagccggccagttgcgtgaagggagt	206	10	9.31614e-22	87.3	1	P:GO:0097190	P:apoptotic signaling pathway
TRINITY_DN35167_c0_g3_i1	afadin-like	cctgaacacacacctgaacatacctgaacatacctgaacactcacctgaacacacacctgaattctcagatccccacacactcgctgcaggattgttcttaacagatctcatacacgacttcccagcgtttaccatttggactctccttcttcgcctgtttcccgagtttcgataacttcgtgagttgaagagctgctgcaaacacgaagacactttgtggccacatttcctccaacatgatcctcaaagtagaaacgcatcacaccgtgaaactccaagctctgccggaagaaaggaaattgtagttgtagtaatagtaaatcttgc	328	10	3.10704e-16	90.6	1	P:GO:0007165	P:signal transduction
TRINITY_DN35167_c0_g1_i1	afadin-like isoform X1	cctgaacacacacctgaacatacctgaacatacctgaacactcacctgaacacacacctgaattctcagatccccacacactcgctgcaggattgttcttaacagatctcatacacgacttcccagcgtttaccatttggactctccttcttcgcctgtttcccgggaataactggtggtcagcattttcatatcgggcctgaatttctccgacagagtttcgataacttcgtgagttgaagagctgctgcaaacacgaagacactttgtggccacatttcctccaacatgatcctcaaagtagaaacgcatcacaccgtgaaactccaagctctgccggaagaaaggaaattgtagttgtagtaatagtaaatcttgc	379	10	2.27932e-27	90.4	1	P:GO:0007165	P:signal transduction
TRINITY_DN41655_c0_g1_i1	AH receptor-interacting protein	ttttttttttgtcgtgaaacagactcggtcaaggatggaggaagaggctcgcaagcttttcgaggaaggaataagaaagaaactggtcagtccgggtaaaggagagacgttgagcttccccaatggaaccaaggtggtcttccactaccgcaccagcctgtgtgacggcacagtgctggatgactccaggaccatggggggccacagcaaacccatggagctcatcctgggaaagaagtttaaactagctgcgtgggagagagtgatcatcaccatgaaaaagggcgaagtttcggaatttacctgcgacactaagcacacagcactgtacccgctcgtctcccagtccctgagaaacattagcgctggcaaggacccactggaaggccagaggcattg…	2350	10	0	93.1	1	P:GO:0006457	P:protein folding
TRINITY_DN22301_c0_g1_i1	AH receptor-interacting protein	tttccatcagggttactggactcagctcgtcccgccgttaacgctgcagtctcaccttggttccattggggaagctcaacgtctctcctttacccggactgaccagtttctttcttattccttcctcgaaaagcttgcgagcctcttcctccatccttgaccgagtctgtttcacgacaaatgacgatgtttgccgaagacagtcgtttcgtgacgtgtggctccacagcgccctccacacgcacacagcgttatagcagagagtccacacaaactacaaaataatcaactttcttacataccagttcatgaatttacataataaatcaagtcttaattcacaaaaaaaaaaaa	354	10	4.22574e-16	90.4	1	P:GO:0006457	P:protein folding
TRINITY_DN71900_c0_g1_i1	alpha-1-anti ase F-like	ggcgagagaaggagcgatggtgtctgttatgtacagtttcacatgtctaacagtgctggaattgctaacaggttgcgcagtgagtcggttctaccaaagcctgagaaacgtttcggtgggcctctgcgaaaggaacaagaggtcaatcagccgcagaagctcaacacatcagccctaaacacagccttggcctttgaaccttaccatgacctggccaccagaaccactactgagcctggggtccagcagcagcaacagcacaacatcttgttctcgcccttgggcctggcgtcagctttgaccctgctgtaccgagtgtctggatccgggagtcggagccaggccctgtaggcgctgaggctggcagccaactctacagagcagagcatggaggccacc…	1025	5	5.56151e-45	72.6	1	F:GO:0003779	F:actin binding
TRINITY_DN48085_c0_g1_i1	alpha-1-antitrypsin homolog	agaagatgttctttccggcagcaaagaggacattaaaggctgtaaagatgcataagatcttcactagttgtgcgctcgcagcactgctgctggctgcagcctgggcagatcaccaccaccaccaccaccacactgacgaagaaaacaaatgtcacaagctttctgcttccaatgctgacttcagctttgccctctacaagaatctgaattccaagactgctgccggaaagaacatcttctactcgccgctgggcatttccactgccctgtccatgctgtctacaggggccaagggtgaaacccacagccagctgttctccaccttgggctacagtgctcacaatcaggcagaggtcaatgaggcgtacgagcatctcttgcacgttcttggccacagcc…	1250	10	0	86.7	1	C:GO:0005615	C:extracellular space
TRINITY_DN48085_c0_g1_i2	alpha-1-antitrypsin homolog	agaagatgttctttccggcagcaaagaggacattaaaggctgtaaagatgcataagatcttcactagttgtgcgctcgcagcactgctgctggctgcagcctgggcagatcaccaccaccaccaccaccacactgacgaagaaaacaaatgtcacaagctttctgcttccaatgctgacttcagctttgccctctacaagaatctgaattccaagactgctgccggaaagaacatcttctactcgccgctgggcatttccactgccctgtccatgctgtctacaggggccaagggtgaaacccacagccagctgttctccaccttgggctacagtgctcacaatcaggcagaggtcaatgaggcgtacgagcatctcttgcacgttcttggccacagcc…	1126	10	0	86.3	1	C:GO:0005615	C:extracellular space
TRINITY_DN48085_c0_g1_i3	alpha-1-antitrypsin homolog	agaagatgttctttccggcagcaaagaggacattaaaggctgtaaagatgcataagatcttcactagttgtgcgctcgcagcactgctgctggctgcagcctgggcagatcaccaccaccaccaccaccacactgacgaagaaaacaaatgtcacaagctttctgcttccaatgctgacttcagctttgccctctacaagaatctgaattccaagactgctgccggaaagaacatcttctactcgccgctgggcatttccactgccctgtccatgctgtctacaggggccaagggtgaaacccacagccagctgttctccaccttgggctacagtgctcacaatcaggcagaggtcaatgaggcgtacgagcatctcttgcacgttcttggccacagcc…	3838	10	0	87.6	1	C:GO:0005615	C:extracellular space
TRINITY_DN40807_c0_g1_i1	alpha-2-antiplasmin-like	gagattaataaaataagagtccagccactacgttgtccagcctcgagaaggttgaccatatctgtctgtactcttattttattaatctcatcttttaacccctttggtttatctccgtctacctccacatcatacgcaacacaggctggttgtttggaaatgaagctgtgtcttcttcttctcttgctctgtctctgctgtctgggactgactgaggagcccactccaggaactcctgatgtctccagtcctgtcaatgaagaggaggatacagaggaggaggttcacagttgtagaggaacgcagtttgatctaaaggagcgcaggtcaatagggagtgccatagagcgtctgggtttacagctcctagaaaagcttcctgttggtccacagcagccc…	1038	10	4.99021e-68	84.8	1	C:GO:0005615	C:extracellular space
TRINITY_DN40807_c0_g1_i2	alpha-2-antiplasmin-like	cagtgactgttgtggttctgtggtgaaagcaggaggatcagggtgaacggaccctgtttgttaccgagctgcatcgtgggggcgtttagctggaaccaggcagtcagagcaagataaatacacgcccactctgtctgatgaatgtatgtgtcgagcgccatgaaggcccaaagctgaaggacgattcagtgcacaaagcggtttcaatctacgtacaaagtactgagactcactttcaatccactgtgatgttagtgctaatgctagtttagtttactgtagatttattacttagtttagattagtttagttgtttagtttaattttgttgttagtttagttagtttagaagtgatttcttgtttggtttagtttagttttgttgtttagtttatatta…	3526	10	0	85.3	1	C:GO:0005615	C:extracellular space
TRINITY_DN40807_c0_g1_i3	alpha-2-antiplasmin-like	gagattaataaaataagagtccagccactacgttgtccagcctcgagaaggttgaccatatctgtctgtactcttattttattaatctcatcttttaacccctttggtttatctccgtctacctccacatcatacgcaacacaggctggttgtttggaaatgaagctgtgtcttcttcttctcttgctctgtctctgctgtctgggactgactgaggagcccactccaggaactcctgatgtctccagtcctgtcaatgaagaggaggatacagaggaggaggttcacagttgtagaggaacgcagtttgatctaaaggagcgcaggtcaatagggagtgccatagagcgtctgggtttacagctcctagaaaagcttcctgttggtccacagcagccc…	2500	10	0	85.3	1	C:GO:0005615	C:extracellular space
TRINITY_DN40807_c0_g1_i5	alpha-2-antiplasmin-like	cagtgactgttgtggttctgtggtgaaagcaggaggatcagggtgaacggaccctgtttgttaccgagctgcatcgtgggggcgtttagctggaaccaggcagtcagagcaagataaatacacgcccactctgtctgatgaatgtatgtgtcgagcgccatgaaggcccaaagctgaaggacgattcagtgcacaaagcggtttcaatctacgtacaaagctggttgtttggaaatgaagctgtgtcttcttcttctcttgctctgtctctgctgtctgggactgactgaggagcccactccaggaactcctgatgtctccagtcctgtcaatgaagaggaggatacagaggaggaggttcacagttgtagaggaacgcagtttgatctaaaggagcgc…	2575	10	0	86.1	1	C:GO:0005615	C:extracellular space
TRINITY_DN40807_c0_g1_i6	alpha-2-antiplasmin-like	gagattaataaaataagagtccagccactacgttgtccagcctcgagaaggttgaccatatctgtctgtactcttattttattaatctcatcttttaacccctttggtttatctccgtctacctccacatcatacgcaacacaggctggttgtttggaaatgaagctgtgtcttcttcttctcttgctctgtctctgctgtctgggactgactgaggagcccactccaggaactcctgatgtctccagtcctgtcaatgaagaggaggatacagaggaggaggttcacagttgtagaggaacgcagtttgatctaaaggagcgcaggtcaatagggagtgccatagagcgtctgggtttacagctcctagaaaagcttcctgttggtccacagcagccc…	629	10	1.86286e-57	83.6	1	C:GO:0005615	C:extracellular space
TRINITY_DN40807_c0_g1_i7	alpha-2-antiplasmin-like	taaggtaggtaagttgatcttttgcttactaataatttgttcttgtttccccctgtgttttacaggtgaatggcagacacgatttgatcctcaggtgaccactaagggagtgttctacctggacaaccagaactctgtgccggtggacatgatgaagtctgcccagtaccctctgcgccttctggatgatccagaactggaagcacaggttgccagttttccctttaaaggaaacaccagcttcttaattgtcatgcctttgccgggcagtggaaacgtgtcatcagtacttcacaaactgaacatctccgacctttacagacgtctacctcaggagaaaacaatgcaggtcaatttacccaaggtgaagctacagttccgccaggagctccgggaagc…	1778	10	1.91201e-178	85.6	1	C:GO:0005615	C:extracellular space
TRINITY_DN40807_c0_g1_i8	alpha-2-antiplasmin-like	cagtgactgttgtggttctgtggtgaaagcaggaggatcagggtgaacggaccctgtttgttaccgagctgcatcgtgggggcgtttagctggaaccaggcagtcagagcaagataaatacacgcccactctgtctgatgaatgtatgtgtcgagcgccatgaaggcccaaagctgaaggacgattcagtgcacaaagcggtttcaatctacgtacaaagtactgagactcactttcaatccactgtgatgttagtgctaatgctagtttagtttactgtagatttattacttagtttagattagtttagttgtttagtttaattttgttgttagtttagttagtttagaagtgatttcttgtttggtttagtttagttttgttgtttagtttatatta…	2064	10	3.36986e-64	84.8	1	C:GO:0005615	C:extracellular space
TRINITY_DN46909_c2_g1_i12	Alpha-adducin	agggacgacaagcgcagagagataaacccactctgaaatcaccagggtcggggacaaaaatagtgaaacccgccgtcccgctttcaccgagcactgtttatatttcatcgcttcatcaaagagagggaggccagcacaggatgaacggcgagtcaggtgccggggtggtgacggctccccctcccaccacagccccccacaaggagcggtacttcgaccgggtggatgagagcaacccggagtaccagagggagagaaacatggcacccgacctgcgacaggacttcaacatgatggaacagagaaagagggtctccatgatactacagagcccggcgttctgcgatgagctggagacaatgatccaggatcagctgaagaagggcaagacgcccacta…	1413	10	0	99	1	C:GO:0005856	C:cytoskeleton
TRINITY_DN47247_c1_g1_i1	alpha-taxilin	acgaagaagaagaagaacccaaagttatgaccggaagtcgttttttctctcacgctgttgaggtaacctgcagtctacagtcacatcagctatttcctcattgagtctgaagataccagagatgaaaaaacaagacaccgaagagtctgtcacgcaggccattgaagatactccacctacagcaggagagatggagtcacctgcagctgcaaaagacagcttggacagcaacagccccaaagagtctgagccgcagacgccacagacagacacgcccccacaaagtgatgaggcaggaagtgaagtcgcagaagcagcactgtctcagtgtgacatggcagaggaactgagccggcagctggaagacatcctcagcacctactgtcgggaaagcatttc…	3778	10	0	91.5	1	F:GO:0019905	F:syntaxin binding
TRINITY_DN49992_c0_g1_i1	Alpha-tectorin	tgtggcctgtgtggaaatttcaacaatgatcatgaggatgacttccgaacccgccaaggtgaggtcgtgagctctgatgttgtttttgccaacagttggcaagcgtcaggggacgatgaacctggttgtgaggggcagtgtggaggtctggactgtgctgcctgcactgaagatcagacggctttatacagtgataatgcccattgtggtatcctccagagcagttctggaccttttgctgcatgtcatcaacgatttcccccacagacctttgtgcaaagctgtgtgtatgatcagtgtgtagcaggagggtaccaacccattctgtgccaagccctcaatgcgtatgcaagtcagtgtcaacagaatgggatacagattggcagctggagaagacag…	1764	10	0	89.8	1	P:GO:0007160	P:cell-matrix adhesion
TRINITY_DN49992_c0_g1_i5	Alpha-tectorin	aatgtccatgatgttgaggttaattttgttttcctttctctagaaatcccttgcccatccaacagtcactttgagtcccaaggaacaggatgtccagctacctgtgtcaaccccaactctacccagaactgccctcgccctgcccaagagagctgcatctgcaattcaggctatgtccttagcgctggggcctgtgtccctcattctgagtgtggctgcagctttgagggtcgctactaccgctctggggaaacagtactcctagacgatgactgtggaaggcgttgtagctgcagtcatggctccatgacttgtcactctcatggttgtggtgcactagagtcttgcagggtggtggatggagaaagaggatgccgacctaacagctatgcaacatgc…	1398	10	0	89.9	1	P:GO:0007160	P:cell-matrix adhesion
TRINITY_DN49992_c0_g3_i2	Alpha-tectorin	gaatgcaactgactgtgagcaaaactgccctccaaacagccattatgaactctgtggaagctcttgtccttccgcctgccccagcctctctttccctttcacctgtgccactgtgtgccaggacggttgccaatgtgatgatggttttgtcctcaatggcaaccagtgtgtgccaccaacagcctgcggatgctatcaccaaggacgctctcggcgagggggtgaacagttctgggatgatgaggaatgtcagagcttgtgtacatgtaatggcaccactggggcagtccactgtatccgcaactcctgtggtccccaggagtcctgccgtgtggtagagggtgagtttggctgccatccaaaccctcatggcacctgttctgcctctggtgaccccca…	3604	10	0	89.3	1	P:GO:0007160	P:cell-matrix adhesion
TRINITY_DN49992_c0_g3_i5	Alpha-tectorin	gccagcagcgttgatgccacctgtgagcaggtttgctctgagggatgtttctgtgatgaaggcttcctcaggagcgggtcaaggtgtattcccatggaaagctgtggctgccaatatgatggcttctactatcatgctggtgaatggttctggacagatggttgctcccagcaatgtgagtgccatgctcttaatgacctgcgctgttctgctgcatcttgcactcctgcagaagagtgcaccatcagagatggccaactgggctgttttgatgcaatgtctacctgcactgtgtggggggatccgcactacatcacttttgatggggcactggctcatttccagggcacatgctcttacatcatcacagagagtgtgaaccaccactccaacgaaact…	542	10	6.04672e-105	92.6	1	P:GO:0007160	P:cell-matrix adhesion
TRINITY_DN49992_c0_g3_i9	Alpha-tectorin	cttcaatggaaatccaaatgatgaattccacaccccatctggagagatagtcaccactccagatgagtttgggacagcttggaaggtggccggcaactacacctgcagtgatgggtgtggctcctcctgcccacgatgtaccaatgatctgcctgctagagcccagtgtgaagtcattcaagcagccgatggccccttaagcttctgccatgagacagtagacccaacaccatatttcagtgcctgtgtgtttgatgtttgcgtgtcggaaaatgatggcccaggtcttctgtgcaaggccattcaggcatatgtcagtgcctgtcaatttgctaatgttcgaatctacccatggagacaaaacaccacctgcagacttgactgtccagccaacagcca…	1305	10	0	90.3	1	P:GO:0007160	P:cell-matrix adhesion
TRINITY_DN34637_c1_g1_i1	Alpha-tectorin	gaacagttgcgatgagacccagtacgtggctctggcccagtcctgtgacaacaccgcggtggcggcacttcaaggtgaagatgcctgtcagaagctcacccagctgaaaggtttcttccagccatgccacggcctgctggatccccggcccttctaccagtcctgctacctggacggctgctataatcaccgcaaggctcaggtctgtggctcgctggcagcttacgcagaggcctgccgctccctgggtaccctcaccaccaagtggatcacccaagagaactgctcagaatggatctacgacccctgtgcaggagagatctgcacaaacttcacctgtgaactggagaatggaggtgacctctgtggctgtccagagttacccaccaccactggagg…	1431	10	0	97.7	1	P:GO:0007160	P:cell-matrix adhesion
TRINITY_DN11432_c0_g1_i1	Alpha-tectorin	ggacgctatgtgcgaggtggtgaacagttctgggatggtgaggaatgtcagaacttgtgtacatgtaatggcatcactgcggcagtccactgtatccacagctcctgtggtccccacgagtcctgccgtgtggtacagggtgagtttggctgccatcccaaacctcatggcacctgttttgcctctggtgacccccactacctcacctttgatggcaaggcctatgacttcc	232	10	4.8391e-38	86.7	1	P:GO:0007160	P:cell-matrix adhesion
TRINITY_DN40824_c0_g1_i1	aminoacyl tRNA synthase complex-interacting multifunctional 2 isoform X1	cttttctgtgtgacccgtgggagcttcctccgccgccgccgccgccgctgctgccgcctgtcaacatcacacatcgccccctcagaagacatcatcaccatcagtgtctgggacttttgttttttaactgtttgtctctgacagtagtccactaactgtcctccgtcatgcccatgtaccaggtaaagcccatctgtggcggtcacataaagaccgatttgccaacctgcatgtacaagttaccaaatatccacgcgcagaaagggaacagctgcacctccgagcacgcgcttcagaatggcgaggtggacccagcggtcagagctctggaggcccggcaggatgaaatcatgagaaaactgcacgagctgaaagcggctgtggagggcctggccaaaa…	1629	10	0	93.4	1	F:GO:0005509	F:calcium ion binding
TRINITY_DN38357_c0_g2_i3	Amphiphysin	tttaacttttaagaagcgttatgaagtcaataatccaacgggaagcgttgattaatgccaaggaatggttcattcagacactttttacgaattagaagactttcatagaattttttgctcactatcagtggccaaagtgccttctttggacagtttcaaggttgaccacatctttcattctttgcaaaagaatgaagttaacactgaatcaagtgaagctcctgaagccttagaggaacaagatgtacctgcagcgccccctgctgctgataaacctgcagcgctccctgctgctgataaacctgcagcactccctgctggagaacaggtggaagaaccgacagcgccccctgctggagaagaggtggacgaacctgcagcaccccctgctggagaaga…	452	2	1.49178e-18	80	1	C:GO:0005737	C:cytoplasm
TRINITY_DN43457_c0_g1_i1	AN1-type zinc finger 4	accgaagtcacaaaggtgttgttgagacgtctttgacaggtatgatgtcgccaacaaagcgaccacagcgaccgacaacggtcgtcggtctagtttgttccgtgtgaaggttaaacgtgatgaaatgcggcttggttttgaacataacgtcaccctcgacagccataccggacgggacgggacgggactggagctgaatgtagcctagcagcctgctagccagccgcggagaaaggtggccattgtttgagttgttggctaacatggcaacgaaagctaacgttagcagcgtcggctagacgggcttcactgccgcgttaatgcagaagatactgctgtggtcatcctgcataatgtgtgacggtcgtgaagccagtaagcagtgcctgtccctctcac…	1865	10	0	91.2	1	F:GO:0008270	F:zinc ion binding
TRINITY_DN43457_c0_g1_i2	AN1-type zinc finger 4	accgaagtcacaaaggtgttgttgagacgtctttgacaggtatgatgtcgccaacaaagcgaccacagcgaccgacaacggtcgtcggtctagtttgttccgtgtgaaggttaaacgtgatgaaatgcggcttggttttgaacataacgtcaccctcgacagccataccggacgggacgggacgggactggagctgaatgtagcctagcagcctgctagccagccgcggagaaaggtggccattgtttgagttgttggctaacatggcaacgaaagctaacgttagcagcgtcggctagacgggcttcactgccgcgttaatgcagaagatactgctgtggtcatcctgcataatgtgtgacggtcgtgaagccagtaagcagtgcctgtccctctcac…	3641	10	0	89.4	1	F:GO:0008270	F:zinc ion binding
TRINITY_DN28384_c0_g1_i1	ankyrin repeat and BTB POZ domain-containing BTBD11-B-like	aatgttgaaccctccaaggtgaccttacatacagagaggccgttcatggtgctgccgcctctgatggagtgggtgcgcgtggctgtggttcacaccgaacacagacgcagcttctctgtggacagcgatgatgtccggcaggctgccagactgcttctgcctggagtggactgcgagccccgtcagctccgaacggatgactgcttctgtgcctcaaggaaactggatgccgcctctactgaagcaaagttcctgcaggatctgggcttccgtatgctcagctgtggacgcacagacctggtgaagcaggctgtcaacctgctgggacccgatggtatcaacagcatgagtgagcaggggatgaccccgctgatgtatgcttgtgtccgtggagacgag…	420	10	9.69746e-92	98.3	1	F:GO:0046982	F:protein heterodimerization activity
TRINITY_DN50936_c0_g1_i1	ankyrin repeat and BTB POZ domain-containing BTBD11-B-like isoform X2	ctcacgggcatcgaaatgtgtttcgcaagctgctgtcgcatacagagaaagggaaaggagacgtcttatccctggaagagatcctggcagagggttcggagctggaaggtagaactccgtctcagattgacctgatccgaactgggaaggccaaacttaaagccctgaaagaagccatgtaccatagttcggaacatgggcatgtagacatcaccatagatatacggagcctcggggtcccatggactttgcacacttggatggagtctctgcgcacatgtttccatcagcaccgccgacctctgatccagggtcttctgaaagagttcagctgcatcgaggaagaggagtacaccgaggagctcatcacgcatggcctgcctctcatgttccagatcc…	1194	10	0	98.2	1	F:GO:0046982	F:protein heterodimerization activity
TRINITY_DN40192_c0_g1_i1	Ankyrin repeat and BTB/POZ domain-containing protein 2	acctgacgctggactctggctacggggcgggggactcctgcaaatccctcagcctgtcctcatccaagtcaaactcccaggccttcatgactgcccctcaccggggtaactggtggtactactccggctccatgaacagcaggaacaacagctgggacacggtcaacactgtcctccccgaagacccagaggacatcttctccaagtgcccccgcttacctgacctggaagagttcccctggaccgaagaggaggtggcaaagatactgcgcaaagtggccgagagtgggagctttaaagggggacttgcacctgtgttctcaccggaggccgtgaggcggctgtccgctctcctccgcagggctctgatccgcatatccagagaagctcagcggctca…	4137	10	0	95.7	1	F:GO:0046982	F:protein heterodimerization activity
TRINITY_DN12824_c0_g1_i1	Ankyrin repeat and BTB/POZ domain-containing protein BTBD11-A	cctgctcaggctctcggtgctggtcagccgggccctggtcagggtcgccaaggaggcgcagcgcctgagtctgcgctacgccaaatgcaccaaatatgagatccaaagtgccataaagatggtcctgtcgtggaccgtctcgatgaactgcatcagcgcggccctcagtgccttgtccctgtacaacatgagcacggaggaggacaagttcggccgcggtaagtcggtgcgctgcggactcatcttcaacgtggggaagttcttcaggtggatggtggagagcagggttgcggtcaggatccacgagcacgccgcgatctacctggctgcgtgcatggagagcctcttccgcgaggtgtacgctcgggtgctgcgcagtgcgctattggagcgggataa…	586	10	8.81698e-107	96.3	1	F:GO:0046982	F:protein heterodimerization activity
TRINITY_DN79073_c0_g1_i1	Ankyrin repeat and BTB/POZ domain-containing protein BTBD11-A	catggggggaatcactggcatttaaccgactcgatgcacagtcgacacaacagtctggacactgttaacacggtcctggtcgaggacgccgagatcctggagagcaccgggcagtgcgctaaactacccgagcttgaggatgtgccgtggagcctcggggaagtggcgagcgcactgagcagggacgaggagatgagcctgccgacccccccgcaggacgtcctgctcaggctctcg	237	10	7.2308e-49	97.8	1	F:GO:0046982	F:protein heterodimerization activity
TRINITY_DN29110_c0_g1_i1	Ankyrin repeat and fibronectin type-III domain-containing protein 1	ctggagcactgctccttcattcgttcctttgctgggtgagatggtggtggaggacaccactttgctacagtgcaacatcactggactcacttctgggacctattactatgtccaggtgtctgcctacaacatgaagggctggggacctccaatagtctccacccctggctgtgctgcaccttccagttggagggatatcgatggccgtgctccacgtcagaggggccagaaggaggcactagaccagctacttggacagataaaagaagctcaccgccactgtgtctgccatgaacagtgcaaagctccgccacaagggaggaagcactcagtatccaaaagcttgcgccacctcttccaaaccaccagcaaatttgttaaaagcttgaaaagaggtct…	689	10	5.66332e-158	95.2	1	P:GO:0007165	P:signal transduction
TRINITY_DN62468_c0_g1_i1	ankyrin repeat domain-containing 50-like	agacactcctctgcactgtgctgcacgaggtggacaccaggaggtagcaaagaggcttgtaaactggggccatggtgggcacatgggacgacagaagaaggcgaatctgcaggctaccaataatgtggacaagacgccactgcaggtggcagaaagtggagacacaccacaacatgaggagatcacaactttactcatgagaaaaatgtttcttatcaaataaagggagaga	232	10	7.58572e-43	78.7	1	P:GO:0042981	P:regulation of apoptotic process
TRINITY_DN32568_c0_g1_i1	Ankyrin-3	gctctctctatctttggtccaatgtttcattttaacttaactttaaccgtttaaatgatcccacaaagtcacactggggtcattaatgctgcctttgtcaggggggtgtcagagctgacgagtccggctctgacgaggagaccactgtcaccaccagagtgttccgcagacgagtcatactcaaggtgtgtgaggcgtggcgtgttaacggctcgaagcagagtgaagatctgtgactctgtgtgaagcagagcgagtcgcagaaagattgtgaatttttaatagagtgaacgtagaagagtatgtttctgtcaacacgggagtgtgtttgagtgtctgtaagctgatcatgtgacagaagaagaagaagtttctgtccaaatgtttttaaatttgcac	399	2	1.30445e-06	93	1	P:GO:0007165	P:signal transduction
TRINITY_DN35585_c0_g1_i1	Anterior gradient protein 2	tgaacacttctctgatttgtttccccctctctctctctctcttccagtaagcctacaaagatgatcaaagcagcgttgtcggtactcttggtcctggtggccatctcctccgcctttgggaaatacaccccaaagactggcaagaggatccctcagactctgtccagaggttggggtgatcagctgaactgggctcagacttacgaggagggtctctactgggccaggttaaaaaacaagcctctgatggtcatctttcaccttgaggactgcccacacagccagtcgctgaagaaggctgttgccgatgacgccgagatccagagaactctcgatgaggatttcattgtcctcaatctgatgtatgaaaccacagacaaacatctctctcctgacgga…	784	10	2.3157e-86	91.8	1	P:GO:0060575	P:intestinal epithelial cell differentiation
TRINITY_DN35585_c0_g1_i2	Anterior gradient protein 2	ggacaggtgagagtgagcggtacagcaagcagatcctggagctgcggtccacatacagtcttcacctgatcagaaggggaacagtaagcctacaaagatgatcaaagcagcgttgtcggtactcttggtcctggtggccatctcctccgcctttgggaaatacaccccaaagactggcaagaggatccctcagactctgtccagaggttggggtgatcagctgaactgggctcagacttacgaggagggtctctactgggccaggttaaaaaacaagcctctgatggtcatctttcaccttgaggactgcccacacagccagtcgctgaagaaggctgttgccgatgacgccgagatccagagaactctcgatgaggatttcattgtcctcaatctgat…	821	10	5.9076e-87	91.4	1	P:GO:0060575	P:intestinal epithelial cell differentiation
TRINITY_DN35276_c0_g1_i2	antimicrobial peptide NK-lysin-like	cagaaagagcagctttgatgaaactgtgagaacgactatgaatcctgccatcagcatcactcttctcctgctctctacaactgttgttaagtcatgggtgtctctggaggtccaaactggagagggggaggattcttcaacccagttaaaccatgacatgagggagagagcagcccaccatacagagaagatattgcaggataaagcttgcccattttgctgtactgcctgtaagttcattgtgtccaaagtaaagaagcatctgggcaaagaaaatacaaaggcaaaaatccaaggtctgctcgcaaaagcctgcaatcgagttcgattcagatccatctgcaagaagcttgtcagaaagtaccaagacaaactgatcgacctcttagcaaacaaggg…	582	10	7.75199e-48	67.3	1	P:GO:0006629	P:lipid metabolic process
TRINITY_DN38449_c0_g1_i2	antimicrobial peptide NK-lysin-like precursor	gagtggaggcttacaacacagcttgcgtagctcttcccctttcctgtgtatatagggtgtgataacaccaaagacaagcacctagagatcaagtttcactgccaacaatgaacacctcttctgtcctcgttgtgtgcatcctggtggcatgttttgtctggactgtccacgggagaaacttgaaggtcaacaatgatgatcaggagggagcagaattggacatctctgtggaggcaagcaagcttccaggtgtgtgctgggtgtgcaagtggagcttaaacaaggtgaagaaactccttggacccaacgtcactgcagagtcggtgaaagaaaagttgatgaacgtctgcaacaacattggcctcttgaaatctctatgcaagaaatttgtgaagggac…	677	10	1.79977e-85	79	1	P:GO:0006629	P:lipid metabolic process
TRINITY_DN32373_c0_g1_i1	antimicrobial peptide piscidin	gtcgcgcatgttggttcgttgattcatgggcttgtcaatgggaaccatggcgggaaccaggcggaggagcagcaggagcagctcaacaaacgttcactttcttatgaccacccgtaggagcttcaacggcgagactgaagatgaagcaacgtcagaaagaaacgtgtctatgaactggtggaaacacttcttgaaaatatatatacgatttcaagtcagttgttcagaataaatttggatcttagcacatcaaaaaaaaaaaaaa	265	3	5.38743e-18	82	1	P:GO:0042742	P:defense response to bacterium
TRINITY_DN32373_c0_g2_i1	antimicrobial peptide piscidin	gctgcggcaaggactgagccttcgtacatggggcggatgctctgccaactgagctaatcgacaccccaactagagctaacttgagctaaactgaaaccttaaacatgaggaagtgatgagagaatgagctgatcttagtttggaggttcagattaaaatcattttaatcatttcaatgtaatgtaaaagagtttttcatatactgtctgaagaggtgggccttcatatactatatataagaggtggcaaccagtacatctgccaccaacttctcttactgagaatacagtctacagtctacagactatccatcagtgaaaggatgaagtgtactgcagtctttcttgtgttgttcatggtcgttctcatggctgaacctggagagtgtatttggggact…	677	8	3.14843e-31	79.13	1	P:GO:0042742	P:defense response to bacterium
TRINITY_DN32043_c0_g1_i1	apolipo M	tttctatctctgaggattaacagacattttcatcaggttgattgcagtcttccctctcaggttgcagatatgttgaaggaaatgttatcatgctttctctctttatctggtttgttgtatcaggccatttttccttgctcatttcctgaggagttgcctgtcaagactgtcgaccatcagctgtatctgggtaaatggtattttaaagcagcagtgagtcacagagaggctgacatccagcagttcacagcattggacaacatttggtttaccttggagaagacggacaatgacacactgctgctgaccggacatatgcgcatagaagacaactgcataaaccagacatggacctttcatatacgtcctgagagggatgatatggagctggaaggaaag…	762	10	1.94593e-124	80.5	1	P:GO:0065007	P:biological regulation
TRINITY_DN32043_c0_g1_i2	apolipo M	tttctatctctgaggattaacagacattttcatcaggttgattgcagtcttccctctcaggttgcagatatgttgaaggaaatgttatcatgctttctctctttatctggtttgttgtatcaggccatttttccttgctcatttcctgaggagttgcctgtcaagactgtcgaccatcagctgtatctgggtaaatggtattttaaagcagcagtgagtcacagagaggctgacatccagcagttcacagcattggacaacatttggtttaccttggagaagacggacaatgacacactgctgctgaccggacatatgcgcatagaagacaactgcataaaccagacatggacctttcatatacgtcctgagagggatgatatggagctggaaggaaag…	782	10	2.44868e-124	80.5	1	P:GO:0065007	P:biological regulation
TRINITY_DN37809_c0_g3_i1	Apolipoprotein A-IV	aacaagaacctttataagtcagatgagaggataagtcactctgcagacccctgattctcagaaagataaacatgcatctaaaagttgtgatcttcgccctgtcattcttgacaacttcagcatatccactccaccgtaacaccagagaggcaacatggtctgattcaaaggccaaccaagctcatgataagtcagaactcacaaaggatgtggataaaatctacaagatccacatagacagcagtggcctttacaacccagataatcatagcaaaaaccctgtggcagaagagatccaacacaaactcaacatagagtcggagcgtctgcgtatacgtctacgccaagagctggccgagctgcaggagaggttatccccatctccagcccacctcagtt…	2083	10	3.60892e-162	83.4	1	P:GO:0048593	P:camera-type eye morphogenesis
TRINITY_DN49460_c5_g2_i2	Apoptosis-associated speck-like protein containing a CARD	gagaaatggcccccaaatccaaaagaaggtgtatagctgacgcgctggagaacctagacccagacgaattagaaaagttccgccgccagcttttggaccgcaaggtagtcaagcgcaacagggtgcatggtaaaaactacttagacatcgcagatgttctggtttcgacctacaccgaggacggtgctgtgacgctgactgaggagttattgaaggagattggctgccttgatgctgcaaaggaactcgttgaagacgtgagggcacaatctgcacaacctggttccggtggcggcgacggtgagtagtattgtggcgagagaggagcaactggtggaggtagcatggcagacgaggagcactttgtggataaacatcagattgcgctcaccaagagag…	1036	10	3.26516e-87	71.2	1	P:GO:0042981	P:regulation of apoptotic process
TRINITY_DN49460_c5_g2_i3	Apoptosis-associated speck-like protein containing a CARD	gttgtttctaagaggaagcggactgagtactgggcgtcctcccattagtgctgatctggaagaagactttggacacgaccaggaccgcagtctgagatctctagagttgaagacgtgagggcacaatctgcacaacctggttccggtggcggcgacggaggagcaactggtggaggtagcatggcagacgaggagcactttgtggataaacatcagattgcgctcaccaagagagtgagcaacgttgcacccattttggatgaccttctcgttaaaaaagtcatccaacaagagatgtatgataaaatcaggaagctgcctaccactcaggagaagatgcgggagatcttctctggttgccttaaaggtggaaaatcctgcaaagatatattctacaaa…	872	10	2.41533e-42	83.6	1	P:GO:0042981	P:regulation of apoptotic process
TRINITY_DN49460_c5_g2_i4	Apoptosis-associated speck-like protein containing a CARD	gttgtttctaagaggaagcggactgagtactgggcgtcctcccattagtgctgatctggaagaagactttggacacgaccaggaccgcagtctgagatctctagagttgaagacgtgagggcacaatctgcacaacctggttccggtggcggcgacggtgagtagtattgtggcgagagaggagcaactggtggaggtagcatggcagacgaggagcactttgtggataaacatcagattgcgctcaccaagagagtgagcaacgttgcacccattttggatgaccttctcgttaaaaaagtcatccaacaagagatgtatgataaaatcaggaagctgcctaccactcaggagaagatgcgggagatcttctctggttgccttaaaggtggaaaatcc…	893	10	7.3865e-42	82.6	1	P:GO:0042981	P:regulation of apoptotic process
TRINITY_DN49460_c5_g2_i6	Apoptosis-associated speck-like protein containing a CARD	gttgtttctaagaggaagcggactgagtactgggcgtcctcccattagtgctgatctggaagaagactttggacacgaccaggaccgcagtctgagatctctagagttgaagacgtgagggcacaatctgcacaacctggttccggtggcggcgacggaggagcaactggtggaggtagcatggcagacgaggagcactttgtggataaacatcagattgcgctcaccaagagagtgagcaacgttgcacccattttggatgaccttctcgttaaaaaagtcatccaacaagagatgtatgataaaatcaggaagctgcctaccactcaggagaagatgcgggagatcttctctggttgccttaaaggtggaaaatcctgcaaagatatattctacaaa…	706	10	5.01706e-43	83.6	1	P:GO:0042981	P:regulation of apoptotic process
TRINITY_DN49460_c5_g2_i7	Apoptosis-associated speck-like protein containing a CARD	gagaaatggcccccaaatccaaaagaaggtgtatagctgacgcgctggagaacctagacccagacgaattagaaaagttccgccgccagcttttggaccgcaaggtagtcaagcgcaacagggtgcatggtaaaaactacttagacatcgcagatgttctggtttcgaccttcaccgaggacggtgctgtgaagctgactgaggagttattgaaggagattggctgccttcatgctgcaaaggaactcgaacaggacaccaaagcccttttaaacaaaggaggtcgcaagaggaagacaaagccctcaccagccaaggcgaagccctcatccaccaaggcg	341	10	1.04122e-35	74	1	P:GO:0042981	P:regulation of apoptotic process
TRINITY_DN49460_c5_g2_i8	Apoptosis-associated speck-like protein containing a CARD	gttgtttctaagaggaagcggactgagtactgggcgtcctcccattagtgctgatctggaagaagactttggacacgaccaggaccgcagtctgagatctctagaggtgagaaatggcccccaaatccaaaagaagatgtatagctgacgcgctggagaacctagacccagacgaattagaaaagttccgccgccagcttttggaccgcaaggtagtcaagcgcaacagggtgcatggtaaaaactacttagacatcgcagatgttctggtttcgacctacaccgaggacggtgctgtgacgctgactgaggagttattgaaggagattggctgccttgatgctgcaaaggaactcgttgaagacgtgagggcacaatctgcacaacctggttccggtg…	1123	10	1.07551e-85	72.8	1	P:GO:0042981	P:regulation of apoptotic process
TRINITY_DN49460_c5_g2_i9	Apoptosis-associated speck-like protein containing a CARD	cctcctgtctgtgtcaatctggaagaagactttacacaatcaggaccgcagtctgagatctctagaggtgagaaatggctaccaaatccaaaagaaagtgtatagctgacgcgctggaggacctggagccagaacaatttgaaaagttccgctgccagcttttggaccgtaaggaagagccgcgggtcagacgcgccatggtgaaggataaaaactacataggcatcgcagatgttctggttttcaccttcaccgaggacgttgcggttaaggtgactgaggagttactgagggagattggctgccttaatgctgccaaggaattcgaaatggatgttggaaagctatgcctcttatgacgatgcgagacatcttctctggttgcccgaaagctggaaa…	465	10	4.16826e-38	76.6	1	P:GO:0042981	P:regulation of apoptotic process
TRINITY_DN49460_c5_g2_i10	Apoptosis-associated speck-like protein containing a CARD	gttgtttctaagaggaagcggactgagtactgggcgtcctcccattagtgctgatctggaagaagactttggacacgaccaggaccgcagtctgagatctctagagttgaagacgtgagggcacaatctgcacaacctggttccggtggcggcgacggtgagtagtattgtggcgagagaggagcaactggtggaggtagcatggcagacgaggagcactttgtggataaacatcagattgcgctcaccaagagagtgagcaacgttgcacccattttggatgaccttctcgttaaaaaagtcatccaacaagagatgtatgataaaatcaggaagctgcctaccactcaggagaagatgcgggagatcttctctggttgccttaaaggtggaaaatcc…	751	10	2.00684e-42	82.6	1	P:GO:0042981	P:regulation of apoptotic process
TRINITY_DN49460_c5_g2_i11	Apoptosis-associated speck-like protein containing a CARD	gagaaatggcccccaaatccaaaagaaggtgtatagctgacgcgctggagaacctagacccagacgaattagaaaagttccgccgccagcttttggaccgcaaggtagtcaagcgcaacagggtgcatggtaaaaactacttagacatcgcagatgttctggtttcgacctacaccgaggacggtgctgtgacgctgactgaggagttattgaaggagattggctgccttgatgctgcaaaggaactcgttgaagacgtgagggcacaatctgcacaacctggttccggtggcggcgacggaggagcaactggtggaggtagcatggcagacgaggagcactttgtggataaacatcagattgcgctcaccaagagagtgagcaacgttgcacccattt…	980	10	2.46353e-86	72.8	1	P:GO:0042981	P:regulation of apoptotic process
TRINITY_DN49460_c5_g4_i1	Apoptosis-associated speck-like protein containing a CARD	gctgactgaggagttattgaaggagattggctgccttgatgctgcaaaggaactcgttgaagacgtgagggcacaatctgcacaacctggtaccggtggcggcgacgcaggagcaactggtggaggtagcaaggcagacgcaggagcaactggtggaggtagcaaggcagacgcaggagcaactgttggaggtagcaaggcagacgaggtgcactttgtggataaacatcggagtgagctgatcaacagagtgagccacatcgaaggcattttggatgaacttctcgatgaaaaagtcatccaacaagagatgtatgatgaaatcaggacgctgcctaccactcagaagaagatgcgggagatcttctctggttgcctgaaagctggaaaatcctgcaa…	1039	10	2.67058e-42	70.9	1	P:GO:0042981	P:regulation of apoptotic process
TRINITY_DN49857_c2_g1_i2	Arfaptin-1	atacagtcccgtacccccccctcctccaccctcctccacccctcctccaccctcagcctccaccctccgccgtccaacgagcaaactcaagaagttaccagatcctgccggcaactcctctggaccgaggagaaccgcgtgtgtgtgtgtgtgtgtgaggcagcagcagcagcggggatataacgcacgcagagtaatgtcagtattaccagcagcagcacgtacagacagcgtcaggagacggtagtcgtttggaccagaacaccagtgttgtgaagaaaaaggagtccgttagcgatctcagcaccagcagccgataaaagttaaaaagaagaagaagaaaaaaaaatgcctccgaagcagaagtccaagtcctgggaggagctgaaacaagccggg…	5481	10	0	91.5	1	F:GO:0019904	F:protein domain specific binding
TRINITY_DN49857_c2_g1_i3	Arfaptin-1	atacagtcccgtacccccccctcctccaccctcctccacccctcctccaccctcagcctccaccctccgccgtccaacgagcaaactcaagaagttaccagatcctgccggcaactcctctggaccgaggagaaccgcgtgtgtgtgtgtgtgtgtgaggcagcagcagcagcggggatataacgcacgcagagtaatgtcagtattaccagcagcagcacgtacagacagcgtcaggagacggtagtcgtttggaccagaacaccagtgttgtgaagaaaaaggagtccgttagcgatctcagcaccagcagccgataaaagttaaaaagaagaagaagaaaaaaaaatgcctccgaagcagaagtccaagtcctgggaggagctgaaacaagccggg…	5201	10	0	91.6	1	F:GO:0019904	F:protein domain specific binding
TRINITY_DN35107_c0_g3_i1	arfaptin-2-like isoform X1	gctggatgcagggattttcaggctgaattacatggaagcaggcagacaacctgagcgttgcagggaaaataatcatggatgtagcatttaatgatagctaaagacaacggtgctttcccgttggaagtattttacatctgctgtctgtgcaaacagccgcttttctccaccggacgactggactttgctttaaaatcaggctccttcagtgctgagggagctaagttagctgtcaaacagtagccctctagccagccacatcagcaccgctgatactagcgagccacgttagcatcaatagatttcactatggcagacagtatcatgagtaaggctgctaccatggagatccccattaacagcaatggagacacagggactctaccagaggatgacagc…	2116	10	0	95.4	1	F:GO:0019904	F:protein domain specific binding
TRINITY_DN92719_c0_g1_i1	Arrestin domain-containing protein 3	gaaaggtttgcacaaaagagatctttaatgaaaagattgaggctgttgcatcctcggacaaagagactgtgaccaaggtgatcaccatccccagggaactacctccctccatcttgaacagcgccatcatcaacctggagtacaggctgaaggtccgtctgaacatcaaatgtgcttcagaccctgaaatcaaactccctatagtcatcctgcctgcctctggggctcct	230	10	1.85216e-35	85.2	1	P:GO:0007165	P:signal transduction
TRINITY_DN38201_c0_g2_i1	ARV1	gttgtctgacatgctaacagctgttagccgttcactccgcggggagaaggatggaggaagatgactttaggtgtgtggagtgtaacgaaaaggcgacggagttacacagagattacagtaacggcatcctgaagataaccatctgtgagtcgtgccagaagccagtggataagtacattgagtatgaccctgttatcatcctgattgatgccattttgtgtaagactcaggccttcagacacattttgttcaacacacgcttgaatatccactggaagttgtgtgtgttctgcctgttgtgtgaggcgtacctcaggtggtccgtgctgcatgtctccgagccgagcggtgaccccgctgacatcattagatacaccaaggaatgggagttttactgca…	2368	10	6.20354e-143	91.4	1	C:GO:0016021	C:integral component of membrane
TRINITY_DN49549_c0_g1_i3	ASC	ttttaccgccattatcacaccaccgtgcatcaaaacaagacagtgtatgcagctgaaaaatgactatcaaactgtgtatagcgaacacgctggaggatctgacccagactgactttcgtaagttttgtgaccagctgcgggaatgcccggaaagtccgcggatcagacgcagagctgtggaggataaaagtaattgggagattgcggaccgcttggtttcaactttcactgaaacgaaagctcttcaggtggctttggatacactgaggcagatacactgcaaccaagaggcagagaccctgaaacaggaaaccaaagcccttttagacaaaggtggtcgcaagaggaagacaaagccctcaccagccaaggcgaagcccacatctaccaaaacgaagc…	433	10	1.25377e-22	68.7	1	P:GO:0042981	P:regulation of apoptotic process
TRINITY_DN49549_c0_g1_i4	ASC	tccaactttaccgcagtacttaacgacagcgttcaaatcaggacctcccctttaggcgcttaatcttcccgcacagcgcaccttttaccgccattatcacaccactgtgcatcaaaacaagacagtgtatgcagctgaaaaatgacaatcatgcagtgtatagtgaacacgctggaggatctgacccagactgactttcgtaagttttgtgaccagctgcgggaatgcccggaaagtccgcggatcagacgcagagctgtggaggataaaagtaattgggagattgcggaccgcttggtttcaacttttactgaaacgaaagctcttcaggtggctttggatacactgaggcagatacactgcaaccaagaggcagagaccctgaaacaggaaaccaaa…	941	10	2.28482e-21	67.1	1	P:GO:0042981	P:regulation of apoptotic process
TRINITY_DN49549_c0_g1_i7	ASC	tccaactttaccgcagtacttaacgacagcgttcaaatcaggacctcccctttaggcgcttaatcttcccgcacagcgcaccttttaccgccattatcacaccaccgtgcatcaaaacaagacagtgtatgcagctgaaaaatgacaatcatgcagtgtatagtgaacacgctggaggatctgacccagactgactttcgtaaattttgccacctgctgacagaccgcaaggatgatccactgatcaaatgcggagctgtggaggataaaagtattttggagattgcggagctcttgtattcaactttgaccgaaccgaaaactcttcaagtagctttggatacactgaggcagatgaactgcaaccaagaggcagacactgggtgagtaaaggctgat…	720	10	5.70322e-16	65.7	1	P:GO:0042981	P:regulation of apoptotic process
TRINITY_DN49549_c0_g1_i9	ASC	tccaactttaccgcagtacttaacgacagcgttcaaatcaggacctcccctttaggcgcttaatcttcccgcacagcgcaccttttaccgccattatcacaccaccgtgcatcaaaacaagacagtgtatgcagctgaaaaatgacaatcatgcagtgtatagtgaacacgctggaggatctgacccagactgactttcgtaaattttgccacctgctgacagaccgcagggataatccgcggatcagacgcagagctgtggaggataaaagtatttgggagattgcggagctcttggtttcaacttacactgaagtgaaagctgttcaggtggctttccatacactgaagcggatgagctgcaaccaagaggcagagaacctgaaacagaaaaccaaa…	514	10	1.11841e-16	62.3	1	P:GO:0042981	P:regulation of apoptotic process
TRINITY_DN49676_c5_g1_i1	Aspartyl asparaginyl beta-hydroxylase	ggacggggtttctgtggtgctgagttttatgaggcaggagaagaaattgtgattttctttttacagctagaagttcagcctgcggccgctccagcccctcttcactgttcagtcagaggtctaccaaccctgctgccaagagactcgccatggcttcaaagaagagtgcgaaagtgcagggtaaaaaagatggtgctaaaacccaatcagccaacaagaatgggaagaaggcggactctgggtccagcagtggcagcttcttcacctggttcattgtcctggccctgctgggtgtctggacgtctgtagctgtggtctactttgacctggtcgactatcagggcgtccttgacaaggctaagggcttacaaattaacctgtctgaggccttgcaaggta…	2595	10	6.00385e-38	94.5	1	C:GO:0016021	C:integral component of membrane
TRINITY_DN49676_c5_g1_i6	Aspartyl asparaginyl beta-hydroxylase	ggacggggtttctgtggtgctgagttttatgaggcaggagaagaaattgtgattttctttttacagctagaagttcagcctgcggccgctccagcccctcttcactgttcagtcagaggtctaccaaccctgctgccaagagactcgccatggcttcaaagaagagtgcgaaagtgcagggtaaaaaagatggtgctaaaacccaatcagccaacaagaatgggaagaaggcggactctgggtccagcagtggcagcttcttcacctggttcattgtcctggccctgctgggtgtctggacgtctgtagctgtggtctacttcgacctggtcgactatcagggtgtccttgacaaggctaagggcttacaaattaacctgtctgaggccttgcaaggta…	2705	10	7.03868e-38	94.5	1	C:GO:0016021	C:integral component of membrane
TRINITY_DN49676_c5_g1_i7	Aspartyl asparaginyl beta-hydroxylase	ggacggggtttctgtggtgctgagttttatgaggcaggagaagaaattgtgattttctttttacagctagaagttcagcctgcggccgctccagcccctcttcactgttcagtcagaggtctaccaaccctgctgccaagagactcgccatggcttcaaagaagagtgcgaaagtgcagggtaaaaaagatggtgctaaaacccaatcagccaacaagaatgggaagaaggcggactctgggtccagcagtggcagcttcttcacctggttcattgtcctggccctgctgggtgtctggacgtctgtagctgtggtctacttcgacctggtcgactatcagggtgtccttgacaaggctaagggcttacaaattaacctgtctgaggccttgcaaggta…	2688	10	6.86995e-38	94.5	1	C:GO:0016021	C:integral component of membrane
TRINITY_DN49676_c5_g1_i3	aspartyl asparaginyl beta-hydroxylase isoform X5	ggacggggtttctgtggtgctgagttttatgaggcaggagaagaaattgtgattttctttttacagctagaagttcagcctgcggccgctccagcccctcttcactgttcagtcagaggtctaccaaccctgctgccaagagactcgccatggcttcaaagaagagtgcgaaagtgcagggtaaaaaagatggtgctaaaacccaatcagccaacaagaatgggaagaaggcggactctgggtccagcagtggcagcttcttcacctggttcattgtcctggccctgctgggtgtctggacgtctgtagctgtggtctacttcgacctggtcgactatcagggtgtccttggtaaactggtggcatacgacacagatggcgatggtgattttgatgtcg…	2660	10	1.5633e-25	85.5	1	C:GO:0016021	C:integral component of membrane
TRINITY_DN49676_c5_g1_i5	aspartyl asparaginyl beta-hydroxylase isoform X5	ggacggggtttctgtggtgctgagttttatgaggcaggagaagaaattgtgattttctttttacagctagaagttcagcctgcggccgctccagcccctcttcactgttcagtcagaggtctaccaaccctgctgccaagagactcgccatggcttcaaagaagagtgcgaaagtgcagggtaaaaaagatggtgctaaaacccaatcagccaacaagaatgggaagaaggcggactctgggtccagcagtggcagcttcttcacctggttcattgtcctggccctgctgggtgtctggacgtctgtagctgtggtctacttcgacctggtcgactatcagggtgtccttggtaaactggtggcatacgacacagatggcgatggtgattttgatgtcg…	2550	10	1.44245e-25	85.5	1	C:GO:0016021	C:integral component of membrane
TRINITY_DN49676_c5_g1_i8	aspartyl asparaginyl beta-hydroxylase isoform X5	ggacggggtttctgtggtgctgagttttatgaggcaggagaagaaattgtgattttctttttacagctagaagttcagcctgcggccgctccagcccctcttcactgttcagtcagaggtctaccaaccctgctgccaagagactcgccatggcttcaaagaagagtgcgaaagtgcagggtaaaaaagatggtgctaaaacccaatcagccaacaagaatgggaagaaggcggactctgggtccagcagtggcagcttcttcacctggttcattgtcctggccctgctgggtgtctggacgtctgtagctgtggtctacttcgacctggtcgactatcagggtgtccttggtaaactggtggcatacgacacagatggcgatggtgattttgatgtcg…	2643	10	1.54362e-25	85.5	1	C:GO:0016021	C:integral component of membrane
TRINITY_DN43770_c0_g1_i1	ATM interactor	cacttttttggtggaaggtggcgaagcagcctttcaggcaaatctgagggacggtatgccacagttcattcaatgctgctgctggggctctctgccaaaacagaatggactgtcaacacagaaacatggctgcttctgcaacgggcaaggcgaataacagagataacgctactactgacagtccaagatgccacgaagagtctctgtcgcagttacgggaaataataaaacccagcatcacggagctgaccaaagaagtgaggaccaacatcctctgcactgtggaaggatgtggcaagattctccccaacacacctgcattgaacatgcatcttgtgaagtcccacagaataaaggatggtatggtcaatcccacggtcagaaaggacctgaagggct…	4588	10	0	91.6	1	F:GO:0046872	F:metal ion binding
TRINITY_DN41630_c0_g1_i1	ATP synthase mitochondrial F1 complex assembly factor 2	aacgtccattggttggacttgcggaaggctttatgggaatatttgggtgtagtttgttcctgttgtgtaacggtacgtagaagcacgtatagaactacatttcccagctgttaaaaatatttgcgacactgtttgacaagcacggaaggtcaaacgcgtgcttttgaacacaggagctactgtaggaaagctgaggtagaaatgtgtagcgggaattagaaacttagcgaccgtgtacaggtacagtataaatgagaattgatgctaatacagaaaacacccattcataaagacatgttgagaaatttaattaactaacaaactgcgttgagaaacagcctagaaaaacaggtagctagatttcagctagcttttcttccaaacattacatcttcacat…	1843	10	0	92.9	1	P:GO:0043461	P:proton-transporting ATP synthase complex assembly
TRINITY_DN41630_c0_g1_i2	ATP synthase mitochondrial F1 complex assembly factor 2	aacgtccattggttggacttgcggaaggctttatgggaatatttgggtgtagtttgttcctgttgtgtaacggtacgtagaagcacgtatagaactacatttcccagctgttaaaaatatttgcgacactgtttgacaagcacggaaggtcaaacgcgtgcttttgaacacaggagctactgtaggaaagctgaggtagaaatgtgtagcgggaattagaaacttagcgaccgtgtacagtaaagtgtgccaacgaagtcagcactgtgggtctgctcagaagtactccacagccgcgtcagaaagaaaaagattttatcaagatgtcagtatatcccaaggtgaaggtggtttatatgaggtgaacctggacagaaggaaactgaaaactcctggagg…	1618	10	0	93.7	1	P:GO:0043461	P:proton-transporting ATP synthase complex assembly
TRINITY_DN49623_c5_g1_i1	ATPase family AAA domain-containing 2	gatcacgacgtagaggaggaggaagatggagatgatgatgatgaggaggaggaagaggaagaagaagaagatgatgaagatgaagatggcgaggatgaggaagaagaaaatcagagacgttatgacttcagacagcgaaagactgtggttcgataccaggccccgcaggatgaacccagagagcccaggaagcgcagtttgtacttcaaggaccactcgtctccaaccagacgcaggtttagattcagctccacggcccccaggagcccctacaacaggagaaccagcaggagtagttccgataggaggaggcacgccatccacagtagtgactccacttcctcctcttcagacgacgagcagttccagagacggagaagtaaaaacaggagcaggtcg…	3891	10	0	87.3	1	F:GO:0005524	F:ATP binding
TRINITY_DN49623_c5_g1_i2	ATPase family AAA domain-containing 2	gatcacgacgtagaggaggaggaagatggagatgatgatgatgaggaggaggaagaggaagaagaagaagatgatgaagatgaagatggcgaggatgaggaagaagaaaatcagagacgttatgacttcagacagcgaaagactgtggttcgataccaggccccgcaggatgaacccagagagcccaggaagcgcagtttgtacttcaaggaccactcgtctccaaccagacgcaggtttagattcagctccacggcccccaggagcccctacaacaggagaaccagcaggaggaggcacgccatccacagtagtgactccacttcctcctcttcagacgatgagcagttccagagacggagaagtaaaaacaggagcaggtcggtcaacagatgtctg…	3876	10	0	87.9	1	F:GO:0005524	F:ATP binding
TRINITY_DN49623_c5_g1_i3	ATPase family AAA domain-containing 2	gatcacgacgtagaggaggaggaagatggagatgatgatgatgaggaggaggaagaggaagaagaagaagatgatgaagatgaagatggcgaggatgaggaagaagaaaatcagagacgttatgacttcagacagcgaaagactgtggttcgataccaggccccgcaggatgaacccagagagcccaggaagcgcagtttgtacttcaaggaccactcgtctccaaccagacgcaggtttagattcagctccacggcccccaggagcccctacaacaggagaaccagcaggaggaggcacgccatccacagtagtgactccacttcctcctcttcagacgatgagcagttccagagacggagaagtaaaaacaggagcaggtcggtcaacagatgtctg…	3831	10	0	87.8	1	F:GO:0005524	F:ATP binding
TRINITY_DN49623_c5_g1_i4	ATPase family AAA domain-containing 2	gatcacgacgtagaggaggaggaagatggagatgatgatgatgaggaggaggaagaggaagaagaagaagatgatgaagatgaagatggcgaggatgaggaagaagaaaatcagagacgttatgacttcagacagcgaaagactgtggttcgataccaggccccgcaggatgaacccagagagcccaggaagcgcagtttgtacttcaaggaccactcgtctccaaccagacgcaggtttagattcagctccacggcccccaggagcccctacaacaggagaaccagcaggagtagttccgataggaggaggcacgccatccacagtagtgactccacttcctcctcttcagacgacgagcagttccagagacggagaagtaaaaacaggagcaggtcg…	3846	10	0	87.3	1	F:GO:0005524	F:ATP binding
TRINITY_DN41337_c0_g1_i1	ATP-dependent RNA helicase DHX40	agactcacagctgtaattccgagtctgagttttgacttttttaaactttgcacaggaccagggtagccgtttacgctctttgtgctagtcgagataaccgactgttggctatagacttatatttaccagacaaatgtggaagtggtatcttctcatccatttcttttcaagatagaaaacaagcatgttttcaaaaatgtcaaacaattcctttaagttggttcatataatgtcccactgcaggtgccagtgctccacctgtggaaataggcgtagtgccacatgaccagcaaagtggagcagacaatcttgtttatgaaaatgatgaccaaggtccagtcaaccagcaaggccacggaaaccatcccagtataccaggagcctggcctggccagacca…	896	10	3.42482e-77	74.1	1	C:GO:0016021	C:integral component of membrane
TRINITY_DN41337_c0_g1_i3	ATP-dependent RNA helicase DHX40	cccaaatgttctgtgatgggcttgtggttttgtcccatgatgcttagaggggttaacttgcagctttaccacattgctggtcacacagtacgagacgatgctgacaatgaggctgactttgcttttggccctgtactttatgtgcgtgtcatcaaatgatgaaaagttagacgacgtttgtgagaatgagacactcaatgctcgacttggctcctctgtgctcctgccatgcatcctttcaacaaataacctcaactgggtatcgtggacccacactgctcagaaggagtacctggacctggtccacctcacatctaaagggcaaattaactttaccaaccccagaaatggccggataaaagtctacccaaaccagggctcagacggcaactactccat…	1389	10	4.43109e-180	72.9	1	C:GO:0016021	C:integral component of membrane
TRINITY_DN41337_c0_g1_i5	ATP-dependent RNA helicase DHX40	cccaaatgttctgtgatgggcttgtggttttgtcccatgatgcttagaggggttaacttgcagctttaccacattgctggtcacacagtacgagacgatgctgacaatgaggctgactttgcttttggccctgtactttatgtgcgtgtcatcaaatgatgaaaagttagacgacgtttgtgagaatgagacactcaatgctcgacttggctcctctgtgctcctgccatgcatcctttcaacaaataacctcaactgggtatcgtggacccacactgctcagaaggagtacctggacctggtccacctcacatctaaagggcaaattaactttaccaaccccagaaatggccggataaaagtctacccaaaccagggctcagacggcaactactccat…	1294	10	0	73.7	1	C:GO:0016021	C:integral component of membrane
TRINITY_DN44613_c2_g3_i10	AT-rich interactive domain-containing protein 1B	gtacccccaacaacagatgggctctcagtacagtcagcagcagcagcagcagcagaacgtgggcggttactgtcagccgggtcagccgccgtacttcagcccgccacagcagcagcccgccgccccgagccagccgccgtacatgcagccacgcccactgccacaacaggaggtgccgcaggaggcgtacggggggcggggccagtctgctgctatgactcctgggaaaccaaaccacgaggagatgagcctgagccaacaggagaggccgtccagcctgccggatttgtccggctctatcgatgacttgcccaccggcaccgaggcggtggtgagttcaggggcgtcgggctccggcagtgctcagggcgaccaggggaccccggcccgttctccttt…	2727	10	0	82	1	F:GO:0003677	F:DNA binding
TRINITY_DN6288_c0_g1_i1	AT-rich interactive domain-containing protein 3A, partial	cctcgccaaagatacagatgccccacctatctatgcccactcacagcagtggccatatctcccaggtgcctgtcatcaagaaagaggagcccatgatggccagctgcctgcctggacgaatggccctccctatgtcacccagcggccatcgtgcagccgtggctgcccaggcggcagcggctcaggcagcagcagcggcccaggcggcggcggccgtccaggcggcagccctggagcagctcagagagaagctcgagagtggcgaacctccagagaagaagatgatgatggtggcggaggagcagcaaaggatcatgcagcacgccttgcagcagaacctgctggcaatggccacccagctgcccctcagcatcaaac	378	10	5.906e-55	81	1	F:GO:0003677	F:DNA binding
TRINITY_DN6288_c0_g2_i1	AT-rich interactive domain-containing protein 3A, partial	cctcgccaaagatacagatgccccacctatctatgcccactcacagcagtggccatatctcccaggtgcctgtcatcaagaaagaggagcccatgatggccagctgcctgcctggacgaatggccctccctatgtcacccagcggccatcgtgcagccgtggctgcccaggcggcagcggctcaggcagcagcagcggcccaggcggcggcggccgtccaggcggcagccctggagcagctcagagagaagctcgagagtggcgaacctccagagaagaagatgatgatggtggcggaggagcagcaaaggatcatgcagcacgccttgcagcagaacctgctggcaatggctacccagctgcgcctcagcatcaaactcaacaacagggatgatagac…	817	10	1.0854e-111	83.5	1	F:GO:0003677	F:DNA binding
TRINITY_DN36423_c0_g1_i1	AT-rich interactive domain-containing protein 3B	gtgccacaaacgagggaagaaggaggataaagccaaggaaggagggatggtggacaattcaggcagtagtaaggcacaaatgcctagcatgtctcaggagcctggtgtggcctttcctcagagcacctctacaggggggatgaagctggaggcagtaatggagcagctccaacgccagcaacaggcccgactggaaatggagcgcaaggagaggaagctgcgagaggcccatatcatgtatgctcagcaggttgctgcccagcaggccatcctggcagctgcccgggcttctggggccagcttcatgggcaaaggcctggctggaggtgtcccgggtggcgggttacctccccgcatgtccaatcagagcagtgtggactcagaaagagaggatgacga…	2650	10	0	95.2	1	F:GO:0003677	F:DNA binding
TRINITY_DN41322_c0_g1_i4	band 4A	aactggttggatccttcaaaaagtctttgtcaacatcgagacctcctcggaccaccgtatattttctactttggggtgaaattttatgctgaaaatccttcgaagctgaaagaggaaaccacacgatatcagttttacttgcaggtttgtcaggacatccatcgaggtcgtctactgtgccccgcccacctcagacctcaactctctgctctgatgctgcatgtggagcaaggcgacgatactcagtttgactctgaggaaaatcaggaaaaacacctctacaaaacactcagctctctgccaatgttcggagtctctttgtttgccgtctatgtaagatcatcatttactgatcactgatcactgattactcatcactgaacattgatcactgatcat…	1709	10	2.79187e-157	58.2	1	C:GO:0005856	C:cytoskeleton
TRINITY_DN43442_c0_g1_i1	barrier-to-autointegration factor	gctgaagctcactccgtgacgtaaagacgtaacgacgcaaaggaggcgtgcgtattgcatttttggtcgccggtgtctgcctggatagaaacagaaactacagcgactctgcagcgaaatacagcgattttatctcggaccggacactaaaagttcagtagctggttgtctgtgatctgcccacaaagcagccatgtcgtcgacatcccaaaaacacagagattttgtggccgagcccatgggggagaaggcggtgatggctctcgccggcatcggagaggtccttggcaaaagactggaggagaaaggttttgacaaggcgtacgtcgtcctcgggcagtttctagtgctaaagaaagacgaggagcttttccgggactggctgaaggacacttgcgg…	2285	10	1.71719e-52	97.3	1	F:GO:0003677	F:DNA binding
TRINITY_DN48086_c0_g1_i1	B-cell lymphoma leukemia 11B-like	cttttgccctccgctcgctgcgggggaagaagcgtgaacttgaacgcagccttcactgctcacagtgcgagtccaggcagaggccagcaagccagccagtcagtcttatcagtctgtccccgccgctcaggtttcggtcaacttatcggagaaggagcagctggactttgagagagtgcgtttagaaaaaggtgccaaacgcggaacgctcgacgcgatgtccaggcgcaaacttggaagcaaaccgcagcacctgagtgcaattcaagatgtcaccgacatggcagatggcaccagtccatcagacgaccagcctcctcctcctcctcctcctcaacaggtcggggctcctgacgagtgtcatgacctcctaacctgcggtcagtgcagccgggcctt…	3484	10	0	79	1	F:GO:0005488	F:binding
TRINITY_DN48225_c0_g1_i1	Beclin 1-associated autophagy-related key regulator	cagagaaaaccggaagtggtcagactcgacgtctgatcaaaacaaaaacatgtcggtcggtgagctcgtgcggttttagagacttgatgcgtcatcacggtaaataacgtcagagggtcgtcatgacgcgttagaggtctgtgcgaagctctgacgtcacattagcctgttagcatagttagctgttagctccatggcgtcctcagcgggactcccgccgctcggcccggaccgagctgcttcatcctccggcctgtactctggagggaggccgcccctccgctcccatcacccccatccagctcactctgccccgggctgtgtgatggtggagtcggtggatgacgcggagggcctgtacgtggcggtggagcggtgcccgctgtgcagcacgtcccg…	475	10	1.76664e-35	94.3	1	P:GO:0010508	P:positive regulation of autophagy
TRINITY_DN48225_c4_g3_i6	Beclin 1-associated autophagy-related key regulator	accggagacgggaggaccggagacgggaggaccggagacgggaggaccggagacgggaggaccggagagagattcgtggagaagttggggcgtctgaagaagctgaaggacgagaaggagcagctgcagcacaggtgaactgagccgaaccgaaccgagccacaccaccacgatcacactgagccaatcacagcttcgtatttatcacccgtacatcttctgtgacatattcagtcaatgaaacatatgtgaaaatggtgaaaacctgacgaacactttgacacgatcacagaaccttcctgttcatcttcatcaccttttgtctgcaggatttctgaacagtctcccagagataaacaacacactgagctttaatcactcactcaatctaatcaaaga…	2659	10	0	88.8	1	P:GO:0010508	P:positive regulation of autophagy
TRINITY_DN55563_c0_g1_i1	BEN domain-containing 7	atggtaaaaggaagagagggctcaatgataaccgtaagggcttggaccagaacattgtgggtgccattaaagtgtttacagagaaatactgcactgaacacagaatagataagttgcctggaccacgagactgggttcaaatccttcaggatcagatcaaacttgccaggaggaggctgaaaagagatgctgcagaagcagaggaagtgttaaatggaccatccacaagctgtgactataacaagcctgcaagtgtgaaggggacagtggtgaacatgactggctgattcgagggctaccacaatggccttattgctaatttgttgattgtctccattacttcactgacctgatacattttgccactttagctctttgttatggatgtaaagggaaaca…	425	10	1.38929e-45	91.6	1	P:GO:0001525	P:angiogenesis
TRINITY_DN43765_c0_g1_i1	BET1	gtgtgtctatcaaacttgtgcacagctgatcgtgacgtcactcaccaacatggcggactggaatagaggtcatggctctgtggacgacatgttggacactgaaaacaaacgtctggctgaaaatctggccaccaaagtctccagactgaaatctctggcgtacgaaatcgacagagaggctgatgatcagaacgagtatctggacggcatggactcaaacttcctcagtgcgacaggtctgctgagcggcagcgtgaaacgtttctccaccatggtccgatctggcagagacaaccgccgcatcctctgctacgtctctatgggcctggtcctggccttctttctgctttactatatggtctccaggattcaacgttgacaggaaaaccagatcaccta…	1562	10	4.89283e-68	95.4	1	C:GO:0016021	C:integral component of membrane
TRINITY_DN39306_c0_g1_i1	Beta-adducin	gtggacaggcgtggcagtgggctggtccaggcgcactgagcgatgaaaaacatcagggtccattgacttggtatcagctgcggccctgaaatagtctgacaaaggaaccctggtgtcgcaagccaacactgacagatcagttgtaattaaccattgctcattctgaggacggcttcgggctgcggggtgtgccgcacccattcagaagacctggtcaggaggatgcactgacttctccccacccacagctggttataagtcacccactgcaaaaacagtagaagatgagcaagtcccccacccccaaaggcaccccggtgcagcgcagccccagtgatggcgtccctgagggcctccagtctcctcagcattccacacccggctccggatcccagcaga…	3297	10	0	94.4	1	C:GO:0005856	C:cytoskeleton
TRINITY_DN39306_c0_g1_i2	Beta-adducin	gctgttttctgaagatccttacagtaactctttactctttctccaattactgagctgtatcgccagctaacttcctgttagtggttctgacgctgctgtctgcatgtgagctcttattgctaatgctgcatttactatagctcggcacttccaccagccggtgccccgaggaatacagcatccttaatgcgaggttctccccacccacagctggttataagtcacccactgcaaaaacagtagaagatgagcaagtcccccacccccaaaggcaccccggtgcagcgcagccccagtgatggcgtccctgagggcctccagtctcctcagcattccacacccggctccggatcccagcagaagaagcgcatctccagcctccttcagagtccgtccttc…	3259	10	0	94.4	1	C:GO:0005856	C:cytoskeleton
TRINITY_DN39306_c0_g1_i3	Beta-adducin	gctgttttctgaagatccttacagtaactctttactctttctccaattactgagctgtatcgccagctaacttcctgttagtggttctgacgctgctgtctgcatgtgagctcttattgctaatgctgcatttactatagctcggcacttccaccagccggtgccccgaggaatacagcatccttaatgcgaggttctccccacccacagctggttataagtcacccactgcaaaaacagtagaagatgagcaagtcccccacccccaaaggcaccccggtgcagcgcagccccagtgatggcgtccctgagggcctccagtctcctcagcattccacacccggctccggatcccagcagaagaagcgcatctccagcctccttcagagtccgtccttc…	2510	10	0	96.4	1	C:GO:0005856	C:cytoskeleton
TRINITY_DN27753_c0_g1_i1	Beta-arrestin-1, partial	acaacacatcctccacctctgcaacacaggcacagccgactcgctgccctcgatctgcgccagcatgagtcctaaaaatgtcgttttcaagaagatctgcaaagacaagtcggtcggagtctacatggggagaagagacttcatcgaccacgtggactcagtggacccagttgacggtgtcgtcatcattgatcatgaggctctgcagg	209	10	6.08953e-25	96.3	1	P:GO:0007165	P:signal transduction
TRINITY_DN27753_c0_g2_i1	Beta-arrestin-1, partial	cttaatgcatcacgctttggctccagagtcactgtggcacagccgactcgctgccctcgatctgcgccagcatgagtcctaaaaatgtcgttttcaagaagatctgcaaagacaagtcggtcggagtctacatggggagaagagacttcatcgaccacgtggactcagtggacccagttgacggtgtcgtcatcattgatcatgaggctctgcagg	216	10	1.14645e-24	96.3	1	P:GO:0007165	P:signal transduction
TRINITY_DN40851_c0_g1_i1	Beta-catenin-interacting 1	tttaaataaagtttctttgttcggaggacttctctaactttccgctgttggttctcaggtgcagaggacgtggtgatggcgttctcacggtcagagacggaagatcggcgccagtgacctttgcccccacacccccaccctcattccgcccctctgtatcctgcatcccgctccccccgtcctgccccgcacgtgatccacaacaactccacaaacgcgacactgatgagctcaggagaggagggggcgcctgggagggacggaagaggaggggaagagacaccaggaggtggctgcctcgctctcctccagccttttccacccctgactcctcctcatacaagctggcacaccattacctgagatgcactcaagtgcttcactgtgggttgaagtctt…	2921	1	8.56098e-30	96	1	F:GO:0008013	F:beta-catenin binding
TRINITY_DN43427_c0_g1_i1	Beta-lactamase 2	agtaaacatcaaattaaattatgatactaaaattatcataaatctgtgggagtgactttaaaatatgcagccacccgtctgtgtacatgcatgtcttttgctcagatgcttctctctgctcctcttccaggacacccctgaacacctgcaccttgcagctaacgtgaacctggtccatcacttaaagaagctggagaaagaaggcaagatctgcccggccaacgagtcttcacagaacatgaagtggaagagcaacctgtgacgtccgcagtgaagaaatgctgactgagcatttggacaggatgttgaagtccatctggccgacagtcgaaatgaaaataatcgctttttcagcatcatgcatatggtcgattgccttatgtctgttgattgacttat…	899	10	1.07992e-17	90.2	1	P:GO:0001889	P:liver development
TRINITY_DN43427_c0_g1_i2	beta-lactamase 2	aggcggcattgggagataccggaagtaaatgttgtttacatgcagtttccgttaaatcagctgttctcggacttttgtctccgtatattttgttattctccaactgtactccagctatgagtgcaatcattcctcggatagagcagctgtctgccagagttgttcgggttttgggctgtaacccgggaccgatgaccctgcagggaaccaacacttacctggtcggcaccggggaaaggcgagtgctgatagacactggagacccagccgtgcccgactacatcagcagtctgaaacaggcgctgagccagttcaacaccagcatccaggagatcatcgtcacacactggcatcatgaccacataggcggagtggaagacatctgcagggacatcactg…	1617	10	0	94.9	1	P:GO:0001889	P:liver development
TRINITY_DN73879_c0_g1_i1	Beta-taxilin	ctctcgtctttccgtccgtccacagctgaccctctacgctcagaagtttgacgagtttcaggaaactttgtccaaaagcaacgaaatctacgtccgcttcaagaaggagatggataatatgtctgacaagatgaagaaaatggagaaagagtcaaatctgtggaagacgaggtttgagaactgcaacaaggctctgactgacatgattgaagagagaaacgagaaaggcaaagagtacgaagtgttcgtcctgaagatccagaagctggagaagttgtgtcgtgccctgct	291	10	9.93915e-37	96.2	1	F:GO:0019905	F:syntaxin binding
TRINITY_DN14199_c0_g1_i1	Beta-taxilin	caaagtgactcaagaagatcagaccaccgctgccccagctgcccccgctgctgcagcgccgacactcgaatctccgctgaccaaggaactggctaaactgaagacagagcaggcccgtctgaaggagatcgccagttctttcacgatctctcacgttataccgacagaaacgggcgatagccaatcacaagaactctctaaaggagtccaggagcccgaggagatccacatagaggagagcaacgccgaacaaccccgggaagtcgagaaggacggacaccaagaacagagagatctggaaatggagtcagttgattaatgctgccacttctgtggaaaaatatatatatctggttcatgtgagcttcatagcaataaagaaaaa	385	10	1.90663e-39	81.1	1	F:GO:0019905	F:syntaxin binding
TRINITY_DN53222_c0_g1_i1	Beta-taxilin	tcagcccctgagcaggttgtagaggtaaaatcagaggtaccagaaccagttctgccacagccagataaagttgaggaggttcaaaagccagccgtgtcaccaccagaacctccaacacctgcggagaagacttctgaaatgacaccagcagacgcaaaaccagaagcagcaaaagttcaaacccaagacgaggacaaagaggtgcaacctgtccaaccagacgagccgatccagcagcaatctgctgaaccactaccaaagtcagagcccgagaaagtcaatgcca	286	2	2.1282e-14	89	1	F:GO:0019905	F:syntaxin binding
TRINITY_DN41301_c0_g1_i1	bicaudal C homolog 1	tgaaactttcctgaggagttggttggtatgttttttgtgtgctgagcggagctccgttagctcggcagacaaactataccgagtggaaggagcgtgctcctgcttatttttagaggagtctgcctaatgggggaaaacggagaggcttgaacaaactgcagaggaaggtctcaactgcgctgccatgagctcgcacaacacggcgaagtgacggaataaaagaaaaaagttaacagaagttcaactacttcgcttctgctcaacttttactttgaattaaaaaaaaaaacgcagtggccactggagaagttgctgcgcagcgcaatggctgcccagtgcgactctttaagcggatacttgcagcagtcggaccatggctccaacagcgagcgaagtacc…	3449	10	0	96.7	1	F:GO:0003723	F:RNA binding
TRINITY_DN49036_c0_g1_i1	Biorientation of chromosomes in cell division protein 1-like protein	aacgagcttcgaacttcacgaaccataacagcagccgggtgtctgatagtctgatatcacctcatgtgtttacagtattaactattttaattcatcgactcaacgttaacggtaactacactcagacatggctggtttaccgcctggagacccgcagctggtctcaatgatcgtcagtcatttaaaaacacagggactcttcgaccagttcaggagggactgcctggcagatgttgatacaaagcctgcttacttgaacctgaaacaaagagtggacaactttgtctctaatcacctctctaaccacacatggagccctcatctgaacaagaaccagctgaggaacaacatcagacaactcgtgctgcaatctgggatgctggagcagggagtggacag…	5026	10	0	78.2	1	P:GO:0051301	P:cell division
TRINITY_DN37296_c0_g1_i1	borealin	gattcatttccgtgtccctgacgtaaacactgacgtttagcgccatgattgggcgagagccttttttccttgacgaaaagcaaactcgcgctctaattggctgacattgcgtgtggcccctccccgcgcggtgatttgaaaaaggctttgtggaagaagagagagtgtccgaggaaggaaacatcaccagtcatggctcccaggaaaaggaccaccaaacagcggaaaaacaaccccaagacggccaagctcgaggctttcctggaggacttcgacagcgaggtgaagaccagagtcggacaactgaaagagaagtttaaccagctgctcaaagatgttgacaacagctacaacatggcactaattaagctccccaaggctgtcaggcaaaccacctgg…	1678	10	8.79137e-162	92.7	1	P:GO:0007507	P:heart development
TRINITY_DN45309_c1_g1_i1	BRCA1-associated RING domain protein 1	atggcaacttacgctggttacttccgtaaatatttggcgggagatgtaagtatccaggaagtaagagctccacttgttgttttgtaaccttcattcatgagcagcacagttacaacagaaagagccccgaaacaacacacacgctttcgtctaaacatggacaacgaagtcctcgttcagacaagtgactggaagaacaccaaggaggcggtggcgaactttcgacgactgctactttgctccaaatgctcagatttaatgaaggaacctgtgtgcctaggaatatgtgaacatatgctgtgcaggtcctgtgctggcccccgggcaggagatggttgcgtggtgtgcaacagtcctgcgtgggtgaaggacatccaaatcaacaggcaactcagcagc…	2741	10	0	85.8	1	F:GO:0008270	F:zinc ion binding
TRINITY_DN45309_c1_g1_i2	BRCA1-associated RING domain protein 1	atggcaacttacgctggttacttccgtaaatatttggcgggagatgtaagtatccaggaagtaagagctccacttgttgttttgtaaccttcattcatgagcagcacagttacaacagaaagagccccgaaacaacacacacgctttcgtctaaacatggacaacgaagtcctcgttcagacaagtgactggaagaacaccaaggaggcggtggcgaactttcgacgactgctactttgctccaaatgctcagatttaatgaaggaacctgtgtgcctaggaatatgtgaacatatgctgtgcaggtcctgtgctggcccccgggcaggagatggttgcgtggtgtgcaacagtcctgcgtgggtgaaggacatccaaatcaacaggcaactcagcagc…	2287	10	0	84.4	1	F:GO:0008270	F:zinc ion binding
TRINITY_DN70409_c0_g1_i1	Bridging integrator 2b	gtcctgagcaggagaatgtgagtgatccaccaccagaggaggcccaaccccagcctccaccagttcctgctcctcgcctctccttccactcctcagacacacgctccctcctcctggccgaggagcaggaggagacaaaagaagcaccagtcaaccaggagacagctgaatcaggagatgactccagttcccacagtccacctggcttcctatacaaggcggtggc	226	1	3.52936e-07	82	1	C:GO:0005737	C:cytoplasm
TRINITY_DN47231_c3_g1_i1	BTB POZ domain-containing KCTD5	gtcagtgctggtggagtggggttagtaggagtggctgaggcgctggcagccctgctttgcatgaatcgtggactccaagttagtggctgcagctcagatatttcctgtcagccgcacagacagagagccgagccgaggcgagggcggaggagacgaggagagagggatggcagagaacagctccgagacgagcagctccgttcaccggagatgtttggcccatttaccggcagagagaaacatttcagccggcgtcggggcatcgaaatggattcgactaaacgtcggggggacgtattttttaacaacaagacagacgctgtgtcgagatccaaaatcatttctgtacagactgagccaagctgaccccgagctcgactccgacaaggatgaaactgg…	1066	10	3.86093e-161	97.6	1	P:GO:0051260	P:protein homooligomerization
TRINITY_DN47231_c3_g1_i2	BTB POZ domain-containing KCTD5	gtcagtgctggtggagtggggttagtaggagtggctgaggcgctggcagccctgctttgcatgaatcgtggactccaagttagtggctgcagctcagatatttcctgtcagccgcacagacagagagccgagccgaggcgagggcggaggagacgaggagagagggatggcagagaacagctccgagacgagcagctccgttcaccggagatgtttggcccatttaccggcagagagaaacatttcagccggcgtcggggcatcgaaatggattcgactaaacgtcggggggacgtattttttaacaacaagacagacgctgtgtcgagatccaaaatcatttctgtacagactgagccaagctgaccccgagctcgactccgacaaggatgaaactgg…	864	10	1.14918e-152	97.8	1	P:GO:0051260	P:protein homooligomerization
TRINITY_DN26837_c0_g1_i1	BTB/POZ domain-containing protein KCTD1	cggagccctggagcaagtattctctgtattttgttctgtctaccttagccaagctattgcatttctcactggtgtaggaagagaagcagatcgtgggccaaatcggagggaaaaggtgcacaaaaagatactttatgcccctctatgtttcaggataatcgctccagcatgtccaggcccatgatcacacggtcaccagtgtcccccttgagtaaccagggcatcccaacacctgcacagctcaccaagtccaatgcccctgtgcacattgacgtgggcggacacatgtacaccagcagtctggccaccttaacaaaattcccagaatcccgaattggtcgtctctttgatggcacagagcctatagtcctggacagcctgaagcagcactacttcatt…	1475	10	0	98.4	1	P:GO:0051260	P:protein homooligomerization
TRINITY_DN26837_c0_g2_i1	BTB/POZ domain-containing protein KCTD1	ctctccaaacacagtgatgccggcgcaggataatcgctccagcatgtccaggcccatgatcacacggtcaccagtgtcccccttgagtaaccagggcatcccaacacctgcacagctcaccaagtccaatgcccctgtgcacattgacgtgggcggacacatgtacaccagcagtctggccaccttaacaaaattcccagaatcccgaattggtcgtctctttgatggcacagagcctatagtcctggacagcctgaagcagcactacttcattgacagggatggacacatgttccgctacatcctcaacttcctcaggacgtccaagctcctcatcccagacgacttcaaagactacagtctcttgtacgaggaggcgcgatacttccagctgcagcc…	1350	10	0	98.2	1	P:GO:0051260	P:protein homooligomerization
TRINITY_DN36491_c0_g1_i2	BTB/POZ domain-containing protein kctd15	ggggaggcggactcggtcagactcgttgtgcctcacacacacacacacacacaccggagaacagcgaggacgtgaggcgcagaccagccggtatcctgaacactttaaagccgggacggagcagccagacgcgggtctccatgtcgtcagtgtcggtgtcctctcaggaggggcggagcttgtctagggtgtctgtgagccgctcgccagcgtccccgatgtccgctcagggcatcccgtcaccggcccagctcaccaagtccaacgccccggtccacatcgacgtgggcggaaccatgtacaccagcagcctgtccacgctcaccaagtaccccgagtccagagacggagacatcttcaggtacatcctcaacttcctgcgcacctgcaggctgctgc…	1102	10	9.02837e-128	84.9	1	P:GO:0051260	P:protein homooligomerization
TRINITY_DN36491_c0_g1_i3	BTB/POZ domain-containing protein kctd15	ggggaggcggactcggtcagactcgttgtgcctcacacacacacacacacacaccggagaacagcgaggacgtgaggcgcagaccagccggtatcctgaacactttaaagccgggacggagcagccagacgcgggtctccatgtcgtcagtgtcggtgtcctctcaggaggggcggagcttgtctagggtgtctgtgagccgctcgccagcgtccccgatgtccgctcagggcatcccgtcaccggcccagctcaccaagtccaacgccccggtccacatcgacgtgggcggaaccatgtacaccagcagcctgtccacgctcaccaagtaccccgagtccaggatcggccgtctgttcagcggcgccgagccgatcgtgttggacagtctgaagcagc…	1174	10	4.49559e-151	93.9	1	P:GO:0051260	P:protein homooligomerization
TRINITY_DN36491_c0_g1_i4	BTB/POZ domain-containing protein kctd15	ggggaggcggactcggtcagactcgttgtgcctcacacacacacacacacacaccggagaacagcgaggacgtgaggcgcagaccagccggtatcctgaacactttaaagccgggacggagcagccagacgcgggtctccatgtcgtcagtgtcggtgtcctctcaggaggggcggagcttgtctagggtgtctgtgagccgctcgccagcgtccccgatgtccgctcagggcatcccgtcaccggcccagctcaccaagtccaacgccccggtccacatcgacgtgggcggaaccatgtacaccagcagcctgtccacgctcaccaagtaccccgagtccaggatcggccgtctgttcagcggcgccgagccgatcgtgttggacagtctgaagcagc…	1084	10	1.48379e-151	93.9	1	P:GO:0051260	P:protein homooligomerization
TRINITY_DN47740_c1_g1_i3	BTB/POZ domain-containing protein KCTD8	accgcgggtaggcgtggtttaccagggtgaatatgtgtgctgtatcctccgttacgttgcagcagagttacagtccgacacgagacaggagcagagtagctgaccacctcgcacaaatgtgaagcccgggtgatggaagcgacggagaccttttcatacacagccatcgactcgcgctaacatgttcaacatcgccctcgtgtcgtggatgtacatctacgggggacccacagatatctccaactatggattgcctaattgaagttgggccacctgatcctgtttgcgccaggacaaccgaccaaaattagagtcagagaagtcgttatggacagttatgtgcaaatcgtgtatttcctgctcggagaactggcgtgaaaagcagaaattcaatctcag…	2051	10	0	94.7	1	P:GO:0051260	P:protein homooligomerization
TRINITY_DN47525_c3_g1_i1	BTB/POZ domain-containing protein KCTD9	gtgtgagtgtggacgaggacaggaagagagttgttgtcaaagagtgagtttaaatggacgcacgtgaggacagaggacagtcagctgatcgatgaccatgaggagagtcacactgtttgtccgcggcaccgccaccaacgggaaggtggtggctgtgtgcggctctctggaggacttactgtctgtggccagttccaaactgggagtcagagcctccagtgtttataacgggaacggcggcctcatcgatgacgtcacgttaatcagagatgatgatgtgctgtatgtatcagagggagattcatctgaagatcctcaggatgacctcagcggccctgaaaaggatcagactcacaccgattggctgacgctcaacgtcggtggacgctgcttcacgac…	1740	10	0	94.2	1	P:GO:0051260	P:protein homooligomerization
TRINITY_DN47525_c3_g1_i4	BTB/POZ domain-containing protein KCTD9	gtgtgtgtgtgtgtgtgtgtgtgtgtgtgtgcaggtggtggctgtgtgcggctctctggaggacttactgtctgtggccagttccaaactgggagtcagagcctccagtgtttataacgggaacggcggcctcatcgatgacgtcacgttaatcagagatgatgatgtgctgtatgtatcagagggagattcatctgaagatcctcaggatgacctcagcggccctgaaaaggatcagactcacaccgattggctgacgctcaacgtcggtggacgctgcttcacgaccacgaggagtactctggtcagtaaagagccggagagcatgttggcccacatgttcagagagaaagatgtttgggggaacaagcaggactctcagggggcctacctgatcga…	1419	10	0	94.5	1	P:GO:0051260	P:protein homooligomerization
TRINITY_DN37681_c0_g3_i1	Butyrophilin subfamily 1 member A1	ggagaagagacactacaacaacttcacctgtagagtccaacagaagcacatcaaccagaccagagagacacacatctacatcccagaggatgtattcacagccccgtcatcttctgctgtttatatcttcgtggtcttgacagttgttggtttcctgcttttttttgcaactttctttgtttactggaaactgagaaaaagttataagatggaccatgactgtggaacaggagagagaaagcacctggtcaaagaaactacaaaaatggagttccaagaggtagagaaagaacagaacgaccttatacataggatttcagtcgtgatggaaaagatgaaagaactggagatctacagagaaaaacagaaatcacagcaggaggaggtggagagagagaa…	861	10	6.92671e-83	72.4	1	C:GO:0016021	C:integral component of membrane
TRINITY_DN37628_c0_g1_i1	Butyrophilin subfamily 3 member A3	aagagcgacaacttcatctgtagagtccaacagaagaacatcaaccagaccagagagacaaatattcagatttcagctgattactttggtgccacatcttcttctgccacttgtgtcggcattatagtggtcattttgctcatgtttagtctcgcagcagccttcgttgtgtggaaatggaaacaacaccagagcaaagtttccaataaggctgaagcgagagagcgagagcagctcatggcacaacagcagctaaaggaggaaaaggaaaaacttgaagaatggttacagaggaaacacaaaatcctggaagaggagattgggaaacttgggaatctgcaggaacaaagcaaggaactgaaagacctgagagatcaactcaaacgggaaaatgaggac…	1163	10	6.44871e-79	66	1	C:GO:0016021	C:integral component of membrane
TRINITY_DN38046_c1_g1_i2	butyrophilin subfamily 3 member A3-like	aagaggaagtcttagtctcttactctcactcatacacagagagctcgagacagcatgatggcaacacctcgcaagccacagtgtttcctaaatcagaggctttccttcagactgctgtctctggttatgattatgacctggcttttttctgtcacagaaagtgctgctctgattacggtcaaaggggaggttggtggaaatgtgagcatcgtctgcccaattaaggggccatttgaattcttctaccttcagaggggtacagagtttgtgaacggctaccattctacaaggaatttaaccaacccatggccgaacaccagagtggatgaagacaagagaactgtacacatgtacaacttgaacatttcacatagtggtgattatatgtgccatgtctac…	776	10	5.45548e-110	64.9	1	C:GO:0016021	C:integral component of membrane
TRINITY_DN38046_c1_g1_i3	butyrophilin subfamily 3 member A3-like	aagaggaagtcttagtctcttactctcactcatacacagagagctcgagacagcatgatggcaacacctcgcaagccacagtgtttcctaaatcagaggctttccttcagactgctgtctctggttatgattatgacctggcttttttctgtcacagaaagtgctgctctgattacggtcaaaggggaggttggtggaaatgtgagcatcgtctgcccaattaaggggccatttgaattcttctaccttcagaggggtacagagtttgtgaacggctaccattctacaaggaatttaaccaacccatggccgaacaccagagtggatgaagacaagagaactgtacacatgtacaacttgaacatttcacatagtggtgattatatgtgccatgtctac…	1484	10	2.56511e-131	63.5	1	C:GO:0016021	C:integral component of membrane
TRINITY_DN47230_c0_g2_i1	C2 domain-containing 2 isoform X1	gccacatagccgtctcccggtcggtaactttgtacagtcagaaccgagtccagagaggcaaaggactacactctgctgtctttccaggatgttttcccgggactcttgttcagtatctggatatcgtgtggtggagcttaaccgctgacttcggaaataaccccctatttggtgaaagtttggcggctgcgtagctaatgaagaggagctagttaagcgaaaccgaagcaaagattagctaactgagctaactcaatgagagaggagagaagaggagaggggcaggagcgcttttctgcaggtttatttgaagacccttagctatttgacaatgatttatgtctttataaccggtttggtacctctgtgttgcttttaagagctgctatggagtgctgc…	2701	10	0	88.6	1	C:GO:0016021	C:integral component of membrane
TRINITY_DN47230_c0_g2_i2	C2 domain-containing 2 isoform X1	gccacatagccgtctcccggtcggtaactttgtacagtcagaaccgagtccagagaggcaaaggactacactctgctgtctttccaggatgttttcccgggactcttgttcagtatctggatatcgtgtggtggagcttaaccgctgacttcggaaataaccccctatttggtgaaagtttggcggctgcgtagctaatgaagaggagctagttaagcgaaaccgaagcaaagattagctaactgagctaactcaatgagagaggagagaagaggagaggggcaggagcgcttttctgcaggtttatttgaagacccttagctatttgacaatgatttatgtctttataaccggtttggtacctctgtgttgcttttaagagctgctatggagtgctgc…	4696	10	0	90	1	C:GO:0016021	C:integral component of membrane
TRINITY_DN50713_c0_g1_i1	calcium-binding 1-like	gtgtggcagccaggacagcagcgcagccacgcggggcaagtgtaagccgcacaccccgcacggccaagaccccgacccgccggagccaaacggcgtgagggagcggcgggcacaccggcaccaccaccgcaggaagcaccaccagcgggatgaccgtccacctgcacccgagcagcccgagcacccgcggcaccgctgccacacgcactcccgcccggtcccgagggtgccctctctgtcggacagcagcaacaacgacgaccgggctcctctgtgcgagcccggggccagcctgcctcatcacagcggcggccaggtgagcagcccgtccccgtcctcgtgctctctggtgccgctgtccagcagcaggtcgtcccggcggtcccggaggtccagcgc…	492	10	5.62758e-58	69	1	F:GO:0005509	F:calcium ion binding
TRINITY_DN38259_c0_g1_i1	calcium-binding 2-like	ggtgtgaagagaaagacacatgctgctgctattagtagagagttgcgtttgtttgggatagtttggtttttgtgctgctttgtttgctaaattcacttgacttttttctttcatatagagatgggtggagtcattcaggaattatcatgcatggattagagatgatttttttcatctctgtggtatcagatgtgacgactgatagtcagcatgggacactcggacaagtcagagctcgagcctgagctgaatctctgagaagtccaaagagaggagaccagagaaaaaaggggagtaagtgataaaacatataaataagctcagagcgagagaggggaaagaaagatttgggcagctgggtgagattgcttgttgaccaggggaggttgggcaatgggc…	1150	10	4.21152e-96	95.2	1	F:GO:0005509	F:calcium ion binding
TRINITY_DN49250_c4_g1_i1	calcium-binding protein	gttgtattttatgttgcaatactttctgttcaagtgttgcaatagacttaaatatgtggacccagaagtaaagagttttattgtgaaagaactggacggaagcagattcttagcagaatccaccgtagcaaggttagcagctagccagcagcaaccagtccaactgacagcttgggtggattaacgctaccaggaacatcgggcgagtgtttcccggctgagccgcatttcatcagcggtatttcaagactgagccgtcccacattctggagtgggagtgttgtggaggagccacgtgtacaggaaggaactggagtctgacagctttgcctgactggaagctccgtccgcaggcaatcaacatggctgtctggagaaaattggctgcacccctgcttc…	2166	10	0	94.8	1	F:GO:0005509	F:calcium ion binding
TRINITY_DN49250_c4_g1_i2	calcium-binding protein	gttgtattttatgttgcaatactttctgttcaagtgttgcaatagacttaaatatgtggacccagaagtaaagagttttattgtgaaagaactggacggaagcagattcttagcagaatccaccgtagcaaggttagcagctagccagcagcaaccagtccaactgacagcttgggtgaaataacgctaccaggaacatcgggcgagtgtttcccggctgagccgcatttcatcagcggtatttcaagactgagccgtcccacattctggagtgggagtgttgtggaggagccacgtgtacaggaaggaactggagtctgacagctttgcctgactggaagctccgtccgcaggtcggtatgaccaggaagaccagctaacaccagcagccagctagcc…	2281	10	0	94.4	1	F:GO:0005509	F:calcium ion binding
TRINITY_DN25210_c0_g1_i1	Calcium-binding protein 1	ccctgccctgctgcctgctgctccaggaccagaagaagaactacaaagcagtgcagtcctgtgaggaggggggttctgggggggcctatcttgagccgctagtggccctggcccagaacggagccaacatgcacaacgtactggggcctgcatgcatctttctacgcaagggcttcgctgagagccggcaggctgaccgagagttgaggccagaagaaatggatgagctgcgtgaggcattcaaggagttcgacaaagataaagatgggtttatcggctgtaaagatttgggtaactgcatgagaacgatgggctacatgccaacggagatggagctgatagaactgagccagcagatcaacatgaatctgggaggacatgtggactttgaggactttg…	970	10	3.475e-137	99.8	1	F:GO:0005509	F:calcium ion binding
TRINITY_DN44066_c2_g2_i1	Calcyphosin-like protein	gaccagaaccagaaccaggaccagagccaggactagagccaagaccagaaccagaaccaggaccagagccaggactagagccaagaccagaaccagagccaggatcagtatttctgaaagtagaaatacttcagtattgaggctgaagctcctcagacgttgggacacattccattcatctcctgagccacgttcagtttcactctgaggttctgaaactctctgacccgggtttggcggcgtcagcgatggcggggacgtcgagacacgaccgagagatggcgatgaacgccaagcgtcagctgaccgagtgtgccgacccggtggagcggctccgactgcagtgtttggctcgaggttcgtcagggatcaaaggactgggcagaaccttcaaaataa…	907	10	2.2835e-150	94.7	1	F:GO:0005509	F:calcium ion binding
TRINITY_DN44066_c2_g2_i2	Calcyphosin-like protein	gaccagaaccagaaccaggaccagagccaggactagagccaagaccagaaccagaaccaggaccagagccaggactagagccaagaccagaaccagagccaggatcagtatttctgaaagtagaaatacttcagtattttcacagtattgaggctgaagctcctcagacgttgggacacattccattcatctcctgagccacgttcagtttcactctgaggttctgaaactctctgacccgggtttggcggcgtcagcgatggcggggacgtcgagacacgaccgagagatggcgatgaacgccaagcgtcagctgaccgagtgtgccgacccggtggagcggctccgactgcagtgtttggctcgaggttcgtcagggatcaaaggactgggcagaac…	918	10	8.32136e-151	94.6	1	F:GO:0005509	F:calcium ion binding
TRINITY_DN44066_c2_g2_i3	Calcyphosin-like protein	gaccagaaccagaaccaggaccagagccaggactagagccaagaccagaaccagaaccaggaccagagccaggactagagccaagaccagaaccagagccaggatcagtatttctgaaagtagaaatacttcagtattgaggctgaagctcctcagacgttgggacacattccattcatctcctgagccacgttcagtttcactctgaggttctgaaactctctgacccgggtttggcggcgtcagcgatggcggggacgtcgagacacgaccgagagatggcgatgaacgccaagcgtcagctgaccgagtgtgccgacccggtggagcggctccgactgcagtgtttggctcgaggttcgtcagggatcaaaggactgggcagaaccttcaaaataa…	1027	10	1.19709e-145	95.4	1	F:GO:0005509	F:calcium ion binding
TRINITY_DN44066_c2_g2_i4	Calcyphosin-like protein	gaccagaaccagaaccaggaccagagccaggactagagccaagaccagaaccagaaccaggaccagagccaggactagagccaagaccagaaccagagccaggatcagtatttctgaaagtagaaatacttcagtattttcacagtattgaggctgaagctcctcagacgttgggacacattccattcatctcctgagccacgttcagtttcactctgaggttctgaaactctctgacccgggtttggcggcgtcagcgatggcggggacgtcgagacacgaccgagagatggcgatgaacgccaagcgtcagctgaccgagtgtgccgacccggtggagcggctccgactgcagtgtttggctcgaggttcgtcagggatcaaaggactgggcagaac…	1038	10	6.94019e-146	95.4	1	F:GO:0005509	F:calcium ion binding
TRINITY_DN66700_c0_g1_i1	Calmin	agagcacttctaattgctacgagtggctgacatttggaagtgttctcccgtcttcttcatctccacaatggcccataagaagaagtgagactgaagaagttaaatgagaatgctggacaaggcaaacggggatctacaaaagacactggcgggagagatcagtgatcaacatgagcagcagtctcaagatgagaggaaagcagtgcagac	210	2	1.76528e-12	97	1	F:GO:0003779	F:actin binding
TRINITY_DN25148_c1_g1_i1	Calmin	cactgaccaacctgtcgacagtgctgtcacctcaccattcaagaaaaagagaagcaggagtcgaagcatcttaaaaccacccagtccactggacacaggcatagtcagccaggagatccgatcatggatggagaaagcagatcagtgctacaacaagacaagagtggatgaaagtcgtttttctttgagctccgaggaaggaatctacagcttgtcagcactggactcagatgaggaggaggcctacaactacatcctggatctgaataaagaggtcttccaaccatataatcagaagaaaagacaagtaccaagggttg	320	10	5.73925e-47	87.3	1	F:GO:0003779	F:actin binding
TRINITY_DN40574_c0_g1_i1	Calmodulin	acaaggcatagagcgccggcgtcgctggatttggtttccgggcaactctgctgcaacaccaggatacagcctgcacagattacacacattttaaataaagttggagacgatttaagtacttaattggagtaattatctccttcttgaggtgaatactcaacctttggtcggtttgtcatcttagaagagcttcaaaaagtctacgggacaatggctgatcagctgactgaggagcagattgctgagttcaaggaggcattctcgctgtttgacaaggatggtgatggtacaatcactaccaaggagctcgggactgtgatgcgctctctgggacagaaccccactgaggctgaactccaggacatgatcaatgaggtggatgctgacggtaacggtaca…	2335	10	8.66742e-98	94.5	1	F:GO:0005509	F:calcium ion binding
TRINITY_DN21452_c0_g1_i1	Calmodulin-like protein 4	gaggaggaggaggtttacggccgcacagcaacatctacagacacaatggcagaggagagcgaagaggacaaacatggaggtttctctcccagccccgtcagcttggctctcagctcggaggcgaggatgaagcctttctgctccttgtcagccatcctcatcgcctccaggatctcctcctccggcgcctcctgctggagctgccggtgcatgatgctcaggagggtggagaagtccagctctccaccccaatctgcaaggaggaggacgtacaaggacggaggagatcagaagtggagccagaatacagctttctatagaaacaagaagaagac	335	10	3.68363e-30	93.5	1	F:GO:0005509	F:calcium ion binding
TRINITY_DN88725_c0_g1_i1	Calmodulin-like protein 4	ggagatcctagaggcgatgaggatggctgacaaggagcagaaaggcttcatcctcgcctccgagctgagagccaagctgacggggctgggagagaaactgagcgacagagaggtggacgagctgctgagggaggcgggcgttggacctgatgggcgggtccactgcgagaagtttgctaaagcggtgacacgctcctctgcaaggcgctgacatcacggatgacatcatcactgctgcttttcatcacatgaactgaaagaagtcttatatgttttaaatgacatgatgtcacttcctgtttcaccagagagaaagcgtttcattggatgcaaaattaggacacccccccccccccttaactttttatggttgaacaggacatgatgttagcatgtcca…	509	10	1.35986e-36	94.5	1	F:GO:0005509	F:calcium ion binding
TRINITY_DN38312_c0_g1_i1	Calretinin	gtgtgtttgaagaagaggcacagaaaaaaagttaaaggagcggatttttctgcagctgcaccaacgagagcatcatcatggcaaataaagcacagcaacctcctcacctgcacctggccgaggtcaccgcgtcccagttcctcgacatttggaaacatttcgacgctgacggtaatggctacatcgagggaaaggagctggagaacttctttaaggagttggaggtggcccggagaggagcaggggtggatcctacaaaccccacattcagagaaaagatgaaggagttcatgcagaagttcgacaagaacaaagatggacgtattgagatgtcagagctggcccagattctcccaactgaagagaacttcttgctctgcttcagacagtttgtcagct…	557	10	2.53304e-92	99.2	1	F:GO:0005509	F:calcium ion binding
TRINITY_DN6929_c0_g1_i1	Calsequestrin-1	gttccaccctcacatcaagttctttgctacattcaatgccaaggttgccaaggctctggacatgaagctcaatgaggtggacttctatgaacccttcatggacgatccagttgtcatcccaggaaaaccttactcagaggatgagctggtgaaattcattgaagctaatgacagaccaaccctgaggaagctgcaaccacacaacatgtatgagatctgggatgatgatgttggtggtgaacatatcattgcttttgcagaggaggctgacccagacggttttgagttcc	290	10	6.58403e-61	96.5	1	F:GO:0005509	F:calcium ion binding
TRINITY_DN40317_c0_g1_i1	Carbohydrate-responsive element-binding	aggactggatgaatatttcggtttgatattatatcagggtgatactgggattttatctaaaagctaagttcatgtttgtggactgtggagttcatcctccaccaaccccactggaaggaaaggatctttttcttcaggacctgaattgattgacctatcctttgaacctatcctttaatattacatattgttctttccctgctgatatgacgatgcacttcactgctttgttgactcttcctgcagtgcgtgccagcagcagctaccagccaccggtgtgcccatcacacggcagcgctttgaccacatgaggcagaaattcagagagtacgtgcgggcacagacgctgcagaactggaagttctggatcttcagtataatcatcgagccgttgtttga…	985	10	1.94187e-77	95.4	1	F:GO:0046983	F:protein dimerization activity
TRINITY_DN40317_c0_g2_i4	Carbohydrate-responsive element-binding	gtcacaaggtccatggagctagagagtgtctgtcagagcaacacagccatgagtttaatttatgcagagtctcactctgtgtttctctcacatggaaatacagacgacttgtctgaggcggcatgttatgccagtagtttctccttactgagatgaaaacactgacacagtgacatctttatgaactaccggggccagcccactgagcagactggttttgctgactgtggctatttcgagggcccatccaatacagagtttgctcctgttccctcccctgtggtaacagctcctcagctactaatcgacacccagctggctcagcccaatctgtcatctgtcagtttgcctcagccctcctcatccaatacccagccagaccagaccaggcaggaccag…	2388	10	0	88.3	1	F:GO:0046983	F:protein dimerization activity
TRINITY_DN40317_c0_g2_i2	carbohydrate-responsive element-binding isoform X1	gggaggaggtggaggaggagggggagtcagctgaggagaaagttcaccgcatgacagacagtcaaaaaccccgcatgaaagcgcaaccatggcaggcaaagggagagtttgttcagccggacagagccagctccagaactcctcagactcggactcggagatggagccagttcgggtggcttgtggtaccggaccgtacccgggtgccttcccctgcgcacaggtcattcacagcggacactttatggtgtcgtctccccacagcgactccgcgccgcgcaggaggaagagcggcggctctctgagatatgactttgacacggtgaacaggacctggtgccaaacgtaccggtacggcccattcagctccgggagcctgagcatcgaccccactctgac…	3226	10	0	87.6	1	F:GO:0046983	F:protein dimerization activity
TRINITY_DN40317_c0_g2_i3	carbohydrate-responsive element-binding isoform X1	gggaggaggtggaggaggagggggagtcagctgaggagaaagttcaccgcatgacagacagtcaaaaaccccgcatgaaagcgcaaccatggcaggcaaagggagagtttgttcagccggacagagccagctccagaactcctcagactcggactcggagatggagccagttcgggtggcttgtggtaccggaccgtacccgggtgccttcccctgcgcacaggtcattcacagcggacactttatggtgtcgtctccccacagcgactccgcgccgcgcaggaggaagagcggcggctctctgagatatgactttgacacggtgaacaggacctggtgccaaacgtaccggtacggcccattcagctccgggagcctgagcatcgaccccactctgac…	2780	10	0	85.4	1	F:GO:0046983	F:protein dimerization activity
TRINITY_DN40317_c0_g2_i5	carbohydrate-responsive element-binding isoform X1	gtcacaaggtccatggagctagagagtgtctgtcagagcaacacagccatgagtttaatttatgcagagtctcactctgtgtttctctcacatggaaatacagacgacttgtctgaggcggcatgttatgccagtagtttctccttactgagatgaaaacactgacacagtgacatctttatgaactaccggggccagcccactgagcagactggttttgctgactgtggctatttcgagggcccatccaatacagagtttgctcctgttccctcccctgtggtaacagctcctcagctactaatcgacacccagctggctcagcccaatctgtcatctgtcagtttgcctcagccctcctcatccaatacccagccagaccagaccaggcaggaccag…	1942	10	0	85.1	1	F:GO:0046983	F:protein dimerization activity
TRINITY_DN44838_c0_g1_i1	CASP8-associated 2	gccggctcagtgcagctctctctctgcgcgagtggagcaactttggctccagctagccgccacatctcccgccgtttaacgcctttattcatgtcagctggccgtggaggaatatgaaccgcaggaggagaccgtgagtggccgaacagccgcgctcgtttcggggtctgactcctgtttgtgaatatttgtcttttgaaaccgagcagctacgagagcacgccctcactgacagaccgcgggaaaatgtcgttacttcctgtgcagtgaagtcttggcgcgacattacggttgtaaacaacagagagaggacacggaacaacacgacaacacgcggtcctatagaaactgagccacagatactcggaataatggagaacattgacatgaacgatgctt…	923	10	2.64057e-81	87.4	1	F:GO:0003677	F:DNA binding
TRINITY_DN44838_c3_g1_i1	CASP8-associated 2	cctcctcctcctcctcctcctcctcctccaccatccggtgctttgcctcctcttcctccttctctaccatctggccttcctccccctcttcctcctctactagcttcacctcccaggggggatcatcctccacgggaacctcctcaaccttccaggaaggagagcaatagttcctcctgtcagggcagcggatcttctgttgagacgagagcttcaaaagtgtcgtatcacagtaattcaaaaagttcctcgagaggagattgtgatgtacccgacaaacagacagagcactccagcagcaaatccagcagctgttcatcaacgcgtcacagtgagtcagacaaacacaagtccaagcacagagaggaaaaatgtcagaaagtatctgaatcaacagat…	6196	10	0	73.8	1	F:GO:0003677	F:DNA binding
TRINITY_DN44838_c3_g1_i2	CASP8-associated 2	cctcctcctcctcctcctcctcctcctccaccatccggtgctttgcctcctcttcctccttctctaccatctggccttcctccccctcttcctcctctactagcttcacctcccaggggggatcatcctccacgggaacctcctcaaccttccaggaaggagagcaatagttcctcctgtcagggcagcggatcttctgttgagacgagagcttcaaaagtgtcgtatcacagtaattcaaaaagttcctcgagaggagattgtgatgtacccgacaaacagacagagcactccagcagcaaatccagcagctgttcatcaacgcgtcacagtgagtcagacaaacacaagtccaagcacagagaggaaaaatgtcagaaagtatctgaatcaacagat…	6186	10	0	73.8	1	F:GO:0003677	F:DNA binding
TRINITY_DN44838_c3_g1_i3	CASP8-associated 2	cctcctcctcctcctcctcctcctcctccaccatccggtgctttgcctcctcttcctccttctctaccatctggccttcctccccctcttcctcctctactagcttcacctcccaggggggatcatcctccacgggaacctcctcaaccttccaggaaggagagcaatagttcctcctgtcagggcagcggatcttctgttgagacgagagcttcaaaagtgtcgtatcacagtaattcaaaaagttcctcgagaggagattgtgatgtacccgacaaacagacagagcactccagcagcaaatccagcagctgttcatcaacgcgtcacagtgagtcagacaaacacaagtccaagcacagagaggaaaaatgtcagaaagtatctgaatcaacagat…	6204	10	0	73.8	1	F:GO:0003677	F:DNA binding
TRINITY_DN44838_c3_g1_i4	CASP8-associated 2	cctcctcctcctcctcctcctcctcctccaccatccggtgctttgcctcctcttcctccttctctaccatctggccttcctccccctcttcctcctctactagcttcacctcccaggggggatcatcctccacgggaacctcctcaaccttccaggaaggagagcaatagttcctcctgtcagggcagcggatcttctgttgagacgagagcttcaaaagtgtcgtatcacagtaattcaaaaagttcctcgagaggagattgtgatgtacccgacaaacagacagagcactccagcagcaaatccagcagctgttcatcaacgcgtcacagtgagtcagacaaacacaagtccaagcacagagaggaaaaatgtcagaaagtatctgaatcaacagat…	6194	10	0	73.8	1	F:GO:0003677	F:DNA binding
TRINITY_DN43435_c0_g1_i1	Caspase recruitment domain-containing 11	gcccgcctccgctctctctctctctctctctctgtctctctctctgtctctatctgtcggtctctctgtctctatctttatgtcaggttgtgcgcttgtcccatgcgctttccagctcctttaaaactcctctctctgtcggataaatggagacaacctgatcctcttggatttatgctgaagcaacaagtttcgtgattttaaaaagaacaaaacaaaaacaaacacctgccacacctttggctttaatttcccttcaactcttttggacttatttctccaccggcagctcagggtgtgagagatggaaaacgggacatctgatgatgtggaggcgctgtgggagaaggtggagtgcaaacgttacgaattgtgtcgcagcatcgctccggcaaagct…	4627	10	0	90.9	1	P:GO:0042981	P:regulation of apoptotic process
TRINITY_DN47312_c2_g1_i1	caspase recruitment domain-containing 9	aatagagacctgcagatagaggtcagctgcccctgcccccatttccacctgacaaacacttgcaggtggagctgatctttgacctctgtgtgtgcaggtggagcgtctgaaacacacggtgctgagagccgagagtcaaacaagactactgagacgacgaacgctgagaccgctacaggagagcaggagtctggctctgcccactgagaccttcttccaccccaacagactggaggagctgaaggaggagaaacaggaggagctgaaggaggagaagaaagaggagaagaaagagaaacaagaggacaagaaagagaaggagagtccagctccccctcagatgaacctcctcgctactgtgttcagactgagaaaagacctccatagagcagaggagca…	1717	10	1.27724e-71	87.4	1	P:GO:0042981	P:regulation of apoptotic process
TRINITY_DN47312_c2_g1_i3	caspase recruitment domain-containing 9	acagacagacagacagacagacagacagacaagtagctcaggtgtatcagacagcaatatagaggagaggcaattcagtcgtagtactgatggacggagtgtgcgaggacgacctctgctggctgcagctcgatgatttcaggatgcttctcataaaaaccattgaaccttcacggatcaccccatacctccggcagtgtcaggtgatcagcgctgaggatgaggagcagctctttaacgaccccgctctcgtcatcaggagaagaaaagttggagccttgctggacatcctgcagagaacaggggtcaaaggttacacagccttcctggaaagtctggagctggattatcctcaactgtacagccggatcaccggaaaagagcccaacaagaccttca…	2594	10	0	87.8	1	P:GO:0042981	P:regulation of apoptotic process
TRINITY_DN47312_c2_g1_i4	caspase recruitment domain-containing 9	aatactttgtgtgtgtccagttgtcgtaatactctgtgtacagtcatggtaatactctgtgcacagtcgtagtactgatggacggagtgtgcgaggacgacctctgctggctgcagctcgatgatttcaggatgcttctcataaaaaccattgaaccttcacggatcaccccatacctccggcagtgtcaggtgatcagcgctgaggatgaggagcagctctttaacgaccccgctctcgtcatcaggagaagaaaagttggagccttgctggacatcctgcagagaacaggggtcaaaggttacacagccttcctggaaagtctggagctggattatcctcaactgtacagccggatcaccggaaaagagcccaacaagaccttcagcatcctgatcg…	2582	10	0	87.8	1	P:GO:0042981	P:regulation of apoptotic process
TRINITY_DN47312_c2_g1_i6	caspase recruitment domain-containing 9	aatagagacctgcagatagaggtcagctgcccctgcccccatttccacctgacaaacacttgcaggtggagctgatctttgacctctgtgtgtgcaggtggagcgtctgaaacacacggtgctgagagccgagagtcaaacaagactactgagacgacgaacgctgagaccgctacaggagagcaggagtctggctctgcccactgagaccttcttccaccccaacagactggaggagctgaaggaggagaaacaggaggagctgaaggaggagaagaaagaggagaagaaagagaaacaagaggacaagaaagagaaggagagtccagctccccctcagatgaacctcctcgctactgtgttcagactgagaaaagacctccatagagcagaggagca…	1135	10	7.42496e-143	81	1	P:GO:0042981	P:regulation of apoptotic process
TRINITY_DN47312_c2_g1_i2	caspase recruitment domain-containing 9 isoform X1	actcctgctgcttcacctgttcctcctgctgcttctcctgctgcttcacctccttgtaccatctacctgctctgctttgtgacactcctcaggtgatcagcgctgaggatgaggagcagctctttaacgaccccgctctcgtcatcaggagaagaaaagttggagccttgctggacatcctgcagagaacaggggtcaaaggttacacagccttcctggaaagtctggagctggattatcctcaactgtacagccggatcaccggaaaagagcccaacaagaccttcagcatcctgatcgacacagcaggtgaatctggtctgacccagttcttgatgtcggagctcagccggctccagagggcactgcaggacgagaggaggcgtcgacagcaggcat…	2556	10	0	91.8	1	P:GO:0042981	P:regulation of apoptotic process
TRINITY_DN47312_c2_g1_i5	caspase recruitment domain-containing 9 isoform X1	acagacagacagacagacagacagacagacaagtagctcaggtgtatcagacagcaatatagaggagaggcaattcagtcgtagtactgatggacggagtgtgcgaggacgacctctgctggctgcagctcgatgatttcaggatgcttctcataaaaaccattgaaccttcacggatcaccccatacctccggcagtgtcaggtgatcagcgctgaggatgaggagcagctctttaacgaccccgctctcgtcatcaggagaagaaaagttggagccttgctggacatcctgcagagaacaggggtcaaaggttacacagccttcctggaaagtctggagctggattatcctcaactgtacagccggatcaccggaaaagagcccaacaagaccttca…	2667	10	0	92	1	P:GO:0042981	P:regulation of apoptotic process
TRINITY_DN47312_c2_g1_i7	caspase recruitment domain-containing 9 isoform X1	aatactttgtgtgtgtccagttgtcgtaatactctgtgtacagtcatggtaatactctgtgcacagtcgtagtactgatggacggagtgtgcgaggacgacctctgctggctgcagctcgatgatttcaggatgcttctcataaaaaccattgaaccttcacggatcaccccatacctccggcagtgtcaggtgatcagcgctgaggatgaggagcagctctttaacgaccccgctctcgtcatcaggagaagaaaagttggagccttgctggacatcctgcagagaacaggggtcaaaggttacacagccttcctggaaagtctggagctggattatcctcaactgtacagccggatcaccggaaaagagcccaacaagaccttcagcatcctgatcg…	2655	10	0	92	1	P:GO:0042981	P:regulation of apoptotic process
TRINITY_DN57592_c0_g1_i1	Caspase-1	gtcaaaccggatgtgataaaaaaggtgagaaagcaggagcagccgtacagtgtccacaactttactttgacatttattgttaatgaaatcaatcagtcaaataaaaatgtaaaactcaaaacaacaatgaaacaaaacagaagttacagtgtgttcgctaccgtccccatatttcacttcagtatgtacatcaggggtgacacacaaataaattaacacagtctaataagcagaaaacactgcaggactttctgagttttagagccaactgaggtggcatgaaggagcagcagctcaactcagagagagaggctgcgtagcccacgaattttcc	334	1	1.25081e-12	90	1	P:GO:0042981	P:regulation of apoptotic process
TRINITY_DN41365_c0_g1_i1	CD151 antigen-like isoform X2	gagaaaccagctgggggcagccatgtactccacattgcttgtggagctgcctgtggtgccaaaagaggacaaacgctcaggcgcttgggtaggaggctcgggtctgagtgtcagctgagaacttgcactgttgcagctaaccttcaaagacagcaacgcgttgacacccgggttggagggatctgggaagacgttaccccgataatctacatccttctgggcccatcatctaaaatcagaatggaaagtcaacgtgaaaaaaagacacacctgtgggacaatttgtctgaaatatctacttcttctcttcaaccttcttttttggctggcaggaggggccgtgctggcagtgggagtgtggactctggtggaaaagagcgaatacatcagtttgctgaa…	1400	10	1.56145e-142	93.8	1	C:GO:0016021	C:integral component of membrane
TRINITY_DN47401_c0_g1_i1	CD209 antigen D	caaacagagaagacaaatctgaagtccaatatatcagctttggagggaaactgtggcagatgtccccccagatggattttcctcaactcatcctgctatttcttttcttacactgaatcccgtactgtcacaaagaactggccagatagcagagcaaactgtattacacgtggagccgacctggttgtgatcgataacaaggaagaacagaaatttgtgagtgacaccactgaaaatatgaaaactagccctcacgaatgggagaacggattctgggttggtctcagggacacagagatagaggggacatgggtctggattaataatgtcactgaggtggaacaaaggtactggatggatggagaaccaaatgataatggacaccatggagaagactgt…	577	10	1.08034e-101	79.8	1	C:GO:0016020	C:membrane
TRINITY_DN47401_c0_g1_i2	CD209 antigen D	caaacagagaagacaaatctgaagtccaatatatcagctttggagggaaactgtggcagatgtccccccagatggattttcctcaactcatcctgctatttcttttcttacactgaatcccgtactgtcacaaagaactggccagatagcagagtaaactgtattacacgtggagccgacctggttgtgatcgataacaaggaagaacagaaatttttgagtgacaccattgaaagtatgaaagtaagtagttctaacgaatgggacaacggattctgggttggtctcagggacacagagatagaggggacatgggtctggattaataatgtcactgaggtggaacaaaggtactggatggatggagaaccaaatgatgctggacaccgtggagaagac…	614	10	4.28473e-105	79	1	C:GO:0016020	C:membrane
TRINITY_DN40381_c0_g1_i1	CD59 glyco -like	aagggtggttcggtgtatcctttgctgaaggagataataaaggaagcattgaagcgcctttcctttagaggattcacacagctctgatcatgacggacgtgtgaggaaggttcctgagcaaagctgactattcgaccggaccccaggtgtgtagtaacgtgcactcatcctaacgtgacgccgacctgtcaccgaccggaggttcggttccgggtcactgtggatcagcaagcccagccggacactctgctccacactgactccttctcctgactccttctcctgactccttcttcggtctgctttacgcctcactcacagggagacgacatgaagcacctcggactcttcctgctcgtctgtttggggatgtttggtttgggttctggacttcgctgt…	1047	10	5.6466e-60	88.9	1	P:GO:0001971	P:negative regulation of activation of membrane attack complex
TRINITY_DN40381_c0_g1_i2	CD59 glyco -like	ggagacgacatgaagcacctcggactcttcctgctcgtctgtttggggatgtttggtttgggttctggacttcgctgttataaatgctctgattacacgggtcgctgtcagaacgtgcaggagtgcacgtatgaagactcgtgcatatctctgagtgaacgaggtcagatttgtttatttaagtcacaagatgttgaatttacgaagtattgttaaagtctactttatgcacaatgaccacacccacctgtcaatcaaagcgtccacgctcttaatcctgcataactttaagc	293	10	3.5964e-24	89.9	1	P:GO:0001971	P:negative regulation of activation of membrane attack complex
TRINITY_DN40381_c0_g1_i3	CD59 glyco -like	cagaactatgaatatatctgattacagagctgtctgtctgtctgcctgtctgcctggagacgacatgaagcacctcggactcttcctgctcgtctgtttggggatgtttggtttgggttctggacttcgctgttataaatgctctgattacacgggtcgctgtcagaacgtgcaggagtgcacgtatgaagactcgtgcatatctctgagtgaacgaggtgggaagacgatccgtcagtgtatccggtacacggactgcgataactctcgtctcagtcagatgtttcccgccgtctccggcttcacctatcgctgctgcagcagcaacctgtgcaactccagcaacgccgtcaccacggcgacgcccgtcctggctctggtggggtcgctcctgagcgt…	781	10	8.37117e-61	88.4	1	P:GO:0001971	P:negative regulation of activation of membrane attack complex
TRINITY_DN40381_c0_g1_i4	CD59 glyco -like	atcactgacacagctcgtctagaatacgccatatatacgtcatataaatcatcaggtagcacgttcgtgatttctaacagctcaggtgagcagcaccagttaccatggcaataagtgagcataaaaagtgacgtagaacacaaaaagacgtgacacacctgagagcaacaggcctaacagggtcactgtggatcagcaagcccagccggacactctgctccacactgactccttctcctgactccttctcctgactccttcttcggtctgctttacgcctcactcacagggagacgacatgaagcacctcggactcttcctgctcgtctgtttggggatgtttggtttgggttctggacttcgctgttataaatgctctgattacacgggtcgctgtca…	1015	10	4.64282e-60	88.8	1	P:GO:0001971	P:negative regulation of activation of membrane attack complex
TRINITY_DN40381_c0_g1_i5	CD59 glyco -like	aagggtggttcggtgtatcctttgctgaaggagataataaaggaagcattgaagcgcctttcctttagaggattcacacagctctgatcatgacggacgtgtgaggaaggttcctgagcaaagctgactattcgaccggaccccagggagacgacatgaagcacctcggactcttcctgctcgtctgtttggggatgtttggtttgggttctggacttcgctgttataaatgctctgattacacgggtcgctgtcagaacgtgcaggagtgcacgtatgaagactcgtgcatatctctgagtgaacgaggtgggaagacgatccgtcagtgtatccggtacacggactgcgataactctcgtctcagtcagatgtttcccgccgtctccggcttcacct…	872	10	2.22161e-60	88.6	1	P:GO:0001971	P:negative regulation of activation of membrane attack complex
TRINITY_DN40381_c0_g1_i6	CD59 glyco -like	aagggtggttcggtgtatcctttgctgaaggagataataaaggaagcattgaagcgcctttcctttagaggattcacacagctctgatcatgacggacgtgtgaggaaggttcctgagcaaagctgactattcgaccggaccccagggtcactgtggatcagcaagcccagccggacactctgctccacactgactccttctcctgactccttctcctgactccttcttcggtctgctttacgcctcactcacagggagacgacatgaagcacctcggactcttcctgctcgtctgtttggggatgtttggtttgggttctggacttcgctgttataaatgctctgattacacgggtcgctgtcagaacgtgcaggagtgcacgtatgaagactcgtgc…	981	10	5.47158e-60	88.9	1	P:GO:0001971	P:negative regulation of activation of membrane attack complex
TRINITY_DN40381_c0_g1_i8	CD59 glyco -like	aagggtggttcggtgtatcctttgctgaaggagataataaaggaagcattgaagcgcctttcctttagaggattcacacagctctgatcatgacggacgtgtgaggaaggttcctgagcaaagctgactattcgaccggaccccaggtgtgtagtaacgtgcactcatcctaacgtgacgccgacctgtcaccgaccggaggttcggttccgggagacgacatgaagcacctcggactcttcctgctcgtctgtttggggatgtttggtttgggttctggacttcgctgttataaatgctctgattacacgggtcgctgtcagaacgtgcaggagtgcacgtatgaagactcgtgcatatctctgagtgaacgaggtgggaagacgatccgtcagtgta…	938	10	4.34975e-60	88.2	1	P:GO:0001971	P:negative regulation of activation of membrane attack complex
TRINITY_DN40832_c0_g1_i1	CD81 antigen	cctacgacaaaaacacaacaattctaattttcagctgtgtacatccttcttggtgcaggagtgttgatgatgatcgtagggttctttggatgttttggggctgttcgtgagtctcagtgtcttcttgcatcgttctttgcttgccttctgataatctttggagccgagattgccgctggtgtgtttggattcataaacaaggagcagatcgttgaggaagtccaaaagttctacagtagctccatctctgctgacgtctccaattcgaatggcactgccatcgcactcatttaccaccaaactctgaactgttgtggaggctcaacatcagacgcgactagcacactttgtgcagaggctcccgagacacaggactgtctcagtgcaataacagacttc…	1417	10	8.06319e-76	89	1	C:GO:0016021	C:integral component of membrane
TRINITY_DN40832_c0_g1_i2	CD81 antigen	agctgtgtacatccttcttggtgcaggagtgttgatgatgatcgtagggttctttggatgttttggggctgttcttctttgcttgccttctgataatctttggagccgagattgccgctggtgtgtttggattcataaacaaggagcagatcgttgaggaagtccaaaagttctacagtagctccatctctgctgacgtctccaattcgaatggcactgccatcgcactcatttaccaccaaactctgaactgttgtggaggctcaacatcagacgcgactagcacactttgtgcagaggctcccgagacacaggactgtctcagtgcaataacagacttcttcaacgagaagcttcatatcattggatatattgggattggtgtggcaggagtaatga…	1359	10	1.85198e-52	87.7	1	C:GO:0016021	C:integral component of membrane
TRINITY_DN40832_c0_g1_i3	CD81 antigen	aagcagccagcctgcgcagcttgtgcgcatgtttggatgtaacgttaatcgcggtgcaggtccttcatcattacatggttgatgcacaactgtaagaagcgaggatttttttttacacaataaacagcgtttagatcggagatatcgacaaatcaggtggcatcatgagcaaagtgcagggtgggatgaaatgcgtgaaatatctgcttttcgttttcaacttcatcttctggctgtcaggcctgctggtgctggctgtgggactttggctcaggtttgacccagaaacagtgaagctactgacaggagatggtgcccctgacaccttcttcatagctgtgtacatccttcttggtgcaggagtgttgatgatgatcgtagggttctttggatgttttg…	1719	10	1.21573e-119	90.7	1	C:GO:0016021	C:integral component of membrane
TRINITY_DN38276_c0_g2_i1	CD9 antigen isoform X1	acaaaacttcattgcactaataatatatgaatatgactgaaaaatagagctaaaattgtagtatatttaaagaataaagtgagaaaaaagcttcgtcttagcagtccgttatgtgtgggggcggaccactataggcgcgcacagcacgacgcgcctatcagtgccggcgcgtcggcaaataacctcattctgcatactgactgttatttagaaggtcttctctgctattctaccgtcggtttgaacaagtgataccagcagaagtgttctccatagctctagtactgccatggctgcgctgtcggggggagagatgtgcgtcaaatacctgatgtttgcctttaacctggtattctggcttgcaggcactgctgtctttgctataggcctgtggctaag…	1926	10	3.43757e-126	93.2	1	C:GO:0016021	C:integral component of membrane
TRINITY_DN38276_c0_g2_i2	CD9 antigen isoform X2	ttttttttttaacttgcacgattactctttgcttcacttcttcaagtgaaggagttagttattaaacagtcagtggtgcattgtgtagacggaatcaggatggcagttgttgggggaatcaaatgtgtcaaatacctcatgtttgtcttcaacctgatcttttggcttgcaggcactgctgtctttgctataggcctgtggctaagattagacccaaagaccaaaggcctgtttgaaggatcagaatctccatatgtgttttacacaggtgtgtacatcctgataggagctggagcactgatgatggtggtgggttttctgggatgttgtggggccattcaggagtccccctgtatgctgggactgttcttcttcttcctgcttatcatatttgccatt…	1733	10	1.41565e-121	92.5	1	C:GO:0016021	C:integral component of membrane
TRINITY_DN29773_c0_g1_i1	Cell division cycle 20	cctacactgatggctctgttttcatgaacatcagcatctccaacttaacttcagccacagagtacttcatggagatttctgcctttgttgttcggccggacagctttacaggtggaaacatgacccttcaaagtaatcctacggctttacatgtccgaacagtggactctggtgttcagtccaaagtcatcaatgtcgttttgaagtcgctcaagttcgtgtctctggttccttcactgtgggttctttatcatatcctgaagaaacacaagtctcc	277	10	4.58257e-38	73.7	1	P:GO:0051301	P:cell division
TRINITY_DN29773_c1_g1_i1	Cell division cycle 20	gcaatacttcactctccttaataccactgctgcatctacattcagcttttggcttggcctgcagcgtcagagcaccttaaagaactggatgtgggtgaatggacaagagctgagctatgatcactggtacaagagaaactacaaagagggtaactgtgcaagtttggagtccatattcaagaaagatgagaagctgctggctcgctgctgtgatgagttgcacatgttggtctgtcatggtccagtttctccgcagccagtgatgatagactcagtgggctctagtcacgtcgctctcagctggaacgtctctgcatttatgcagacaataccacacagttacaatgtgacgacatgtaccaacacgtgtgagacgctcttctac	385	10	2.96375e-86	77	1	P:GO:0051301	P:cell division
TRINITY_DN38192_c0_g1_i1	Cell division cycle-associated protein 7	gtttgtgtgttgaaaggctctatgtttaggtactcagttcaccccctgaggacggagtttaagaaagcgtcattgtccgaagctaagtcttttgcgttcgtgctgccctgaaccacaaaacacgcgcacctaacgtccaatcacattaattgggcaggtaactgttagctaaacttcagaagctagcaggtcctttcagtccacggtcatcaagaataaaaagacaggcgttttagggatgccgtccgtcaccagagagctagcgttagctgatgtttttgcagaggactctgaaaatgagcgaacattttacggcttttctgacaatgaaatcagtgacaaggattcaaatctggaagatggagatgaagcccagcctgacctgtcctctcaggagca…	1596	10	0	85.7	1	P:GO:0051301	P:cell division
TRINITY_DN41113_c1_g1_i5	Centrin-1	catttttctgtttgttgacacctgatcatcagacagcgttgaagttatccgtgcggtgccgtgtcgctcgttgaaatggtaaaccttcatataaatgtgtggtatgaaatgaaatgaaagttaagatgtttgtctgtttgtctgtttgttttcaggcttcaagtcacacatcagtctcttcagatagccaaaagaaaaatgcagttccccaaatcaagctgactgacgagcaaaggggacagctgatggaggcatttaatctctttgacaaagacacaactggaaaaatagatgtcagggcgataaaggttgtcataaaagctctcgggtatgaaccaaaaaaagaagaaatcagtagaatacttgcaaccattgataaagacggcaccggaagaattg…	802	10	3.15098e-85	77.8	1	F:GO:0005509	F:calcium ion binding
TRINITY_DN47419_c3_g1_i1	chromo domain-containing cec-1-like	gtcagattggtacagatcgggtgaggaggaggaggaggaggaggagcaggaggagaagggcgtggagtcagtgtcagagtgccccaggttagagagcagcgtttgtcagagcatcaacaacaacacgacctcggtgatagtgagcgttcaggggagcagcaagacggcaggtgacaccgccgccgccgccgtctgctccgccgctgaggtgtggaaagaggaggtgagaggcgacaatcagagcgttaccacggtgatgcaggcagcagagcatcccgagaaggtgattgtgacgaacgtgactctcaactctctgacggtgacttttaaagaagccatggtggctgaaggcttctttaagggctattgaacgatgacaaagagagacggagggagctc…	1523	9	2.92147e-25	72	1	C:GO:0005634	C:nucleus
TRINITY_DN48405_c2_g1_i1	Chromobox protein	aggagtacaaatacgtgtgtgtgtgtgtatgtgtgtgtgtgtgtatgtgtgtgtatttgcatgttggtctctgcctctcacacagtttggctgtggtcggcccgagcagacatcagtgcttgacgtctggagagagcaaaaacggagtcaggtagcttagtccgggcatgaaagatggagctctctgcggtgggagatcgcgttttcgccgcggaagccatactgaaacgccgcgttcgtaagggacaacttgaatacctggtgaaatggaaaggatgggcaatgaagcacagcacttgggagccagaggagaatattctggatgacaggctgatactgggcttcgagcaaaaggaacgtgaaagggaattgcatgggccaaagaaacggggtccaaaa…	4524	10	0	89.1	1	C:GO:0005634	C:nucleus
TRINITY_DN48405_c2_g1_i3	Chromobox protein	aggagtacaaatacgtgtgtgtgtgtgtatgtgtgtgtgtgtgtatgtgtgtgtatttgcatgttggtctctgcctctcacacagtttggctgtggtcggcccgagcagacatcagtgcttgacgtctggagagagcaaaaacggagtcaggtagcttagtccgggcatgaaagatggagctctctgcggtgggagatcgcgttttcgccgcggaagccatactgaaacgccgcgttcgtaagggacaacttgaatacctggtgaaatggaaaggatgggcaatgaagcacagcacttgggagccagaggagaatattctggatgacaggctgatactgggcttcgagcaaaaggaacgtgaaagggaattgcatgggccaaagaaacggggtccaaaa…	4522	10	0	89.1	1	C:GO:0005634	C:nucleus
TRINITY_DN42465_c2_g1_i1	Chromobox protein, partial	attgcacaataatctctcatctttactgtcttaatgaagtatgcacatgtgtagatactaacgtgttgcgttatggactgaaagcgtggtttgttgtgctcccgaaggaaacagcaggtggagcgctataataagtgtgcggatcattgtctgaagggcacagcagagtactgaaacactgccatgttctgcaaatatcagagatgaaagtgttggtgtctgacatcacacaaagaaagacactttatgctttgtttatgtgtgctcgatagtaatgcacgctggttgacatctgtttgcttgtcattcatggcaggatgagaaagaagcagactgccaaacagaggaagacagaggagactacagttgtccaggagtttgtggtggaaaaaatcattc…	1709	10	1.15414e-75	90.3	1	C:GO:0005634	C:nucleus
TRINITY_DN42465_c2_g1_i6	Chromobox protein, partial	attgcacaataatctctcatctttactgtcttaatgaagtatgcacatgtgtagatactaacgtgttgcgttatggactgaaagcgtggtttgttgtgctcccgaaggaaacagcaggatgagaaagaagcagactgccaaacagaggaagacagaggagactacagttgtccaggagtttgtggtggaaaaaatcattcgccgcagagtctttaatggaagagtggagtatttcctgaagtggaagggcttcaccgatgcagaaaacacatgggaacctgaggacaacctggactgtccagagctcatcgaagagttcctgagaaacgctcatttctcagaggagattgaggaagagcaaagtgaacaagagttcattcccaaagaagaaatgacaga…	1514	10	3.61764e-106	92.7	1	C:GO:0005634	C:nucleus
TRINITY_DN42465_c2_g1_i8	Chromobox protein, partial	attgcacaataatctctcatctttactgtcttaatgaagtatgcacatgtgtagatactaacgtgttgcgttatggactgaaagcgtggtttgttgtgctcccgaaggaaacagcaggtggagcgctataataagtgtgcggatcattgtctgaagggcacagcagagtactgaaacactgccatgttctgcaaatatcagagatgaaagtgttggtgtctgacatcacacaaagaaagacactttatgctttgtttatgtgtgctcgatagtaatgcacgctggttgacatctgtttgcttgtcattcatggcaggatgagaaagaagcagactgccaaacagaggaagacagaggagactacagttgtccaggagtttgtggtggaaaaaatcattc…	1713	10	2.52836e-105	92.3	1	C:GO:0005634	C:nucleus
TRINITY_DN63060_c0_g1_i1	chromogranin-A	gtgctgaagaggtgcaagtgaagaggaaaaatgaagagaggccaggtggtcatgtctctgagtctgtggacgagaagagggaggaagaagaagatgaagaagaagagtatgaagataaaagaggacattcagaggagatttcagaggagaacatgaccaaggataagaaaggtgttggatctgaagaaaagagagatgaagccagaaacaaatcaaaagagaagaagtttaatgaagaagatgaaggggaaaaagacaagagatcttcagctttctcacataaacaagaggggaaacaggtggaagaggaggatgaagaggagacgaagagagggagtagggagagcctaaaacgatggaccaagagaggcaaggccctggcactgaagaagaaagcag…	607	10	5.38151e-57	70.3	1	C:GO:0030141	C:secretory granule
TRINITY_DN48080_c6_g1_i1	CKLF-like MARVEL transmembrane domain-containing 3	tggagaaagcagatgttgcgcttttttggagctctctctgcgtttccgcgctgtcattgtttccgtttccacctccgagaagcctcacgcctccacatatctctctctcactcacttttttttttgttttgcccagaatccgttacgttgcgtggactttttgttggactatcttaactttgagagttgaaatctttttttgcgaaccatgggggacatcgaggctcccgactcgaatcggccgcgccagactgtcctaatgtctattcttccgagcaaggagttcgccacctcaaggaaaggcatgctgcttattgctgaagtggctctgtccttcatttcatttgtgtgtttcgctggatcaacggctgtggccttcgtaacagttcccctgctgga…	2185	10	3.17712e-84	92.2	1	C:GO:0016021	C:integral component of membrane
TRINITY_DN47375_c5_g2_i1	cleft lip and palate transmembrane 1	gtgcggctcagtaaaatggctgtatctagcggagcctcgtgttggttgggtttgctccctgcctctacccgggctcagtaacacaactcccacaacaatttctgtcgcttttttacgcattgtatggagcctccatcatatctctaacccatttacggaaccggaaccggggggatggaagccggattcggtccggtgtaaggggtgggaatgaatcggctcaaggataaatggttataaacaattatttatattcaatgctagcttttgattgtgactgactcgccgagagagggagagagaggtggggggggggaaatatcatggccgctcaggtcgctagcgccgccactcttaacactagtccgccttccgaactcaaaaagccggatcgagaca…	6626	10	0	96.2	1	C:GO:0016021	C:integral component of membrane
TRINITY_DN47375_c5_g2_i2	cleft lip and palate transmembrane 1	gtgcggctcagtaaaatggctgtatctagcggagcctcgtgttggttgggtttgctccctgcctctacccgggctcagtaacacaactcccacaacaatttctgtcgcttttttacgcattgtatggagcctccatcatatctctaacccatttacggaaccggaaccggggggatggaagccggattcggtccggtgtaaggggtgggaatgaatcggctcaaggataaatggttataaacaattatttatattcaatgctagcttttgattgtgactgactcgccgagagagggagagagaggtggggggggggaaatatcatggccgctcaggtcgctagcgccgccactcttaacactagtccgccttccgaactcaaaaagccggatcgagaca…	6722	10	0	96.2	1	C:GO:0016021	C:integral component of membrane
TRINITY_DN44651_c1_g1_i2	Clusterin	gcggcgacggggcagcatgtttgggcagtgaatcacatgcttgcaccgtccccgttatccgctggtataaatacgagcagcacagggactgaggcagcttcagacgctctggagtctcaggaagcaaacagagtgtgcaggtctttctttgttttctcatcattgcctgctggccctgtgagagtcagagaggatgttaatgatgatgatgatgatgaagaagaaggggtcgaagtctctggctgtggtagctcttttcttggcatcagtcaactgcatccttcctccgtcaaaagacgatcttaaacagatctccctccaggcagagaagtatctggacaaacagatcgaaaatgccgttaacggagtgaaggagatgaagaacgtgatgcagaaatc…	2177	10	0	90	1	P:GO:0008219	P:cell death
TRINITY_DN44651_c1_g1_i3	Clusterin	gcggcgacggggcagcatgtttgggcagtgaatcacatgcttgcaccgtccccgttatccgctggtataaatacgagcagcacagggactgaggcagcttcagacgctctggagtctcaggaagcaaacagagtgtgcaggtctttctttgttttctcatcattgcctgctggccctgtgagagtcagagaggatgttaatgatgatgatgatgatgaagaagaaggggtcgaagtctctggctgtggtagctcttttcttggcatcagtcaactgcatccttcctccgtcaaaagacgatcttaaacagatctccctccaggcagagaagtatctggacaaacagatcgaaaatgccgttaacggagtgaaggagatgaagaacgtgatgcagaaatc…	2192	10	0	90	1	P:GO:0008219	P:cell death
TRINITY_DN41127_c0_g2_i6	Clusterin-like protein 1	gttggctcactggaaggtctctgccgcgctagtatcatcaattagtatcattggtaacacctgtgtttaccctactatttcatgtggaaatggctgctgtgaagaagagtgtccaattgtacagcagttacactctgagatggaggagatgtacatgctgctcaacgcctcccgtcagcagtacgccgacagactgcagctcgttcagagacacactgaggatacacagagatggctcagcaacatggacgataaatacggctggatcagccagctgtccaacagctcagtgggcccagacaacatcttcagtgtgatcgcagtgaatcaacagcaacagatgaagaacatcagacctaaagctgacagcagtgtggctgtaaccttattggactctgc…	1063	10	1.0929e-86	87.8	1	P:GO:0008219	P:cell death
TRINITY_DN41127_c0_g4_i1	Clusterin-like protein 1	gtcttagtccctgcagatctcgaggtggatgacccggcttttatccaatatgtagctcaggaggctctggcgctccataaacagcagataagaagtattgatcctggcagtgctgtggcttagttaattattttggctcccagcatcacttggcagagctccaaattgaatttcagtgaaatgaattgtgatcatttgagaccgccaactttatgctgtgataaatccttgtgcattccttcaaattgaatctcattctgagagaaacaatgcaaatgggatgatcttttataatccaaaatatgaggtaactaagaaacaatcatcagtcacccttcatttactttggattaaaagattaaatggatccatttgcagtgcagcactggcatttaaact…	654	8	3.94004e-13	90.75	1	P:GO:0008219	P:cell death
TRINITY_DN48421_c0_g1_i4	Coiled-coil and C2 domain-containing protein 2A	gaaattgtaaatttcagggtaggttgagaagtagtttatctcgttactaggcagcggtaacgggtcatgtatgataaaagtatcaagaggataaatatcttgatcagaaaagcacaaacttcggcacaagtcatacgagcgaagggatgcacacttagtattaagacagctggttataatacagagtaaaccgcgactgcagcggtctatttctgcattaaattaaagaaaactgtcatcgccaacctggcttcctcaagtgacatccgagaaaaactgcgaaagaaacgacgagctctgcaggacacgttggtgaaaaacaaagatgaggacgacgtccagcacgagcctcaaagcagcgaggaagaccccggggagacactgaaacgcaccataagg…	5740	10	0	87.7	1	P:GO:0035845	P:photoreceptor cell outer segment organization
TRINITY_DN41315_c0_g1_i1	coiled-coil domain-containing 47	gaataaaatgctgctctcgctttttatcagtttggttcctagcaacaaggtgccatgctagttagccaccgttagcatgctaatgccagatttgctaaccgctaatgataaatgcaggtcccaccatgcgaagtgcgaatctcctcttgatacctgcactgctgctcctcctggctcttcctgtgtccaggggacgctacaatgatgattttgatgatggcgaggacctagctgacttcgacgacaatgatttcgctgagttcgaggacatgaacgacgacccagcagctgaaaccgaaaccgtccctccgcctcgtgtgtcgccgtcctcgcagcctgaagaggatgaagatgaagacgaagccactgtggagctggaggatggccaggatggtttcg…	2294	10	0	97.8	1	C:GO:0016021	C:integral component of membrane
TRINITY_DN41315_c0_g1_i2	coiled-coil domain-containing 47	gttcctgtgtcgagtagtttgctgcttcaggcgttaacatcactacaaggacagttcaggctactggagctcaaccaaccagcgttacgtttattgtgacagtagttttcaggtgcaggtcccaccatgcgaagtgcgaatctcctcttgatacctgcactgctgctcctcctggctcttcctgtgtccaggggacgctacaatgatgattttgatgatggcgaggacctagctgacttcgacgacaatgatttcgctgagttcgaggacatgaacgacgacccagcagctgaaaccgaaaccgtccctccgcctcgtgtgtcgccgtcctcgcagcctgaagaggatgaagatgaagacgaagccactgtggagctggaggatggccaggatggtttc…	2009	10	0	97.5	1	C:GO:0016021	C:integral component of membrane
TRINITY_DN41315_c0_g1_i3	coiled-coil domain-containing 47	aggcaagtacacagtgtcagttttgagttgagcggcactacagaaacgtagaaaagtcagacatagcctgttagtttcgcttgttagcgagcgagcttcaaaggttggaccgtcggctaaagttagtggtgctagccgcagcttaatggttgattattcaccggattcaaccacatacgtgcaggtcccaccatgcgaagtgcgaatctcctcttgatacctgcactgctgctcctcctggctcttcctgtgtccaggggacgctacaatgatgattttgatgatggcgaggacctagctgacttcgacgacaatgatttcgctgagttcgaggacatgaacgacgacccagcagctgaaaccgaaaccgtccctccgcctcgtgtgtcgccgtcctcg…	2361	10	0	97.8	1	C:GO:0016021	C:integral component of membrane
TRINITY_DN35582_c0_g1_i1	Coiled-coil domain-containing protein 129	cagcaggaagctgcagagcctctaaggagaaaccctagcagtgatgatgacctggtcctcggtgtagaagcgtctttatatggtaaccagggagtgaggacagtccaggaatttctgcggtggagcaggtcaagtccagctctcagcaggtggaacagcgtcagctcagcaacttcagctcgctctggacctctcagtgtgatggacatactcaacctgtggaatgatgatcccgaggagcttcttttggaccttggcttcggttgtgatgaacctgacctctctggacgcatcccagctcgatttatcaattatcagtctcaagcaaggggaataaacctccaggtgtttctagaggcccagaagagccggttggatcttgaaaatccagatgtcagc…	645	10	1.14543e-140	88.2	1	F:GO:0005102	F:receptor binding
TRINITY_DN35582_c0_g2_i1	Coiled-coil domain-containing protein 129	cagcaattcataattaaatacacacatctaactttgttgtttactgtacctattcaggtggagcaggtcaagtccagctctcagcaggtggaacagcgtcagctcagcaacttcagctcgctctggacctctcagtgtgatggacatactcaacctgtggaatgatgatcccgaggagcttcttttggaccttggcttcggttgtgatgaacctgacctctctggacgcatcccagctcgatttatcaattatcagtctcaagcaaggggaataaacctccaggtgtttctagaggcccagaagagccggttggatcttgaaaatccagatgtcagcaatcgttttcgagagcttgaggttctccagcaggtgactacagcattctctactttagtggg…	583	10	7.78372e-115	87.6	1	F:GO:0005102	F:receptor binding
TRINITY_DN48286_c3_g2_i1	Coiled-coil-helix-coiled-coil-helix domain-containing protein 3, mitochondrial	gccgaagcagtggcgtgtgggcccctagccagctgtaacgcgagaaaagtgtgcaaaaacaaactaaaaaaaaaaaaaaaaagtggacagtctcctttattacatgtagataactgacacactgacgagctgcgcggcctgacaatgggagcgaacaacagtacccgccgcgtgtcgtttgagtcagacgagaacgagaatataacggtggtgaagggcatacggctctctgagaatgtcatcaaccgcatgagggaacctgaggctcctcccaaacttcctcccacttcgccaccttccagggcgcctaccctcgctccttctcctctcctacggccagtgcctcccctctttgacccgatcacctccttgcctcctccccctcctattttagaacct…	2457	10	5.81624e-101	92.1	1	C:GO:0061617	C:MICOS complex
TRINITY_DN48286_c3_g2_i2	Coiled-coil-helix-coiled-coil-helix domain-containing protein 3, mitochondrial	gccgaagcagtggcgtgtgggcccctagccagctgtaacgcgagaaaagtgtgcaaaaacaaactaaaaaaaaaaaaaaaaagtggacagtctcctttattacatgtagataactgacacactgacgagctgcgcggcctgacaatgggagcgaacaacagtacccgccgcgtgtcgtttgagtcagacgagaacgagaatataacggtggtgaagggcatacggctctctgagaatgtcatcaaccgcatgagggaacctgaggctcctcctaaacttcctcccactccgccaccttccagggcgcctaccctcgctccttctcctctcctacggccagtgcctcccctctttgacccgatcacctccttgcctcctccccctcctattttagaacct…	1845	10	4.30438e-104	92.2	1	C:GO:0061617	C:MICOS complex
TRINITY_DN41524_c0_g1_i2	Coiled-coil-helix-coiled-coil-helix domain-containing protein 6	agcaagaaaaggccaagatactgccagcagatttggatgcctgggctagacaactggagaatagggaaaaggaactggccagcatctccagcttctataaagagcaactagaaatactggagaaaaggaaccttgacaacttcaagcagacggctgaacagtataaccaggcagcgactgaagctgaggctcacatccgacctcggcagactgcgtctctgtgcactgagctgcaggccaaggtgctccaatgctacagagaaaacccacagcagaccctgcattgctctatcctggccaaacagtacatggcctgtgtccagcaagccaagagctcactgacgaatcacggctgagaaaatccaaagaacggcggagatgaagtgaagaaggagagag…	643	10	1.92046e-69	90.4	1	C:GO:0061617	C:MICOS complex
TRINITY_DN43773_c2_g1_i2	Collagen alpha-1(VII) chain	cctctctgtgggtcgtgtgtgtcctaatacctgtccatgttgcagggagagctcggcccagatggagccaagggagacagaggagagccaggcatgacggaggatgaagtcagagcctacgttcgttccgagatgagtcagcactgtgcgtgtggaggttcaggcccagaaactcggtcccagccctcggtcagggctcggcctgcaccggaacaccaactggccgtgaagggtgaggagggccgtgagctgcgtgtggtggtgaacaccaatgaccccgactatgagcatatctactccatcgagtcctacgatgaccctgcggatgagctcctctacttcgctcctcctgccaaccagagtgatggtactgtgttttacacatagtccaatgcctac…	442	10	6.79975e-61	87.1	1	C:GO:0005581	C:collagen trimer
TRINITY_DN34577_c0_g1_i1	Collagen alpha-1(VIII) chain	gaggaatcaagttttaggatacactgaatcaacttggaggatgaattctaccgttttatggttggttttgctgttctgtggcttgattttggcccaggatgatggtaattctactaaaactgaaaaacttagtgaaacacggtcatgcaatcctgacatgtgtgagctcctgatacagtttggtgtcatgagagaaaaactcagaactatggaaaccaggctgtcggagagtgaaactaggctgacggacagtgaaaccaggctgaaggccagtgaaaccaggctgtcggagagtgaaactaggctgacggacagtgaaaccag	324	10	1.41871e-46	71.7	1	C:GO:0005581	C:collagen trimer
TRINITY_DN32327_c1_g2_i2	collagen alpha-1(XII) chain	acagaccggacatttgctgccatgaacggtgtgtccatggagccgggctccttcaacagcttcattgcctacaggctgcacaaggatgccttcataaatcagcccaccaaggagatccatccggacggtcttcccccatcctacaccatcatcctgctcttccgtctgctgcctgacacaccttctgaaccttttgatatctggcagattgccaacaaaaacaacaaccccgaggtcggggtcaccgtcaacccttccagcaaaacaatttcattctacaacaaggacacccgaggagagatccagaaagccacgtttaatgaggagcaagtgaagcgggttttccatggaagcttccataagctccacatcaccgtctctccagagaaagtcaagctg…	1895	10	0	98	1	C:GO:0005581	C:collagen trimer
TRINITY_DN32327_c1_g1_i1	collagen alpha-1(XII) chain isoform X1	ttttatttagctttttttttttggtactttaggaagcaatagtttgacacagggaattttttggggaattccatagtgcaatataatttaaaattgtgcatgtgaaaagttttagatgaaatcattttttttgattggccgtcccaaatatttttctagccaaccgctaccagcctgaacctgaggtagtgtctatacctgtggagccagctggagagtttgagacaatacaatcacccggttactcacgaaacctacgaggaaaaagatcactaccacaagacaaaacagaaacactagcatcatagctacgataagaagttctcagaaagtgtaatattgaaataactttcatgttcacttatgtgaggatgaagtgattttcagaacaaaactaat…	448	10	7.68458e-17	90.6	1	C:GO:0005581	C:collagen trimer
TRINITY_DN48404_c2_g1_i1	Collagen alpha-1(XII) chain, partial	acgactttgacgcttttgacaccatcaaagaaaacctgatcaccttcatctgtgaaaccgccacgtcatcgtgtcccctgatcttcctgaatggattcacttcacctggcttcaggatgctcgaggcgttcaacctgacagagaagacctacagttacgttaaaggcgtctccatggagacgggctccttcaacagctacaccgcgtacagactccacaagaacgcctacctgactcagcccacgacagagatccaccctgatggtcttccccacgcctacaccatcatcatgatgttccgcctcctgcccgactcgcccaccgacgccttcgacatctggcaggtgtcaaccaaagaccacaagccagagaccggcgtcactctcgaccccgccagcc…	4055	10	0	90.9	1	C:GO:0005581	C:collagen trimer
TRINITY_DN48404_c2_g1_i2	Collagen alpha-1(XII) chain, partial	acgactttgacgcttttgacaccatcaaagaaaacctgatcaccttcatctgtgaaaccgccacgtcatcgtgtcccctgatcttcctgaatggattcacttcacctggcttcaggatgctcgaggcgttcaacctgacagagaagacctacagttacgttaaaggcgtctccatggagacgggctccttcaacagctacaccgcgtacagactccacaagaacgcctacctgactcagcccacgacagagatccaccctgatggtcttccccacgcctacaccatcatcatgatgttccgcctcctgcccgactcgcccaccgacgccttcgacatctggcaggtgtcaaccaaagaccacaagccagagaccggcgtcactctcgaccccgccagcc…	4068	10	0	90.9	1	C:GO:0005581	C:collagen trimer
TRINITY_DN48404_c2_g1_i4	Collagen alpha-1(XII) chain, partial	acgactttgacgcttttgacaccatcaaagaaaacctgatcaccttcatctgtgaaaccgccacgtcatcgtgtcccctgatcttcctgaatggattcacttcacctggcttcaggatgctcgaggcgttcaacctgacagagaagacctacagttacgttaaaggcgtctccatggagacgggctccttcaacagctacaccgcgtacagactccacaagaacgcctacctgactcagcccacgacagagatccaccctgatggtcttccccacgcctacaccatcatcatgatgttccgcctcctgcccgactcgcccaccgacgccttcgacatctggcaggtgtcaaccaaagaccacaagccagagaccggcgtcactctcgaccccgccagcc…	4042	10	0	90.9	1	C:GO:0005581	C:collagen trimer
TRINITY_DN48404_c2_g1_i5	Collagen alpha-1(XII) chain, partial	acgactttgacgcttttgacaccatcaaagaaaacctgatcaccttcatctgtgaaaccgccacgtcatcgtgtcccctgatcttcctgaatggattcacttcacctggcttcaggatgctcgaggcgttcaacctgacagagaagacctacagttacgttaaaggcgtctccatggagacgggctccttcaacagctacaccgcgtacagactccacaagaacgcctacctgactcagcccacgacagagatccaccctgatggtcttccccacgcctacaccatcatcatgatgttccgcctcctgcccgactcgcccaccgacgccttcgacatctggcaggtgtcaaccaaagaccacaagccagagaccggcgtcactctcgaccccgccagcc…	2041	10	0	90.7	1	C:GO:0005581	C:collagen trimer
TRINITY_DN48404_c2_g1_i6	Collagen alpha-1(XII) chain, partial	acgactttgacgcttttgacaccatcaaagaaaacctgatcaccttcatctgtgaaaccgccacgtcatcgtgtcccctgatcttcctgaatggattcacttcacctggcttcaggatgctcgaggcgttcaacctgacagagaagacctacagttacgttaaaggcgtctccatggagacgggctccttcaacagctacaccgcgtacagactccacaagaacgcctacctgactcagcccacgacagagatccaccctgatggtcttccccacgcctacaccatcatcatgatgttccgcctcctgcccgactcgcccaccgacgccttcgacatctggcaggtgtcaaccaaagaccacaagccagagaccggcgtcactctcgaccccgccagcc…	4081	10	0	90.9	1	C:GO:0005581	C:collagen trimer
TRINITY_DN32327_c1_g2_i1	collagen alpha-1(XII) chain-like isoform X2	acagaccggacatttgctgccatgaacggtgtgtccatggagccgggctccttcaacagcttcattgcctacaggctgcacaaggatgccttcataaatcagcccaccaaggagatccatccggacggtcttcccccatcctacaccatcatcctgctcttccgtctgctgcctgacacaccttctgaaccttttgatatctggcagattgccaacaaaaacaacaaccccgaggtcggggtcaccgtcaacccttccagcaaaacaatttcattctacaacaaggacacccgaggagagatccagaaagccacgtttaatgaggagcaagtgaagcgggttttccatggaagcttccataagctccacatcaccgtctctccagagaaagtcaagctg…	1801	10	0	98.2	1	C:GO:0005581	C:collagen trimer
TRINITY_DN62616_c0_g1_i1	Collagen alpha-1(XXI) chain	gacctttgacctttggagagtgctgtctaaagataaggagatacaagctgcagtgacactaagtgggaaggacaaaactgtcatcttcaccactacgagtgtaacagaaacagagcagagagtcatctttaaaaccggctttcagactctctatgatgggaagtggcatcagcttaaaatcctggtgaggccacgacacgtcaccagtttccttgacgatgaatcgatcgaggaagtaatgctggaaccggcggagcccatttacatcaatggggagacacagttggctaagaggcgaggaacagacatcactgtacccgtggaaattcagaagctgcgtctgtactgcgatcctcaccagagtgagagagagacagcctgtgagatctactctgtgga…	665	10	1.58611e-101	88.8	1	C:GO:0005581	C:collagen trimer
TRINITY_DN46792_c0_g1_i5	Collagen alpha-1(XXI) chain	gtcaaagtcaagagtcaatgttactacagctgctttgcaggatgctcagaaaagtacacttatgtttgtaggagaaccaggtttagacggtgagaaggggagccctggtcgaaccaccactggagaccaaggcccgcctggcccgccaggtccaatgggtccacaggggtacagtaggccaggtcctccaggtcagcctggatcccctggtctaaatggagcagagggtaaaagaggtaatcctggcatccctggtgagcctggggtgtgtgatccatccatgtgctatggtagcatgatgaggcgggatccttacagcaaagggccaaactattgacgtaatgcagcgtcactgcaggcaccagtctggagctgatgtggaacaaacagccattctca…	1196	10	2.1608e-19	91	1	C:GO:0005581	C:collagen trimer
TRINITY_DN71484_c0_g1_i1	collagen alpha-1(XXI) chain-like	catcagtgcctacttgcagctgaaagagaaagccaggttggactggactgaggtggactgctgctacaaagccatgttgctgtggtcagtatggagtgccatagtgttgctgaccccgctggtggccgcagatgaggacgatgtccgagcaggctgcagcacagctgtaaatgacctggtctatatcgttgatggctcatggagtgttggcttctctgactttgaaacggccaagcagtggctcatcaacatcaccagccaatttgacatcagttcccactacactcaggtggctgtgatccagtacagtgacactcctcgtctggagatttctctgggaaaacaccagggtggagcagacctcatccaggccatacagagcatcacctacctgggagg…	506	10	4.48894e-106	95.4	1	C:GO:0005581	C:collagen trimer
TRINITY_DN8272_c0_g1_i1	Collagen alpha-1(XXVI) chain	aagagtgtctgaactgcaccagtttcactgacatgaacagcagaataaatgccatcgaatcaaagatcaagatgttagaagagggacattcatccttgccgacagtcagcagtttaccagagggctcagcgtacaacgaggtggacacacctcaacccactcctattggatcgcccccgtacctgccaccaggaggcagagggcctccagggcccatcggaccaccggggcttccaggttctgctggacctccagggccggctggaagagcaggcctccctggacccatcggagcgaagggggacagaggcctgcctggagaaataggtctacc	334	10	2.97762e-26	84.2	1	C:GO:0005581	C:collagen trimer
TRINITY_DN13012_c0_g1_i1	Collagen alpha-2(VIII) chain	agacacgccactgaaatatcaaagaatcctctccaacattggcagcggctacaaccccgccactgggatcttcaccgccatggtccggggggtgtactacttccgctacaccatgtacaacaacaactccggaaagcccaactcagcggtgtcactgatgatgaacagccagaggatggtgtctacctgggacaccgagggtgccgatatccacgacagtgcgacaaacgcagcagtgttgcagctggaggccggagacagcgtttatgtgcagctctatgcgaataaaatcctctacgacgacaaaaattactacaacaccttcagcggtttcctgctcttcaccctgtgatgatctgtgtatcatgt	369	10	2.00187e-48	80.4	1	C:GO:0005581	C:collagen trimer
TRINITY_DN26914_c0_g1_i1	Collagen alpha-2(VIII) chain	tgagagagaagctgggagccatgacgcagacacagagcaggctcgaggaaaccctcggtgccgcggtgctaaaaatggccacgatggaagccaacatgcagtcctacaaaagcgaggcggaggagctcaggagggtaaacaagaatcaagacgaacagctgaaggcactcgtagacgtcacgtctgcagctacatcaaagatggctttcactgctgctttaagaggcg	228	4	7.8496e-27	73.25	1	C:GO:0005581	C:collagen trimer
TRINITY_DN25765_c0_g1_i1	Collagen alpha-3(VI) chain	gtccagatctttgcaattggaagtaggaagtctgacagaggagaactgcagacaatatcccatgatcccagtaatgctctatttgtgtctgaattcaccgaccttcctaccatacaagaacagctctcttctgtaatgggtagagtgctggtgagggctacgcccatgacaccaacagtaactgtggagagaaaaccagctggaaaggatgttgtgtttttgctggatggatctgatgacactagtagtgcattccgagctatgcgagactttgtccaagaagtagtagagacactcagtgtggatgacaagaaagaccgcgtctcggtggttcagtacagcagagatccagctgtccagttctatctgaacacgtacacaacaaaaggcgagatcctt…	449	10	7.94816e-80	81.9	1	C:GO:0005581	C:collagen trimer
TRINITY_DN42235_c0_g1_i1	Collagen alpha-3(VI) chain	cttggcactgtcagaagtttgagtcacaaaggcggaagacccctcaacactggagcagcactccagtacttgagggataatgtcttcacagcctctgccggaagcaggcgccaggaaggaattccacaggttctggtactgctaagtggtggaagatcttttgacagagttaatgaaccagcctctgctctcaaacaaatgggtgtccagatctttgcaattggaagcaggaggtctgacagaggagaactgcagacaatatcccacgatcccagtaatgctcttttcgtgtctgaattcactgatcttcccactgtccagcagcaacttcagtcctccatggaggctgtggtgactgacgtcacgccagaatcaccaactgtacctgttgacactgcc…	409	10	1.05001e-80	89.7	1	C:GO:0005581	C:collagen trimer
TRINITY_DN42235_c0_g1_i2	Collagen alpha-3(VI) chain	gttgagagagttgtggagaaactgaatgtgggacaaaacaaagaccgtgtctctgtggtccagtacagcagagatgcagaggtcaatttctatctgaacacatacgccacaaaagaggatattgtggattcggtcagagggctgaaacacagaggaggcacacccctcaagactggagcagcactccagtacttgagggataatgtcttcacagcctctgccggaagcaggcgccaggaaggagttccacaggttctggtactgctaagtggtggaagatcttttgacagagttaatgaaccagcctctgctctcaaacaaatgggtgtccagatctttgcaattggaagcaggaggtctgacagaggagaactgcagacaatatcccacgatcccagt…	973	10	0	85.5	1	C:GO:0005581	C:collagen trimer
TRINITY_DN42235_c0_g1_i3	Collagen alpha-3(VI) chain	gttgagagagttgtggagaaactcaatgtggggcaaaacaaagaccgtgtctcagtggtccagtacagcagagattcagaggttgatttctatctgaacacgtacgccactaaagaggatattgtggattcggtcagagggctgaaacacagaggaggcacacccctcaacactggagcagcactccagtacttgagggataatgtcttcacagcctctgccggaagcaggcgtcaggaaggagtttcacaggttttggtactgctaagtggtggaagatcttttgacagagttaatgaaccagcctctgctctcaaacaaatgggtgtccagatctttgcaattggaagcaggaggtctgacagaggagaactgcagacaatatcccacgatcccagt…	532	10	2.19885e-105	87.3	1	C:GO:0005581	C:collagen trimer
TRINITY_DN46200_c1_g1_i2	Collectin-12	agagagagcaagttgaaatgtctgcaaactcacaaaaaatgatgaaccttatcaaaaagaaaggcgccctggaaatcagaggacacacaatcctctttgttctcatcagccttttggtttctgtagctgcagacagtccagagggacaggagtccagtctaaagctgaaactagaccttttgaagcaaagctacagtaagctgtgcagccaatacgccgacctggcacacaactgctcagctccagtgctcaagtgttacgagtgtcctgacgacaaatggcttcaagtaggggaccaatgcctcctcctcagcactgacaggcacaattggcttaatagttcaaaagagtgtgaagagatgggcgcccatcttgccatcttgaccaccacagaacagc…	812	10	2.37059e-110	79.2	1	F:GO:0030246	F:carbohydrate binding
TRINITY_DN46200_c1_g1_i3	Collectin-12	agagagagcaagttgaaatgtctgcaaactcacaaaaaatgatgaaccttatcaaaaagaaaggcgccctggaaatcagaggacacacaatcctctttgttctcatcagccttttggtttctgtagctgcagacagtccagagggacaggagtccagtctaaagctgaaactagaccttttgaagcaaagctacagtaagctgtgcagccaatacgccgacctggcacacaactgctcagctccagtgctcaagtgttacgagtgtcctgacgacaaatggcttcaagtaggggaccaatgcctcctcctcagcactgacaggcacaattggcttaatagttcaaaagagtgtgaagagatgggcgcccatcttgccatcttgaccaccacagaacagc…	2249	10	4.99122e-67	78.2	1	F:GO:0030246	F:carbohydrate binding
TRINITY_DN52168_c0_g1_i1	Complement C1q-like protein 2	caacattggtgacagctatgatcccacaacaggagtctttactgctccagtcagtggagtttaccactttaccctctactctcatgctaatggagaaaaccctggatttttactcttgtacaagaatggtgaggctgttgtgggcactgctgaacacccaactgcctctgatatcaccgacaacggttcaaatggagtagtgctgcttcttcagaaaggagaccaggttgctgtgcac	238	10	7.17026e-49	80.1	1	C:GO:0005581	C:collagen trimer
TRINITY_DN8562_c0_g1_i1	complement component C3	gggcaaaatcagcaatgatcagcgcatacaaaaatcttgtgagactacagcgaccagtaaaatagattttgtgtacaaagtgagactggaggaattcgcagacggtgggtctactgacatttacacgatgcggatattggatgggatcaaagaaggaagttacgatgtgggtcctcaggggaaactgcgcacattcctgagttatcaacactgcagggagtctttagatctggtcaaaggcaaaatgtacctcatcatgggcacatcaaaagatattcacagagatgaccaaaatgaatcgtatcagtatgtgcttggggagagaacctggatcgagtactggcccacagaagccgagtgtcaaggcgagaattacag	378	10	1.16114e-73	88.1	1	C:GO:0005576	C:extracellular region
TRINITY_DN49030_c0_g1_i2	Condensin-2 complex subunit G2	gcgggtttgctgttgttatgggtcggctgtcatccgtctgtggccggcgcacgaaattataaataaaacggtttaacttcagatcttcacgtcgcttctcatcgcaaacatgtccaagcgagaggcgtttttagaggccgcctgtaaggacaatgtggaggacttccttcgctttattcaccttcataaggacaaaaccgagcctttcgatgtggaggaggtggtgcaggagatgcccagggaccagagacagactctgtgggggaaactggcttcactccttcaggacatcctgcaggagttacctccagaccgctgggaggagggcaggcaggagggcatggaggtggagtcggctgcagaccctaaacatgtcatggctgtcgtggacggcgtgac…	1975	10	0	92.6	1	C:GO:0005634	C:nucleus
TRINITY_DN40895_c0_g1_i1	condensin-2 complex subunit H2	cctccgggctgagtgtgtccgtgcgctccgttcggttctcctccgtctggctctcaaatggcgggtctgtgcgggaacacacgcacgacgacggattcagcctcagatccgtgacgtccaatctgcggcgctgcgttcaaaccccgcacacacaaaccccgatttattcccgcgtcccggagaacatgaagagcaccgagtgtgtcctgaacattgtgtccgtccttcagtcaccgtgccgcggacactgagtgcactgagccgccggaggagaaccgagagcaccgtaaacacaaaagaagcgtttccaggaactttccaggaatacagtcacgtgacaccgcgcggaacgatttaaggttcggaggtctttgtcagacctcggacggtctttgctgg…	2485	10	0	80.2	1	P:GO:0051276	P:chromosome organization
TRINITY_DN40895_c0_g1_i2	condensin-2 complex subunit H2	tgttaacctccggtgcggcaggtggcgccgtgcacttttcccgctctttgttgagtccgccgtcaccgaagaagaagaagaaccgagcgcgggtagtttgactgttagctcgctgctacaaacattagccggaggttctgctgctcggttcggtcggttcggttcgacacgagaggcgtcatggagtccacagagagtcgattcgctcacctgctgcagccaatcagagagctcaccaagaactgggacattgacgtggcctcagagctcaacgattacttagaggagttggacgagatgtgcatcacgttcgatggaggaaacaccagactgaacttcgctgaagcagctctgttgattcaaggatcagcctgtatctacagcaagaaggtggagctg…	2189	10	0	80.2	1	P:GO:0051276	P:chromosome organization
TRINITY_DN95566_c0_g1_i1	Contactin-associated protein-like 2, partial	tgggttccagaaagcaggtgagcgccatagcaacgcagggtcgctacagtagctccgattggacaacgcggtatcgtctcctctacagtgacacaggaaggaactggaaaccatatcaccaagacggaaacatttgggccttctctgggaactccaactcagagagcgctgttcggcatgagctgcagcagggaatcgttgcacgattcctaaggcttgtcccgct	226	10	5.23519e-43	99.6	1	P:GO:0071205	P:protein localization to juxtaparanode region of axon
TRINITY_DN49600_c0_g1_i1	CST complex subunit CTC1	ggaagtttaacaggaagtctcgcttgaaggcttttcgcgcgagcgggttgtttcatctttaatacgtcataaagcagtgacccgggtcatcgggcggtccggaccggtcatggactctctgcagctgctcctggaccggttcaaacccagcggggaggccgagtccgtctggttaaaggacattttcagcttcatcacacaatacctttgtcctgtgctctctggctccgcccctcctgctgctgatgacttcatgacaggtggaggtgtgtgttcccatcagctgagtgtgtgtgtggtgaagagcatccaggagaaggtgtgtgtcacacacactttacctgtcagctacaggccggtgtctgtctcagagctgacctcacagcagcacctggcctg…	3970	10	0	77	1	F:GO:0003697	F:single-stranded DNA binding
TRINITY_DN49600_c0_g1_i2	CST complex subunit CTC1	ggaagtttaacaggaagtctcgcttgaaggcttttcgcgcgagcgggttgtttcatctttaatacgtcataaagcagtgacccgggtcatcgggcggtccggaccggtcatggactctctgcagctgctcctggaccggttcaaacccagcggggaggccgagtccgtctggttaaaggacattttcagcttcatcacacaatacctttgtcctgtgctctctggctccgcccctcctgctgctgatgacttcatggcaggtcagtcagccaatcagcttctagactgctgtgacgaaaatgatggaggtggaggtgtgtgctccaatcagctgagtgtgtgtgtggtgaagagcatccaggagaaggtgtgtgtcacacacactttacctgtcagcta…	4018	10	0	76.4	1	F:GO:0003697	F:single-stranded DNA binding
TRINITY_DN46141_c2_g1_i3	C-type lectin domain family 12 member B	gtcataatgaagccgctgtttgtaacgtgttagagagaagaggaagcgcctgctttttttttgtttgttcattcctgtcctttagcactgaaaggaagtctgtcgtactgtcggctatgagttttaaggatggaggaagaaatcaattattctacagtggtttttaaaaatgggggtccgcctccaaaagagaaaaagctggaggagccgccaatttactccgaagtaaaacctaaaaggactgctactactgtaccagaagcagatggtaaagaggatgcacgcccttgcctctgtgcgttggctgtgtgtttggggatactctgtgtcttcctggtggggagcatcactgccgtcatctacatgagtgtgatggtggacgaacaggaggcaaatctc…	3280	10	1.09026e-77	67.2	1	F:GO:0030246	F:carbohydrate binding
TRINITY_DN46141_c2_g1_i6	C-type lectin domain family 12 member B	aaatgggggtccgcctccaaaaggtactgactcctgcttttttaaatctaagcttaagaattctagtttaacaccatttttttcacatcaaaatttccagcaattatagtttgtatctccgcacttatcaccataaatcctctcatcatttgttattactgtcatccagagaaaaagctggaggagccgccaatttactccgaagtaaaacctaaaaggactgctactactgtaccagcagatggtaaagaggatgcacgcccttgcctctgtgcgttggctgtgtgtttggggatactctgtgtcttcctggtggggagcatcactgccgtcatctacatgagtgtgatggtggacgaacaggaggcaaatctcagcaacctcacggcagaaaatcag…	723	10	3.49997e-58	67.8	1	F:GO:0030246	F:carbohydrate binding
TRINITY_DN46141_c2_g1_i7	C-type lectin domain family 12 member B	tattgatagtctacaagaacaggtgagctccagcaccatcaagccagagttattcagttttaaattcagatttttacatcacgactttaacatgtttgacctgccatgacttacaggaattcatcagtaatcacagcttatactattttgacaaatttcatggatactggatgggcttatataaagatcctaatgaatctgatgaccaaaagtggctctggattgatggacgtaatgacactctaaagtaagacaactttttttttttactaaatatttgaatttatttatctcagcctcgtgagtgagactttgtttaacactcacaaataaaagtatttaagtcagctgatagacgaccagcagagactccaggaagtttctagccttctgaccact…	2305	10	3.2097e-20	75.4	1	F:GO:0030246	F:carbohydrate binding
TRINITY_DN45114_c1_g1_i3	C-type lectin domain family 4 member E, partial	ccagttacagaccagctacaacaagctgactaaagaacgaaaccagttacagaccagctacaatgacctgaaaatagagctccaacgatctgaagacatagccaaagagaaaactggtctttggggaatgtttaaagaattgggatgggtgaatttcagcggtagcttctattacatttcttgtctgtcgaagtcctggcaacaaagtagagatgactgtcagcagagaggtgcagatctggtgattatcaacagcaaagaagaacaggaattcataagaagattcgagaggcgcatgtggattggactgactgacagagagacagaggggacatggaaatgggtggatgggactccgctgaccacaagttactggtctgctggtgaaccaaatggtgc…	1734	10	8.44642e-49	70.8	1	F:GO:0030246	F:carbohydrate binding
TRINITY_DN11110_c0_g2_i1	C-type lectin domain family 4 member E, partial	ggtgaggcccgttggaaaatcctgactgaggacagagctgacctgaatagctttctgaacaactgtggatgggtgtattttggtggtagtttctattatatttcttcggcctcaaaaacctggcaacagagtagagatgattgtcttcaaaaaggtgcagacctggtgattgtctccagcaaagaagaacagaatttcctaaaccatttcaagaggcgcacttggatcggccttactgactcagagacagagggtgcatggaaatgggtggatgggaccccgctaaccacaaggttcacacatttttttattcaaattaaatgattgccttatacttcttggg	343	10	1.63632e-37	75.9	1	F:GO:0030246	F:carbohydrate binding
TRINITY_DN5168_c0_g1_i1	C-type lectin domain family 4 member F	atttttactaaagcagaacatcactaacattattaagcatcaggtaattatttattataaaatgaactcagcagcactgttcatttgtgtccacagccacttcagtcagtgtaagttcaggaaagaggaatctttccaaagctgctgcagtgtttctggggctgctgtgtcttgtcctcctggctgcagtcattgtcttggtagttctatggattcaggacaaaaacaactggagggtgagcaatgagaaactgatcagcgagaaagaccaactacttataagttacagtgaaaaggaaagccttatttacaacctgacccgaaacacaggcaagttcaaggccatgatcaacaacctcaccaatgagagagacgaacaacagacaagttaccgtgaac…	417	1	2.24516e-05	64	1	F:GO:0030246	F:carbohydrate binding
TRINITY_DN5168_c0_g2_i1	C-type lectin domain family 4 member F	gggaacactccacctaaatcacaggacaacaccgctgatgaccaacagcaaaccacttcagtcaatgtaagttcaggaaagaggaatctttccaaagctgctgcagtgtttctggggctgctgtgtcttgtcctcctggctgcagtcattgtcttggtagttctatggattcaggacaaaaacaactggagggtgagcaatgagaaactgatcagcgagaaagaccaactacttataagttacagtgaaaaggaaagccttatttacaacctgacccgaaacacaggcaagttcaaggccatgatcaacaacctcaccaatgagagagacgaacaacagacaagttaccgtgaactggaaagcctcaatcaca	373	1	1.44873e-05	64	1	F:GO:0030246	F:carbohydrate binding
TRINITY_DN45114_c0_g1_i1	C-type lectin domain family 4 member F, partial	tgtgaagagttcctgcagagctgctgcagtatgtcttggtctgctgtgtcttctccttctgattggactcataactttggttttcctatacaccaaaggcaactctgaacgagaccagttacagaccagctacagcaacctgactaaggaacaagaccagttacagaccagctacaacaacctgaataaagaacgagaccagttacagaccag	213	10	1.56914e-20	88.5	1	F:GO:0030246	F:carbohydrate binding
TRINITY_DN44440_c0_g1_i3	C-type lectin domain family 4 member M	tcttttttataatagtaactccctgttggaaaatcatattccagatttgtgtgatcaagttgagatgctctgaaacatccagatgtttcctgtaaagtttgcagtaaagctttcaccttggcatcaaaagatgcaaatgtcaaactgcaatgcatgattttgcatcctcgtagaaccaagcataataaatataatcataacaacattatatttaaaaaaaataatactgatagaaataaaaaagagaaaaaatctgctggggcaccagcttgaaatgacacactgtgtcaacagcaaccaatgtatgacacacgttgaatgtgtctgtggatactgggtgactgttctcataatgtttccctgtcattgactgttctgtctgcaggctgcagtgggcca…	1818	4	8.58354e-21	81.5	1	F:GO:0030246	F:carbohydrate binding
TRINITY_DN44440_c0_g2_i1	C-type lectin domain family 4 member M	cagtgacagacaagaaaacatgtaagtgttgaggcgctgcacaacatcagacataaaacacaccttctcactgtggcagcttcaaaatggccgtgttctttcgttcaagtgactctgatatcaactttgaagttggtgagtatcaggaattccccagacctgaacccgaggatgctccgacagagactccaaaaccaagtaagtcatcatcagggacatatgagattatgtaagtactgctgtgttttggttgtatatgatgacattaggg	271	1	2.07772e-12	94	1	F:GO:0030246	F:carbohydrate binding
TRINITY_DN40364_c0_g1_i2	cyclin-C	gttacgccagtgtccgcttagcgttcctactttagcctgtgtgtcgacttgtttgtgggacagtgagattaatttaaggtgtgcctctctacctcagctgctgcgacatggcgggaaacttctggcaaagttctcattatctgcagtgggttctggacaaacaggacctgatgaaagagaggcagaaggatctgaagtttctgtcagaagaggagtactggaagctgcagatcttctttgccaatgtgatccaggctttgggggaacacctgaagctgcggcagcaggtcatcgccactgcaactgtctactttaaacgcttctatgcaaggtattccctgaaaagtatagatccagtgctcatggctcctacctgtgttttcctggcttctaaagtcg…	1118	10	6.74002e-165	99.4	1	C:GO:0016592	C:mediator complex
TRINITY_DN46182_c0_g1_i1	Cyclin-D-binding Myb-like transcription factor 1	gtccgacctggcgcccctgtgccggccctcgctcctccatcctggtaactgacagtccccggaccaaaaacaggaagctcgcgatgagttcggcagcggaggacgacgaagctgcagcgttagaaaccgtcaagtccgtcacgctcactcaggacagcgatggaagcatcatactgcactgtcctcacaacgacgaggactcggagcctcttcagaagaagcttcgtctctctgcagaagaacaggacgactcggacgctcctcagttctccgtggtcactttaccgatgtcggagaacgacgaaggcttcgaggtgacgatgacggccacggcagacgccgatctctccgaggacggcgtcgctcagattcagattctgcaggaggacgaggactctc…	2398	10	0	90.7	1	F:GO:0003677	F:DNA binding
TRINITY_DN46182_c0_g1_i2	Cyclin-D-binding Myb-like transcription factor 1	cagtataaacggtggcaggaactgaacatcaaacccgttgccgtgacaacagtctgtgtgttgtttcattggtcggcaggctcgcgatgagttcggcagcggaggacgacgaagctgcagcgttagaaaccgtcaagtccgtcacgctcactcaggacagcgatggaagcatcatactgcactgtcctcacaacgacgaggactcggagcctcttcagaagaagcttcgtctctctgcagaagaacaggacgactcggacgctcctcagttctccgtggtcactttaccgatgtcggagaacgacgaaggcttcgaggtgacgatgacggccacggcagacgccgatctctccgaggacggcgtcgctcagattcagattctgcaggaggacgaggact…	2401	10	0	90.7	1	F:GO:0003677	F:DNA binding
TRINITY_DN45251_c0_g1_i2	cyclin-G2-like	gtcctgaaaacacatctgaaccttgctctgtgtgtgtgtgaacaggaaggagactctgagcctggagaagctggaggctcagctcaaagcctgtctgtgccggatctcgttctctaaagcaaagccgtccgtcctggccttgtctctcctgaggcaggagatcgaagccgttcagtcggaggacatgttggagatagcttatcacatccagagacacctgaagattgcagacagtgagctgctgctgtggagcgagcgtgttgctctgtgtctgtcggactacgcctcgcccgaatgcagcaaacccaaccacaggaggctgcagtggattgtgtcgaggcggaccgcccagaacctgcacagctaccgcagcgtccccgagctgcccaccataccaga…	761	10	1.89629e-90	94.6	1	P:GO:0051726	P:regulation of cell cycle
TRINITY_DN45251_c0_g1_i3	cyclin-G2-like	acgtcaccatgtgggcgtgagcgttatgaacatcaacaaaagagagaaaaaggagaaaggagagaggagacaaggaatatacgctacagcaggacagaaacagatatgtggatttaacctgcaggaacagtgagaatactgtgttgaaaaaaaaacgtgagatcgcttgctccagtgccagagacatggacggcttcaagctgatgaaggagctgagggtgaattacgagcaggagcattattacctcccgaaagagacgggactgagcctcatcgaatccacaactcaggatgacagccggatctcggccaagtgcagagatgccaaagtggaggacctgtggagtctgaccagcttcttcggttacagcacgcagacctttgtcctggctgttaacc…	1395	10	0	94.1	1	P:GO:0051726	P:regulation of cell cycle
TRINITY_DN40880_c0_g1_i1	cyclin-G2-like isoform X1	ctcctcagtacttgtcgtttgccagcagatcaggaggttgtttgtttattcagggcggaccctctcttttcagcagggattaaggatcttgttttttaacatcattaataatcaaaatgcaaacatgaagaactgaggagtgttattaggttgcagcgccattattaccctgcaagtcggcggcttttgggcaaggatgagggatcttcaagccattgacagcttgctcttgaaagagctgaagtcatgttgtgcgaaggagtacaactttcttcccagagagactggcctgaagctgatggagtcagcctccacagagaatcacagtggagtgtctgcaaaatgcagagacaccagagtggaggaactctggggcctgaccagtttctttggctacag…	1848	10	4.15214e-156	95.8	1	P:GO:0051726	P:regulation of cell cycle
TRINITY_DN40880_c0_g1_i2	cyclin-G2-like isoform X1	cttcactctgcctgcaggacaatttctcctgtttccttacgttgattttctcttggattgcaatgcagaacaattaaaatatgtttttttccaggatgagggattttcaagccattgacagcttgctcttgaaagagctgaagtcatgttgtgcgaaggagtacaactttcttcccagagagactggcctgaagctgatggagtcagcctccacagagaatcacagtggagtgtctgcaaaatgcagagacaccagagtggaggaactctggggcctgaccagtttctttggctacagcacccaaacttttgttcaagctgtcaatttgcttgacagattcctcaccattatgaaggtgcaacccaagcacttgccctgtatcggagtctgctgtcttc…	1826	10	0	93.9	1	P:GO:0051726	P:regulation of cell cycle
TRINITY_DN40880_c0_g1_i3	cyclin-G2-like isoform X1	ctcctcagtacttgtcgtttgccagcagatcaggaggttgtttgtttattcagggcggaccctctcttttcagcagggattaaggatcttgttttttaacatcattaataatcaaaatgcaaacatgaagaactgaggagtgttattaggttgcagcgccattattaccctgcaagtcggcggcttttgggcaaggatgagggatcttcaagccattgacagcttgctcttgaaagagctgaagtcatgttgtgcgaaggagtacaactttcttcccagagagactggcctgaagctgatggagtcagcctccacagagaatcacagtggagtgtctgcaaaatgcagagacaccagagtggaggaactctggggcctgaccagtttctttggctacag…	1927	10	0	94.3	1	P:GO:0051726	P:regulation of cell cycle
TRINITY_DN40880_c0_g1_i4	cyclin-G2-like isoform X1	ctcctcagtacttgtcgtttgccagcagatcaggaggttgtttgtttattcagggcggaccctctcttttcagcagggattaaggatcttgttttttaacatcattaataatcaaaatgcaaacatgaagaactgaggagtgttattaggttgcagcgccattattaccctgcaagtcggcggcttttgggcaaggatgagggatcttcaagccattgacagcttgctcttgaaagagctgaagtcatgttgtgcgaaggagtacaactttcttcccagagagactggcctgaagctgatggagtcagcctccacagagaatcacagtggagtgtctgcaaaatgcagagacaccagagtggaggaactctggggcctgaccagtttctttggctacag…	839	10	1.34846e-138	94	1	P:GO:0051726	P:regulation of cell cycle
TRINITY_DN40880_c0_g1_i5	cyclin-G2-like isoform X1	cttcactctgcctgcaggacaatttctcctgtttccttacgttgattttctcttggattgcaatgcagaacaattaaaatatgtttttttccaggatgagggattttcaagccattgacagcttgctcttgaaagagctgaagtcatgttgtgcgaaggagtacaactttcttcccagagagactggcctgaagctgatggagtcagcctccacagagaatcacagtggagtgtctgcaaaatgcagagacaccagagtggaggaactctggggcctgaccagtttctttggctacagcacccaaacttttgttcaagctgtcaatttgcttgacagattcctcaccattatgaaggtgcaacccaagcacttgccctgtatcggagtctgctgtcttc…	1747	10	2.00145e-155	94.9	1	P:GO:0051726	P:regulation of cell cycle
TRINITY_DN46669_c1_g1_i1	Cyclin-J	gggggagcttcagggtgactacaacaatgagtgtgagcgagcatgtccggctagtttgaattgaagtttacttcagtaaaaactgcctgaaatattcactacatgtgctcattggaggtttccacagcactgtgttaaatggagctagaggaccaatggtggaaaggacagctcgctgcagatatttaccaggcgctacgatacaaagagctcaagttgccctccttcaaaggccagtcccctcagctcaacctgagaagatactttgcagacctcatagccatcgtcagcaaccgcttcaggctgtgtcctgcagccagacacctggccgtctacctgctggacctcttcatggaccgctatgatgtgacggtgcagcagcttcacatggtctcgctg…	1924	10	0	91.6	1	C:GO:0005634	C:nucleus
TRINITY_DN33078_c0_g1_i1	Cyclin-O	cctagctgactttaggagcttgttatggcatggtcttagcctaagctagcttactagcttgtgcagtctgattttcattgagtaatacttcatcctcctcctcgagttaccgacgcacagcttcaccaagcctcggttgccctggtaacggcagaaaggtgagtcgcagaagcggggaagaccccgggaaaactgacgtcaccagacggagctccccccccatcaccagcatccagactgctgctgcggtgtcagagcccggcctcgactggactggtggccgagagatggtatcatttgtgagcggtgaatgtggctccgaggccggttacaaacggaggaggacaaccggtgcatcacctccagctgacgcgctcacaccggtccagcagaggcaga…	538	10	3.23804e-45	73.9	1	C:GO:0005634	C:nucleus
TRINITY_DN33078_c1_g1_i1	Cyclin-O	ccccggcacggatacacgtgtcaccgctccgcacagctccttcagacgagcctcctgcagggcagccgtccacctggtacctccagtacggtgacatcgggtacaagatccagagggagaaagaggcgcagtttcatccctgcaaaagcttggctcgccagccacaattgactgcagaggcacggtgtacgctcgtcagctggctcatccccgtgcacaaacacttccgtctgtcctttgagtgctgctgcctggccgtgaacatcatggacaggttcctggcatccacgccagtggctgctgactgcttccagctattgggtgtcactgcactcctcatagccagtaaacaggtggaggtgtgctcaccacggatcagccacctcctgtcgttctgct…	589	10	3.03959e-124	87.5	1	C:GO:0005634	C:nucleus
TRINITY_DN49044_c4_g1_i1	Cyclin-T1	ctcagtgatggcggcttcgtttcgttctctccccgcaagctgtaacaacaaatggtactacacccggcaacagatcgacaacagcccatcccggcgagctggacttgatcccgacaaggagctgtcgtacaggcaacaggcggcgaacctgctgcaggacatgggccagcggctcaatgtgtcccaacttacaattaatacagccatcgtgtacatgcatcgattctacatggtccagtcattcaccagatttcacagaaatgtcatcgctcccgccgctctcttcctcgccgcgaaggtcgaggagcagccccgaaagctggaacatgttatcaaggtggcccatgcatgcctcaatcctcaggatccttctccagatgtacgcagcgatgcttacct…	1575	10	0	94.1	1	P:GO:0006351	P:transcription, DNA-templated
TRINITY_DN49044_c4_g1_i3	cyclin-T1	ttcacagttcactgttgtttttgacatgaaggcacgttttcacgtctttttcttaaactcaatatactgaatgtctgctctctctcctcctctttctgtttcttgtttctttccgggacgtatcctgccacgtagtctgcacttgaccacgttctgcctgcagtacagtccgcccgttgtggcctgcgtgtgcatccatctcgcctgcaagtggtccaactgggagatccccgtgtccacagacgggaaacactggtgggagtacgtcgattctacagttacccttgagctgctggacggtatgtgccgtacaataaacttcggtccagcccacgtacgaggat	344	10	1.48374e-34	94.6	1	P:GO:0006351	P:transcription, DNA-templated
TRINITY_DN32660_c0_g1_i1	cysteine-rich secretory LCCL domain-containing 1	ggtcaacgcacagcagatgtcacagcttgtgacctgtgacactaagcttcgagatcagtgtaaaggaacaccatgtaatagatatgagtgcccagctgggtgcctggatgcaacaggaaaggtagttgggacagtatactatgaaatgcaatccagtgtgtgcagagccggtctacatgctggcgtcatagataatgatggaggatggatggatgtagcaagacaaggcagaaaggactttttcatcaaatccaacaagaacggagtccagactgtaggaaaatatcaaagtgctaattccttcacagtttccagagtagcagttaaagccatcacatgtgaaaccacagttgcacagctgtgtccatatcaaaagcctgcaacacattgtccaaggtt…	542	10	2.80743e-126	96.8	1	C:GO:0005576	C:extracellular region
TRINITY_DN32660_c1_g1_i1	cysteine-rich secretory LCCL domain-containing 1	acgtgatgccagtagacaagcggaaacactacattgcctcataccaaaatggcattttctcagagagccttcaaaaccctcctggagggaaggcattccgggtgttcgctgtgatttgagtggccccagagggcggctacaccaaacagaaagcgcacttgggctgccgaataggcggtaatcaagccctgttgtcaaactcaatgactgaaatgtttctggctttgctacacttcaggggttagaggtcgtctccatgacagcataaaacccagcaacaaaaacttgacacatacacaatgagaaactgtcagtactcactcgcatggagttttcattttgtcatctttagcaggaaatttt	363	10	1.26621e-17	97.9	1	C:GO:0005576	C:extracellular region
TRINITY_DN71243_c0_g1_i1	cysteine-rich secretory LCCL domain-containing 1-like	aaaacaacaattcaacaaatcatacaagaatggtattcagtcaattgggaaaaacaggagtgcaaattccttcaaagtagagacggtgcctgtcaaggcagtaagatgtgataccactgtggcactcttctgccctttcaagaaacctgtacgacactgtccaaggttgtactgtcccaggaactgtgtacatgacagtcgagcccgagtcattgggacgaaatactactcagataaatctagtatctgccgagcagccattcacgctggagtgatccagaatgagtctggagggtaccttgatgtgatgcctgtggacaaaaggaaccagtacagtggtagttaccagaatggcatcacctcagagagcctactgaacccaacaggtggaaaagcctt…	449	10	5.11477e-92	95.6	1	C:GO:0005576	C:extracellular region
TRINITY_DN72221_c0_g1_i1	Cysteine-rich secretory protein LCCL domain-containing 1	atttattcagagagcacaaatacttgattaccagctagaaactgaatggcagtcttaccagatgtgtttacgttgcagtttttatgaatgggagctagctgcagatggtatcgtccacccacgttccatgtgcaggcctggtatgatgaagtgaaagactactccttcccttaccctcaggagtgtaacccctattgccccttcagatgttccggcccagtttgtactcattatacacagctggtatgggccacaagcagtcggattggctgtgccatcaacttgtgttacaacatgaatgtgtggggacagatttgggccaaagccgtctatcttgtctgcaactattcaccaaagggaaactggtggggccattcgccttacaaacatgggacccca…	570	10	2.92594e-81	95.9	1	C:GO:0005576	C:extracellular region
TRINITY_DN60340_c0_g1_i1	Cysteine-rich secretory protein LCCL domain-containing 1	gctagctatggtgggggctgcagggacaatctctgctacaaagatgggggtgttgacaggcgtccagctccagagcttgaggaaaccaactacattgaacctgaaccggaaccggtcagggacagagagccccaaccaagagcccagacaccaagcccctcacccaatgacaacctagagagaaaccaagttgtcagcacagagcagatgtgccaacaggtcgaatgtgagacgaagctgagagatcagtgcaagggaacgacctgtaacagatac	276	10	6.56e-42	92.7	1	C:GO:0005576	C:extracellular region
TRINITY_DN39675_c1_g1_i6	Cysteine-rich with EGF-like domain protein 2	cttttaaatccctcttagcgaggctgacgcggaaatctaaaaccgcatcgttttttccacacccggcattcacccacgccaagagggatttaaaaggcgcctgtgttacctgtcagcagatcactgacaacttcaagaagggtcttgagcgaacagtaaagcagaactttggtggaggcaacacagcctgggaggagaggaaactgtctaaatatgaaacaagcgagatccgtctcatggagatcgtggaggggctgtgcgacagcagcagtttcgagtgcaaccgcatggtagaggagcacgaagagcattttgaaacttggtggttcaagagaaaagcaaaccatcctgatctgcttaaatggttctgcattgaaactatcaaagtgtgctgtccaa…	1354	10	0	91	1	F:GO:0005509	F:calcium ion binding
TRINITY_DN47394_c3_g2_i1	cytokine receptor common subunit beta-like	acagacttctcgacagtgttcataaggagctggctgacaagaaggaagcgttggtgacagacggacaaaggaaatcatgtaagtatgtttgtacctgacggtcaacagactttgtggtttcctgagactttaaaaaataagcggggctcgtagccgtgactgtccccaggaataatgcctctcctctgggttatgctttggtcactgttccctcctctggctcatctcaactcaccagatcgttgtacagtccatgagagcatttcacagaacgagtcttcattgctgcagtcattacagtgctacaacgactacaagtcctttgtccactgcaagtggatcgaacacaaaaacacaacgctgcagctctggttcgaggaatacaactaccaaaagaca…	3118	10	0	73.4	1	C:GO:0016020	C:membrane
TRINITY_DN47394_c3_g2_i2	cytokine receptor common subunit beta-like	gtgacagagaaagataacaggcaggcggatatgtggtgacaacccacaagacgacactcaaaggggaagtaagtgagtgtggtcatgactcatttcttcattatttctagtaaatgaagtgtttctttctttcttgctctctcttctctcagtatgtttgtacctgacggtcaacagactttgtggtttcctgagactttaaaaaataagcggggctcgtagccgtgactgtccccaggaataatgcctctcctctgggttatgctttggtcactgttccctcctctggctcatctcaactcaccagatcgttgtacagtccatgagagcatttcacagaacgagtcttcattgctgcagtcattacagtgctacaacgactacaagtcctttgtccac…	3187	10	0	73.4	1	C:GO:0016020	C:membrane
TRINITY_DN47394_c3_g2_i3	cytokine receptor common subunit beta-like	acagacttctcgacagtgttcataaggagctggctgacaagaaggaagcgttggtgacagacggacaaaggaaatcatgtaagtatgtttgtacctgacggtcaacagactttgtggtttcctgagactttaaaaaataagcggggctcgtagccgtgactgtccccaggaataatgcctctcctctgggttatgctttggtcactgttccctcctctggctcatctcaactcaccagatcgttgtacagtccatgagagcatttcacagaacgggagcagtgtgtgcctgacgatgctgcagcacaagacgcatctgagcacaacaggaccgtgcactgcagatataatactagcgggttcgccatcggcatcaaacacaccgtcttcttcctgaata…	2967	10	0	75	1	C:GO:0016020	C:membrane
TRINITY_DN47394_c3_g2_i4	cytokine receptor common subunit beta-like	acagacttctcgacagtgttcataaggagctggctgacaagaaggaagcgttggtgacagacggacaaaggaaatcatgtaagtatgtttgtacctgacggtcaacagactttgtggtttcctgagactttaaaaaataagcggggctcgtagccgtgactgtccccaggaataatgcctctcctctgggttatgctttggtcactgttccctcctctggctcatctcaactcaccagatcgttgtacagtccatgagagcatttcacagaacgagtcttcattgctgcagtcattacagtgctacaacgactacaagtcctttgtccactgcaagtggatcgaacacaaaaacacaacgctgcagctctggttcgaggaatacaactaccaaaagaca…	4204	10	0	73.5	1	C:GO:0016020	C:membrane
TRINITY_DN47394_c3_g2_i5	cytokine receptor common subunit beta-like	gtgacagagaaagataacaggcaggcggatatgtggtgacaacccacaagacgacactcaaaggggaagtaagtgagtgtggtcatgactcatttcttcattatttctagtaaatgaagtgtttctttctttcttgctctctcttctctcagtatgtttgtacctgacggtcaacagactttgtggtttcctgagactttaaaaaataagcggggctcgtagccgtgactgtccccaggaataatgcctctcctctgggttatgctttggtcactgttccctcctctggctcatctcaactcaccagatcgttgtacagtccatgagagcatttcacagaacgagtcttcattgctgcagtcattacagtgctacaacgactacaagtcctttgtccac…	4273	10	0	73.5	1	C:GO:0016020	C:membrane
TRINITY_DN47394_c3_g2_i6	cytokine receptor common subunit beta-like	acagacttctcgacagtgttcataaggagctggctgacaagaaggaagcgttggtgacagacggacaaaggaaatcatgtaagtatgtttgtacctgacggtcaacagactttgtggtttcctgagactttaaaaaataagcggggctcgtagccgtgactgtccccaggaataatgcctctcctctgggttatgctttggtcactgttccctcctctggctcatctcaactcaccagatcgttgtacagtccatgagagcatttcacagaacgggagcagtgtgtgcctgacgatgctgcagcacaagacgcatctgagcacaacaggaccgtgcactgcagatataatactagcgggttcgccatcggcatcaaacacaccgtcttcttcctgaata…	4053	10	0	73.9	1	C:GO:0016020	C:membrane
TRINITY_DN47394_c3_g2_i7	cytokine receptor common subunit beta-like	gtgacagagaaagataacaggcaggcggatatgtggtgacaacccacaagacgacactcaaaggggaagtaagtgagtgtggtcatgactcatttcttcattatttctagtaaatgaagtgtttctttctttcttgctctctcttctctcagtatgtttgtacctgacggtcaacagactttgtggtttcctgagactttaaaaaataagcggggctcgtagccgtgactgtccccaggaataatgcctctcctctgggttatgctttggtcactgttccctcctctggctcatctcaactcaccagatcgttgtacagtccatgagagcatttcacagaacgggagcagtgtgtgcctgacgatgctgcagcacaagacgcatctgagcacaacagga…	3036	10	0	75	1	C:GO:0016020	C:membrane
TRINITY_DN49680_c0_g3_i3	cytosolic phospholipase A2 gamma-like	tgaattgctgtctgagtcttaactggcacatgtatataaataggctggggaaagttactgattggtgaaacgtctttgctttgcagtattcacttgtgcaggtcgtcgaaggaaacctggttattccgtgcactgtcgatgagttaactgctcagtgttaacttgtaccgttgatcatcaggcaccaacttgtttacactgcggtgcccttcacactcaatttaaggaccactggttaaatctaccatcagacatcagacattatggaggggaatgcagctgctcctgagaaagccatccgtcagtcccagtctctgtgtgctggtgaacaggagtatgttcacaagaggaaacaaaaagttatgaagagactcaacagcctgggagtcaactgtacca…	3387	10	0	76.6	1	P:GO:0008152	P:metabolic process
TRINITY_DN49680_c0_g3_i4	cytosolic phospholipase A2 gamma-like	tgaattgctgtctgagtcttaactggcacatgtatataaataggctggggaaagttactgattggtgaaacgtctttgctttgcagtattcacttgtgcaggtcgtcgaaggaaacctggttattccgtgcactgtcgatgagttaactgctcagtgttaacttgtaccgttgatcatcaggcaccaacttgtttacactgcggtgcccttcacactcaatttaaggaccactggttaaatctaccatcagacatcagacattatggaggggaatgcagctgctcctgagaaagccatccgtcagtcccagtctctgtgtgctggtgaacaggagtatgttcacaagaggaaacaaaaagttatgaagagactcaacagcctgggagtcaactgtacca…	2958	10	0	76.6	1	P:GO:0008152	P:metabolic process
TRINITY_DN49680_c0_g3_i5	cytosolic phospholipase A2 gamma-like	catcagacatcagacattatggaggggaatgcagctgctccagagaaagccagccgtcagtcccagtctctgtgtgctggtgaacaggagtatgttcacaagaggaaacaaaaagttatgaagagactcaacagcctgggagtcaactgtaccacaaatgatgttccccacattgctctgctggggtcaggtgggggtcaaagagcagacgtgggtttcatggggacgctgtatcagatggaaaaagaaggtctgttggacactctggtctacctgggaggaatttctgggtcaacatggtccatgtcgtccgtgtacaatgacccagagtggagctccaacatggacagagcgatgtccaggctgtttcgtcctggtgttgagcatgagcaggttctg…	1878	10	0	76.7	1	P:GO:0008152	P:metabolic process
TRINITY_DN42747_c0_g1_i1	DDB1- and CUL4-associated factor 17	gtgaggactacaaaaatggcgcgggagaggagcggagctagcattggcagctaactcatacctcactgggtcaaaatgagacattattgtccgccaacgtttaactgctgatatcacttctttgtttctcactaccggacaactacactgttttaatgtggcgtcacatataacgaactaaacttgacttttaatagaagtaaagaagatatcgaggagctctggcttagcagtgctaactttagttagctgttaactttccgtgttaaagccagagaggtgttctcggaagatatggagctcagtgagcggttataaccgtataccgttagccgtatcgcccctacctgcttctggctgtggtctccgggtcagctcgggttgttgtctcttgtcctg…	2102	10	0	89.2	1	P:GO:0016567	P:protein ubiquitination
TRINITY_DN49673_c5_g2_i1	death-inducer obliterator 1-like isoform X2	aactgatttaacaaaaaaaaaaaaggtgttttaacatgtgtttaaaaaaagaaaaaaaagtttatttttgagttataacctaagttatccatagatgcacaagtaggatgaaactaaaaggaataaatgatacataaaatcaatatgttttcatttttttgagttttagatgatttagtcactaattaagtctgatgtacacctatttccccccctccaatagcatccatgttaatatatttgaagtcttttccagcagattttatactttaattcatttcaaatagttgtgatggagtgatgagcgttgatatccactgcatcccagagttcctcttaatatatttttgttatttgtagtgatgttgatcatgtttgtgaggggcgagtgaggtatta…	2592	10	2.86873e-162	83.1	1	F:GO:0046872	F:metal ion binding
TRINITY_DN43292_c0_g1_i1	Deoxyhypusine synthase	cagggagagtatccgctacctcattgaacacaaaatggtggatgtcttcgtgaccacagctggaggtatagaggaggatctgatcaagtgtctgggcccggtttacattggagacttcactttgcctggcaaggatctgtttaaaaaaggccttgacaggattgggaatcttctgatgcccgataacaactacactttatttgaccaatggatgaggccaatcttg	226	10	5.11798e-46	87.2	1	P:GO:0008612	P:peptidyl-lysine modification to peptidyl-hypusine
TRINITY_DN45234_c5_g1_i9	destrin	ccctattactcttcagcactttaactgctgctgccatttttctctgctgcctgtttccttcacacatcagaagcaaaatggcgtccggggctaaatgcactgacagggtgaagtcgatctacaatgaaatgaaagtggtcaaaagtgattctgatcagaacaaacgcattcgactggttgtatttggcttcgtcagcaatgacattgatgtggagaaggtttaccttgaggaagatctggtgggcaaggatgtcttcaagtttttccagtctctgctgacactcgagagctgccgctacatactgtatgactgccactttgaaaccaaggaatcaagcaaaaaggaagaactggtcttcgtggtgtggtgtccagaaaatgcaaaaatcaaagaaaaaa…	1031	10	3.87336e-92	79.1	1	C:GO:0005622	C:intracellular
TRINITY_DN45234_c5_g1_i10	destrin	ccctattactcttcagcactttaactgctgctgccatttttctctgctgcctgtttccttcacacatcagaagcaaaatggcgtccggggctaaatgcactgacagggtgaagtcgatctacaatgaaatgaaagtggtcaaaagtgattctgatcagaacaaacgcattcgactggttgtatttggcttcgtcagcaatgacattgatgtggagaaggtttaccttgaggaagatctggtgggcaaggatgtcttcaagtttttccagtctctgctgacactcgagagctgccgctacatactgtatgactgccactttgaaaccaaggaatcaagcaaaaaggaagaactggtcttcgtggtgtggtaggtccttgtattctgattgaagcataaat…	1378	10	3.30815e-48	79.6	1	C:GO:0005622	C:intracellular
TRINITY_DN93218_c0_g1_i1	desumoylating isopeptidase 2-like	taaccccggccggcctgcagagccacatcagcctcggcctccacaaggaggagcagaacgagtcgagcgacgaggacccttcgtccccgtccggagcgggcgccaccggctcctcccacagctgtcgccacacgagggtgtgacatgaacactgacctctccgggaccttcttgccacacctctgctggtggctcaagtggcattagtaggcttgaaaaaccacctgacctcat	234	7	4.01759e-05	84.71	1	P:GO:0033077	P:T cell differentiation in thymus
TRINITY_DN43006_c0_g1_i5	Differentially expressed in FDCP 6	tgctgtcagccaggggccctgtgtcaacagcagaggggagaagaagaagaagaagaagaagaagaagagacacagaggaggaaaccagaaagtaactctgctgtagacatggacctgcggtctgagctgctcaagtccatctggtacggcttcacagccctggatctggagaagagcggtaaggtgtccaagtctcagctgaaggtgctgtctcacaacttgtgcacagtcttgtgtatcccacatgatccagtagctttggaggagcacttcagggacgatgatgacggtccagtttccagtcagggttatatgccttacctcaacaaatacatcttggataaggttattgaaggctcttttattaaggaaaacgtagatgagctctgttggactctt…	953	10	0	96.9	1	P:GO:0045954	P:positive regulation of natural killer cell mediated cytotoxicity
TRINITY_DN43006_c0_g1_i7	Differentially expressed in FDCP 6	tgctgtcagccaggggccctgtgtcaacagcagaggggagaagaagaagaagaagaagaagaagaagagacacagaggaggaaaccagaaagtaactctgctgtagacatggacctgcggtctgagctgctcaagtccatctggtacggcttcacagccctggatctggagaagagcggtaaggtgtccaagtctcagctgaaggtgctgtctcacaacttgtgcacagtcttgtgtatcccacatgatccagtagctttggaggagcacttcagggacgatgatgacggtccagtttccagtcagggttatatgccttacctcaacaaatacatcttggataaggttattgaaggctcttttattaaggaaaacgtagatgagctctgttggactctt…	938	10	2.02376e-179	87.6	1	P:GO:0045954	P:positive regulation of natural killer cell mediated cytotoxicity
TRINITY_DN43006_c0_g1_i8	Differentially expressed in FDCP 6	tgctgtcagccaggggccctgtgtcaacagcagaggggagaagaagaagaagaagaagaagaagaagaagagacacagaggaggaaaccagaaagtaactctgctgtagacatggacctgcggtctgagctgctcaagtccatctggtacggcttcacagccctggatctggagaagagcggtaaggtgtccaagtctcagctgaaggtgctgtctcacaacttgtgcacagtcttgtgtatcccacatgatccagtagctttggaggagcacttcagggacgatgatgacggtccagtttccagtcagggttatatgccttacctcaacaaatacatcttggataaggttattgaaggctcttttattaaggaaaacgtagatgagctctgttggact…	4251	10	0	97.4	1	P:GO:0045954	P:positive regulation of natural killer cell mediated cytotoxicity
TRINITY_DN40999_c0_g1_i1	Diphthamide biosynthesis protein 2	gtgtaactgcagtagtatagctgtgttatcgacacgtgtgtagctgtcaaagaagcttttatccgtcaacagctacacacatgacattgaattgtactcttgagtgtaacaatggctgatgcattcagcagcagctcggaaacggtaattcagcgtgtggtggacgtaacagtgaagacaaatacccctctggaaaaacttgaagagttgtatcaaattaagaagacttgcgagttcatcactgagcgtcagtttcaaaaggttgctctgcagttttctgatgagctgctggtggactctgttgcagtagcagtggagattgagagaaactgcaatgtcaagccgttcattttgggagatacatcctatggcagttgctgtgtggatgaggtagctgca…	1604	10	0	91.8	1	P:GO:0017183	P:peptidyl-diphthamide biosynthetic process from peptidyl-histidine
TRINITY_DN48003_c0_g1_i1	disks large-associated 5 isoform X1	tgtgattgcctggtgataacgtagtaaccacactgagctttattttagtgcagaattattttaaactgatgtcttcactcactgttatgctcactcctcacagtcaccacagcactgccagcggtgtcttcggtgttaactcttcagtcaccacaggcccagacagccgagtgtgctctgcttctcttcaccccggacatgaaggaccggatacgccagtc	221	10	2.96493e-13	85.8	1	P:GO:0023052	P:signaling
TRINITY_DN39339_c0_g1_i2	Disks large-associated protein 4	ggaaagaacagtttggctcttacctgatagccactggcttggacaaagccccaaaggagaaacaacttgcactttttcttcagcatatggggacagacagaccacagaccaccagacagaccatcctacccacacgcacagtctctacatgcataaccacatgtaagaaggttgctcctccaccagtgccaccccgtacaacctccaagccctacatctctgtgacagtacagagcagcacagaatcagcccaggacaactacctggaccagcaagaccggaggtcagaggtcaatagccagtcaagccacgctcacagcaactcctctgacagccttgacagcacccgtgccaacagcttggcccgggggattccccgcccttcacacatcatcccca…	3080	10	0	93.8	1	P:GO:0023052	P:signaling
TRINITY_DN39339_c0_g1_i3	Disks large-associated protein 4	caaaaatcacatctagctacgataatcaaactataggagtttcagtgtccgacgcgctcctgaaggcatcagcaggcacgcctccctcgggcttagagacacaaacaaaaggcaaccaaacccggcgtttcttccccacagtcctgacagagactccggttactgctgcgctgtaaatgctttaattgaaggcgattctgtgtgcgtgtgtttgtctgctcctgacagcacgtctctacatgcataaccacatgtaagaaggttgctcctccaccagtgccaccccgtacaacctccaagccctacatctctgtgacagtacagagcagcacagaatcagcccaggacaactacctggaccagcaagaccggaggtcagaggtcaatagccagtcaagc…	3200	10	0	95.2	1	P:GO:0023052	P:signaling
TRINITY_DN39339_c0_g1_i4	Disks large-associated protein 4	ggaaagaacagtttggctcttacctgatagccactggcttggacaaagccccaaaggagaaacaacttgcactttttcttcagcatatggggacagacagaccacagaccaccagacagaccatcctacccacacgcacagtctctacatgcataaccacatgtaagaaggttgctcctccaccagtgccaccccgtacaacctccaagccctacatctctgtgacagtacagagcagcacagaatcagcccaggacaactacctggaccagcaagaccggaggtcagaggtcaatagccagtcaagccacgctcacagcaactcctctgacagccttgacagcacccgtgccaacagcttggcccgggggattccccgcccttcacacatcatcccca…	3109	10	0	95.3	1	P:GO:0023052	P:signaling
TRINITY_DN39339_c0_g1_i5	Disks large-associated protein 4	caaaaatcacatctagctacgataatcaaactataggagtttcagtgtccgacgcgctcctgaaggcatcagcaggcacgcctccctcgggcttagagacacaaacaaaaggcaaccaaacccggcgtttcttccccacagtcctgacagagactccggttactgctgcgctgtaaatgctttaattgaaggcgattctgtgtgcgtgtgtttgtctgctcctgacagcacgtctctacatgcataaccacatgtaagaaggttgctcctccaccagtgccaccccgtacaacctccaagccctacatctctgtgacagtacagagcagcacagaatcagcccaggacaactacctggaccagcaagaccggaggtcagaggtcaatagccagtcaagc…	3237	10	0	93.4	1	P:GO:0023052	P:signaling
TRINITY_DN39339_c0_g1_i6	Disks large-associated protein 4	caaaaatcacatctagctacgataatcaaactataggagtttcagtgtccgacgcgctcctgaaggcatcagcaggcacgcctccctcgggcttagagacacaaacaaaaggcaaccaaacccggcgtttcttccccacagtcctgacagagactccggttactgctgcgctgtaaatgctttaattgaaggcgattctgtgtgcgtgtgtttgtctgctcctgacagcacgtctctacatgcataaccacatgtaagaaggttgctcctccaccagtgccaccccgtacaacctccaagccctacatctctgtgacagtacagagcagcacagaatcagcccaggacaactacctggaccagcaagaccggaggtcagaggtcaatagccagtcaagc…	1711	10	0	93.8	1	P:GO:0023052	P:signaling
TRINITY_DN47413_c1_g1_i1	DNA cross-link repair 1A	gcggtaaacggtaacgtctctgcgaggagccatacagtaaatatatgtagctttataccagctttatatcgacgatatctcgtaattaatacaatgtaagtatttgtattttgtcagtagtcgttcatatactgtaacggcaaccgcgggatgttatccaacgtctatcgttgtgtaataacgagggcttcgaggaggtcgctgggtaacgttagggacgttacgcgtcctttagcttcaaatgtcacagaaggacgactgtgaagatgacatttgggagtataaacctcttgagaagaaaaggaaaagccacgaatcaccgtctgcgtctgcgactgtgactgtgagaagatgtaccgccagaaatccccccaagagaagagacacttctgtcccagt…	3603	10	0	81.7	1	F:GO:0046872	F:metal ion binding
TRINITY_DN90165_c0_g1_i1	DNA cross-link repair 1A protein	gccggtcaggcttcctgtctgaagcagacagacattggggtgttttttggcctcaaacccctcaaggagaaggagaaagaggcagagagtggaccatccgcactcaacaccacttccattcctacatttagtgagaacgcgggtaagagacggcaaaggagagacaggacgaggaaaagtaaggctgacacaaccacggataattcacaggggacacagactgcagatagcagtgatgtcgtcagtgctcagggagaagtaaaaagaggttggaccagaggatggaggcaaagaaggaacagagtgaatgctgatggagaagccgaattcccacgttgtccgttctataagaagattccaggtacaaagtttgtcatagacgcctttcggtacggggag…	423	10	3.34419e-45	77	1	F:GO:0046872	F:metal ion binding
TRINITY_DN45248_c0_g1_i1	DNA excision repair ERCC-6-like 2	gataaacattcagcagtggagctgcagctgctcctgctgtgtgtgtctgtctgtgtcttttcggcagataaatgaacttaaactggggcaaaaagaagaagcgacttacttaaaatgataaataacttacataagctgctcactgtttggtgttattttagtcgctgttctttcttttgatgtaaagccaggctaagctaatcaagctagctagcatgctactgtaagaggatggcttcagcttctgcagcaacatggcgtgaaggtgacagctgtctggctcctgacccgagagatggcaccctgcgagaagccaccattcagagactgaccacctcttctaataaagacaccatagcacgggttgtattcactgaccatactaaaggtgaagataaa…	5119	10	0	79.7	1	F:GO:0005524	F:ATP binding
TRINITY_DN45248_c0_g1_i2	DNA excision repair ERCC-6-like 2	gataaacattcagcagtggagctgcagctgctcctgctgtgtgtgtctgtctgtgtcttttcggcagataaatgaacttaaactggggcaaaaagaagaagcgacttacttaaaatgataaataacttacataagctgctcactgtttggtgttattttagtcgctgttctttcttttgatgtaaagccaggctaagctaatcaagctagctagcatgctactgtaagaggatggcttcagcttctgcagcaacatggcgtgaaggtgacagctgtctggctcctgacccgagagatggcaccctgcgagaagccaccattcagagactgaccacctcttctaataaagacaccatagcacgggttgtattcactgaccatactaaaggtgaagataaa…	5069	10	0	82.7	1	F:GO:0005524	F:ATP binding
TRINITY_DN45248_c0_g1_i3	DNA excision repair ERCC-6-like 2	ggaggagaagggagctagcgtgagtgactctgcctttctcagagacccagaacatagggcactcgtctttcccatccctcactctgtcttctttcccaggcggcccactcatctcacccattcccacgtgaaagaggggatacatcaaacagggaccttcctgtcttgaacctggccctgtaccgaatgatgcattggccaaggagaacagagatgcatcaaaggtctccagaggggtgctggactttagcagtgggagtgaagaggatgagaatgagcaggaacttaagaggaagacgtcaaaccccagtgcagtggatggcaacaggggtgggaatgctgccactggtcctggtcgaatgagtctcttccagcatggtttctccagacttctcgaaa…	2889	10	0	72.7	1	F:GO:0005524	F:ATP binding
TRINITY_DN45248_c0_g1_i4	DNA excision repair ERCC-6-like 2	attttgtagctaccacagctcacactgtcaacttgaaccacctcctatgccagtctgcccctacttttatttagccttttatttctattgttttatttaaggaacctggccctgtaccgaatgatgcattggccaaggagaacagagatgcatcaaaggtctccagaggggtgctggactttagcagtgggagtgaagaggatgagaatgagcaggaacttaagaggaagacgtcaaaccccagtgcagtggatggcaacaggggtgggaatgctgccactggtcctggtcgaatgagtctcttccagcatggtttctccagacttctcgaaagggtca	339	10	1.38763e-41	77.8	1	F:GO:0005524	F:ATP binding
TRINITY_DN49626_c2_g4_i2	DNA polymerase III -type-like	cagctgacttcacatctgtcccacggctcagctgatactcatcaaagtgtccacgatgtctgaaaccattgttttctttgacctggagaccactggactagacactggctggtgtcacatcatccagttgtcggccgtctgtggaaagagaaagttcaataagtttatcttcccccacctcaccatcactcgacgtgcctcaaacatcacaggctttaccaaaagacatggctggctgtatcgctatgggaaaccagtggacaccatccctctttttaatgctctcacctccttcatcaactttcttaactccttccaccgccctgtgattctggcggcccacaatgcaaagcggtttgatgcacttgtgctcaccagggtgctgaaaaggttctccct…	792	10	1.5469e-86	73.8	1	F:GO:0003676	F:nucleic acid binding
TRINITY_DN49626_c2_g6_i1	DNA polymerase III -type-like	ggcagcttagccctgccttcatgctgacaggcagaggaaatcgacgtttagtgtgcgagtcaactaaactgcagactgaagctcttgtttatttccgctgtgtgagaggctgttagatctattttgaggaaaagcatcaaaagttcatcgaaatttcacaatcctgtatcgacagccttaactgaggttactccagctgacttcacatctgtcccacggctcagctgatactcatcaaagtgtccacgatgtctgaaaccattgttttctttgacctggagaccactggattagacactgacaggtgtcacatcatccagttgtcagccatctgtgaagaaagcgagtttgatgagtttattctccctcaccgcgccatccgtccggatgcctcaaaag…	1168	10	1.65898e-100	75.1	1	F:GO:0003676	F:nucleic acid binding
TRINITY_DN49626_c2_g6_i2	DNA polymerase III -type-like	aagctgtccacgcgactgttaccacaacaaaagcctttatttcccgtcatccagcggctcaaaaatgaaactaaacagagcggagaacagcgaagaagattccacctttgtgttgtgttttgtaacgcgacctgttgacggactgaacagggacgtgcttcagaaacgacagtttcccctcgagtttctcttccactgaaatgaaagctggtgacgtgcctgcgattcacctgccgctgcctgcatcatacatgaacacaactcagctgagaacagctgacttcacatctgtcccacggctcagctgatactcatcaaagtgtccacgatgtctgaaaccattgttttctttgacctggagaccactggattagacaccacagtgtgtgacatcatcca…	1219	10	3.88214e-121	82	1	F:GO:0003676	F:nucleic acid binding
TRINITY_DN49626_c2_g6_i3	DNA polymerase III -type-like	ggcagcttagccctgccttcatgctgacaggcagaggaaatcgacgtttagtgtgcgagtcaactaaactgcagacttaagctctcgtttatttccgctgtgtgagaggctgttagatctattttgaggaaaagcatcaaaagttcatcgaaatttcacaatcctgtatcgacagccttaactgaggttactccagctgacttcacatctgtcccacggctcagctgatactcatcaaagtgtccacgatgtctgaaaccattgttttctttgacctggagaccactggattagacaccacagtgtgtgacatcatccagttgtcggccatctgtggagagagggtcttcaacgcctacaccctccctcgccgagccctcactgagagcgccaagaacg…	1139	10	1.51975e-121	82	1	F:GO:0003676	F:nucleic acid binding
TRINITY_DN47278_c1_g1_i1	DNA repair and recombination RAD54B	ggagaaacagatcagagttgggagttggcgagaaataaagacaagacgagacagttttgagaggaattaagtgagtttgtgatcttaaatatcttcatcaaacctttaattcgtctgggagatagagtctttattgtggttgaaggatgcggcgctcaggagctcccagccagctcttgggtaatgcttcaaaaaagccacggtttgtggctcctggaccatcttcttcatgtctcgtacctgaatcgaagccgcttacccccaaactcggtttgagcaatgcactggaaaaggtccagaggagtctagcagcaccagctcagagtaaaacagagtatgaagcccagcccaaagctgcccagcctgctacagccttgtcaaaggctctggctcgtgttc…	5197	10	0	90.2	1	F:GO:0005524	F:ATP binding
TRINITY_DN47278_c1_g1_i2	DNA repair and recombination RAD54B	agacagttttgagaggaattaagtgagtttgtgatattaaatatcttcatcaaacgtttaattcgtctgggagatagagtctttattgtggttgaaggatgcggcgctcaggagctcccagccagctcttgggtaatgcttcaaaaaagccacggtttgtggctcctggaccatcttcttcatgtctcgtacctgaatcgaagccgcttacccccaaactcggtttgagcaatgcactggaaaaggtccagaggagtctagcagcaccagctcagagtaaaacagagtatgaagcccagcccaaagctgcccagcctgctacagccttgtcaaaggctctggctcgtgttctctgtgcaacagaaagtaaagaaaatgaggctaagacagagcatccta…	5151	10	0	90.2	1	F:GO:0005524	F:ATP binding
TRINITY_DN47278_c1_g1_i3	DNA repair and recombination RAD54B	agacagttttgagaggaattaagtgagtttgtgatattaaatatcttcatcaaacgtttaattcgtctgggagatagagtctttattgtggttgaaggatgcggcgctcaggagctcccagccagctcttgggtaatgcttcaaaaaagccacggtttgtggctcctggaccatcttcttcatgtctcgtacctgaatcgaagccgcttacccccaaactcggtttgagcaatgcactggaaaaggtccagaggagtctagcagcaccagctcagagtaaaacagagtatgaagcccagcccaaagctgcccagcctgctacagccttgtcaaaggctctggctcgtgttctctgtgcaacagaaagtaaagaaaatgaggctaagacagagcatccta…	5153	10	0	90.2	1	F:GO:0005524	F:ATP binding
TRINITY_DN47278_c1_g1_i4	DNA repair and recombination RAD54B	ggagaaacagatcagagttgggagttggcgagaaataaagacaagacgagacagttttgagaggaattaagtgagtttgtgatcttaaatatcttcatcaaacctttaattcgtctgggagatagagtctttattgtggttgaaggatgcggcgctcaggagctcccagccagctcttgggtaatgcttcaaaaaagccacggtttgtggctcctggaccatcttcttcatgtctcgtacctgaatcgaagccgcttacccccaaactcggtttgagcaatgcactggaaaaggtccagaggagtctagcagcaccagctcagagtaaaacagagtatgaagcccagcccaaagctgcccagcctgctacagccttgtcaaaggctctggctcgtgttc…	5201	10	0	90.2	1	F:GO:0005524	F:ATP binding
TRINITY_DN47278_c1_g1_i5	DNA repair and recombination RAD54B	ggagaaacagatcagagttgggagttggcgagaaataaagacaagacgagacagttttgagaggaattaagtgagtttgtgatcttaaatatcttcatcaaacctttaattcgtctgggagatagagtctttattgtggttgaaggatgcggcgctcaggagctcccagccagctcttgggtaatgcttcaaaaaagccacggtttgtggctcctggaccatcttcttcatgtctcgtacctgaatcgaagccgcttacccccaaactcggtttgagcaatgcactggaaaaggtccagaggagtctagcagcaccagctcagagtaaaacagagtatgaagcccagcccaaagctgcccagcctgctacagccttgtcaaaggctctggctcgtgttc…	5193	10	0	90.2	1	F:GO:0005524	F:ATP binding
TRINITY_DN47278_c1_g1_i6	DNA repair and recombination RAD54B	ggagaaacagatcagagttgggagttggcgagaaataaagacaagacgagacagttttgagaggaattaagagatagagtctttattgtggttgaaggatgcggcgctcaggagctcccagccagctcttgggtaatgcttcaaaaaagccacggtttgtggctcctggaccatcttcttcatgtctcgtacctgaatcgaagccgcttacccccaaactcggtttgagcaatgcactggaaaaggtccagaggagtctagcagcaccagctcagagtaaaacagagtatgaagcccagcccaaagctgcccagcctgctacagccttgtcaaaggctctggctcgtgttctctgtgcaacagaaagtaaagaaaatgaggctaagacagagcatccta…	5153	10	0	90.2	1	F:GO:0005524	F:ATP binding
TRINITY_DN47278_c1_g1_i7	DNA repair and recombination RAD54B	ggagaaacagatcagagttgggagttggcgagaaataaagacaagacgagacagttttgagaggaattaagagatagagtctttattgtggttgaaggatgcggcgctcaggagctcccagccagctcttgggtaatgcttcaaaaaagccacggtttgtggctcctggaccatcttcttcatgtctcgtacctgaatcgaagccgcttacccccaaactcggtttgagcaatgcactggaaaaggtccagaggagtctagcagcaccagctcagagtaaaacagagtatgaagcccagcccaaagctgcccagcctgctacagccttgtcaaaggctctggctcgtgttctctgtgcaacagaaagtaaagaaaatgaggctaagacagagcatccta…	5149	10	0	90.2	1	F:GO:0005524	F:ATP binding
TRINITY_DN47278_c1_g1_i8	DNA repair and recombination RAD54B	ggagaaacagatcagagttgggagttggcgagaaataaagacaagacgagacagttttgagaggaattaagtgagtttgtgatcttaaatatcttcatcaaacctttaattcgtctgggagatagagtctttattgtggttgaaggatgcggcgctcaggagctcccagccagctcttgggtaatgcttcaaaaaagccacggtttgtggctcctggaccatcttcttcatgtctcgtacctgaatcgaagccgcttacccccaaactcggtttgagcaatgcactggaaaaggtccagaggagtctagcagcaccagctcagagtaaaacagagtatgaagcccagcccaaagctgcccagcctgctacagccttgtcaaaggctctggctcgtgttc…	5199	10	0	90.2	1	F:GO:0005524	F:ATP binding
TRINITY_DN47278_c1_g1_i9	DNA repair and recombination RAD54B	ggagaaacagatcagagttgggagttggcgagaaataaagacaagacgagacagttttgagaggaattaagagatagagtctttattgtggttgaaggatgcggcgctcaggagctcccagccagctcttgggtaatgcttcaaaaaagccacggtttgtggctcctggaccatcttcttcatgtctcgtacctgaatcgaagccgcttacccccaaactcggtttgagcaatgcactggaaaaggtccagaggagtctagcagcaccagctcagagtaaaacagagtatgaagcccagcccaaagctgcccagcctgctacagccttgtcaaaggctctggctcgtgttctctgtgcaacagaaagtaaagaaaatgaggctaagacagagcatccta…	5151	10	0	90.2	1	F:GO:0005524	F:ATP binding
TRINITY_DN47278_c1_g1_i10	DNA repair and recombination RAD54B	ggagaaacagatcagagttgggagttggcgagaaataaagacaagacgagacagttttgagaggaattaagagatagagtctttattgtggttgaaggatgcggcgctcaggagctcccagccagctcttgggtaatgcttcaaaaaagccacggtttgtggctcctggaccatcttcttcatgtctcgtacctgaatcgaagccgcttacccccaaactcggtttgagcaatgcactggaaaaggtccagaggagtctagcagcaccagctcagagtaaaacagagtatgaagcccagcccaaagctgcccagcctgctacagccttgtcaaaggctctggctcgtgttctctgtgcaacagaaagtaaagaaaatgaggctaagacagagcatccta…	5145	10	0	90.2	1	F:GO:0005524	F:ATP binding
TRINITY_DN47278_c1_g1_i11	DNA repair and recombination RAD54B-like	ctttaactggcattaaacctgatctcgtatctgccaacaggaggagagagttttgggagaagagcgagcagcggagctctctcgcctgactggcatgtttatcctgagacggacgcaggagatcatcaaccgctacttgcctcctcgtctcgactggacgttgttctgcgacccgtcccctctgcagcgagagctgtacaagcatctcctctgccacagagtcttcagagcctgccttcagggctccgtgcaaactcacacacatctggcctgcatcactgccctgaagaagctctgtaaccatcctggtctgctccactccactgtcaaggaaagaacagaccgtggttcagtggagagctctttatatgacggtctggtggagctcttcccagaatc…	1323	10	0	94.8	1	F:GO:0005524	F:ATP binding
TRINITY_DN29143_c0_g1_i1	DNA-binding protein SATB1	cagagattctgcggaaggaggaggaccctatgcatgcctcccagtctctgctggtcaacctgcgggccatgtacaacttcctgcagctccctgaggctgagagggagcgcatctaccaggaggagaaagacagaagcctgactggattcacccccagctgcaataacacaccaccaagacccacacaggcaagactgtccccagttacaggagacagagggttgaggacagacagctgtgttctgaatgtgagcgcttctatctacgaggagattcagcacgagatgaagagagccaaggtgtcgcaggctctgttcgcaaaggtggccgcttctaagagtcagggctggctgtgtgagctgctgcgttggaaggaggaccccagcccagagaaccgga…	718	10	2.11221e-152	93	1	F:GO:0003677	F:DNA binding
TRINITY_DN40817_c0_g2_i1	dnaJ homolog subfamily B member 12	tttgaaccggctcgttcactaccgacacatcactggtgtttatatcgagcgaacatggcttaactttaaatctctttaaacgtctctctctttgctgcgacatctacgcacgcgggacaaaagtatatgccaccagctggcactcgtgctatgtgaagcatccacacgacgtaatcagcgcgcgcctttatttacttctggtccagttagctgctgctgctgctgctgcaatggaagtaaacagggacgaagcggagcgctgcattgacattgcaactgcggctttaaccaacgaccagccggagaaggcgcaaaggttcctggagaaggctcagagacttttcccgacagagaaagcaaaggtattgttggagctaatagcaaagaatggattcacac…	2167	10	0	93.5	1	C:GO:0016021	C:integral component of membrane
TRINITY_DN33274_c0_g1_i1	dnaJ homolog subfamily B member 14	ccggaggaggaggaggaagggagaatgaagatggaagggaacagggacgaagctgaaaaatgtataaatatagcgacaaaagccctcgaagcgggggataaagagaaagcggtgaagtttctcaacaaagcggagaagctgtacccgactgacagagccagagctttgttggacgcattaacgaagaatgggagctcaacgagtaatggtgcgtatcgtaggagaccagcagaaagctcacagagcaacggtggccagccagaaagggaaagccaagagtctggaggaggcgactcctctaaaggcttcaccaaagagcaggtggaaggagtccaaagaataaagcggtgtaaggactactacgaagtactgggagtcagtaaagacgtcggtgaggac…	1959	10	0	93.7	1	C:GO:0016021	C:integral component of membrane
TRINITY_DN38131_c0_g1_i4	DNL-type zinc finger protein	gtgataacaccgcgacaaaccacacgctgatgaaagcgtgttacgtcctcagctgttcaaactttgttcgtcatgtcgcttttactcaaatgtttcgctgttttacgaccatccgactcttcgaggatgctgctgaccgtcagccggttgtctcggtgttatcacagccggtctggactctcctgtcgacctccagggcgatcagtgatgaccacagtcaggacgggtctgccctcctcacgcagacttcgtgtgttgttacctgcaggcaggtgtgaagctcgactcaacgcttattatagaggattcacaacttcaccgagtgtcagcagtgacgctgttggaaagatcgagaccaaacattatcagctggtttacacgtgcaaggtttgctctacc…	863	10	2.64775e-87	75.9	1	F:GO:0008270	F:zinc ion binding
TRINITY_DN84669_c0_g1_i1	docking 1-like isoform X3	cagtaagaaggaggaagtgtctcataaaaatgaaagtaaaccagaccaatttgcccacctttatgcacaagtctgcaaaacaacaccatcatccagcccttctccatcttctaacaccaccccttcctgccgtgctccttctccttctgttgctgccagtacgagcacaacaaaagcctcagacccggatctggatgatgtaatctatgaaaacctgggcatcatttaattcatgtgtagcttaatactaaaatgcttcaacc	263	10	7.41261e-13	60.1	1	F:GO:0005158	F:insulin receptor binding
TRINITY_DN29679_c0_g1_i1	Docking protein 6	gggggagatgatctaccagcgggtccactcggccacgctggccattgcccagcagcatgagaggatgatggaggagatggagaagagctcccagacccaccccagagagacgctaaccaagtccatctcactgccacgcagcgcctactggcagcacatcacgcgtcagaacagcgtgggagatctctacagttaccaaggaagtggcctgacaatgactttcatcccccgagcgcagacgttccccagctttctgtctgatgagccagagcgggaggagagccaacaccaggaagaggcaccatcaccctctagtggctgtgaatccagttgcagcctgagaccccttcaatgacagagaattgctccaccaaaactggacactttacccactactgt…	539	10	5.08154e-52	95.7	1	F:GO:0005158	F:insulin receptor binding
TRINITY_DN37797_c0_g2_i1	Dok-7 isoform X1	agaacgttaattagtatgactggatacacctgttgtttacctactatttcatgtcaaaatggctgctgtgaaaaaggtggagtttcccaccctgagcccttcaacacagctgctgtccaaatacggtggaagatgtgcgacggtccctctggtaccaggacctggctcctgcagctccagctccatgtagttgagctgcttcttggatgtgggactaacaggaatattcacatacgtcacgccttcgctgcgaggcctttcaggaagcggcggcaccgccgcctctggagggaaaacgaacactggccctgttaatagaagaggagcgatgtgttgattaagctcagctgccgtcgagccgcctcctggacgcccccctccattaactgcttgctgagg…	1191	10	1.00351e-16	85.6	1	F:GO:0005158	F:insulin receptor binding
TRINITY_DN37797_c0_g2_i2	Dok-7 isoform X2	gtctggttgcacttcctgtttacgcccacctgggcatgacacttccaggaagtagtaacagctttccaggaagttacacagtcttcaaacctctttcatccaagaaaacatgctttactttgggactgcctgtacatgcctcctaacatcacagggtcgtggaattaaagtggtgaataatacatggctgaaagcatccgtctctctgagttgcctcttttggacgtcgggggatctgaaggtggagtttcccaccctgaacccttcaacacggctgctgtccaaatacggtggaagatgtgcgacggtccctctggtaccaggacctggctcctgcagctccagctccatgtagttgagctgcttcttggatgtgggactaacaggaatattcacata…	1356	10	1.8063e-16	85.6	1	F:GO:0005158	F:insulin receptor binding
TRINITY_DN37797_c0_g2_i3	Dok-7 isoform X2	gctgctgtccaaatacggtggaagatgtgcgacggtccctctggtaccaggacctggctcctgcagctccagctccatgtagttgagctgcttcttggatgtgggactaacaggaatattcacatacgtcacgccttcgctgcgaggcctttcaggaagcggcggcaccgccgcctctggagggaaaacgaacactggccctgttaatagaagaggagcgatgtgttgattaagctcaggtagagttttgtttgtgtatttttttatgaatcaaacaagtaatttcatcctgctaacaaaattagtctgtcacagcctgatagcttttactgtttctccatcccactgcccaactccactgtcatccaaatgcaagcgcagggctcttttatgtgttta…	503	10	6.35649e-18	85.6	1	F:GO:0005158	F:insulin receptor binding
TRINITY_DN37797_c0_g2_i4	Dok-7 isoform X2	gtctggttgcacttcctgtttacgcccacctgggcatgacacttccaggaagtagtaacagctttccaggaagttacacagtcttcaaacctctttcatccaagaaaacatgctttactttgggactgcctgtacatgcctcctaacatcacagggtcgtggaattaaagtggtgaataatacatggctgaaagcatccgtctctctgagttgcctcttttggacgtcgggggatctgaagctctcacactgccacactggggttcccagatctcgtcctgcaaagatgttcggactgctgatacaaaacaagtctctgctggccaactggtcctgtgacaccgtccatatgcagcggaggcacaaatgatgtggagtttcccaccctgagcccttcaa…	1486	10	4.16659e-16	85.6	1	F:GO:0005158	F:insulin receptor binding
TRINITY_DN43915_c0_g2_i1	double-strand-break repair rad21 homolog	ggagagcaatgagggaggcatgctggtggacaagctgctgagtaacgaggatggaggcggcatctttgatgaccctcctgccatcacagagagtgtgatgatgcctcaggaccacggagatgatgacgatgactttgacgctctctcagcgggagccccagatagtccagattcaggcccaacagaacccctaccagccatggcagaccagacagaacagaccactct	228	10	1.41432e-33	97.3	1	C:GO:0000228	C:nuclear chromosome
TRINITY_DN71061_c0_g1_i1	Dual specificity protein phosphatase 19	tcccttttcacctgcagacacagctggttacaccgattacaccgattcatgggaagattacttaatagctctcctctcttgtcatttctacctgccctctctcgctctgtctgatctcctcttatccttctctcttccaccctcatcctcttttctctttctcctaccagccgatgcactgcaagattacttaatagccctttttctctcctctcctctttctccgtgccctctctttt	239	10	2.85779e-22	88.9	1	F:GO:0046872	F:metal ion binding
TRINITY_DN35424_c1_g1_i1	Dual specificity protein phosphatase 19	ccattatgtccagtaccatcaccaccaccaccaccaacaacaacaacaacaacatcatgaacactgataacacaaatatcaacacttctaccaaaaccagccactttaacaagatcccttgggctcatcattatttaagcaaccccattactcccaataacatcccaacaactgccactagcaccaccactaatggctccattttcaacaaaactaccatggccaactttagcaaaaaaatcaccaccaccaccactgccactgccatttctaactcaacagacatcagcatttcagacgtccaatctgtccccagcagagtccgtcctgtgtccttctcgctccccaaaaggagctgtgtcctcctccaccaatcagctgccgtcttcatccaagccg…	1548	10	0	73.6	1	F:GO:0046872	F:metal ion binding
TRINITY_DN71734_c0_g1_i1	Dual specificity protein phosphatase 19	cccatccctctcctggatgcccccggtccgtatcccctagcaacagcttttcaccctttgcagagtcaccacccgtctctgtatcccccgccccatgctgcagttttgcccttacagatgttgttctaaagaaataattttgccattttccaaggaaaaagttgtctggcgagagcagctttcatgtgtcattacctacataccagaagcgaggatgaaatgcgagtggggggaaaacaatttcaggaggacttaagtagaaaatcaaaatctgacttaacgtcaaacctccgtcaacatcatcaccccgttcagacgctctaagcactgattcacacttctgaaaaaaaaaacccaaaacacgatggctaattatcttcatcagtcgcaatcctgctc…	765	8	4.32811e-16	91.88	1	F:GO:0046872	F:metal ion binding
TRINITY_DN45420_c0_g1_i1	Dynactin subunit 4	cagcagcactgtgtgttttttccagacaaccagcggtgacatcaaaactagcagtgcagtcagtgtagcctcggactcggctactctgtgcggagagatggcgtcccttctgcagccagatagagcggtctatctggtccgtggagagaaaaagatcagagctcctttatctcaactttatttctgtcgctactgtagtgagctacgatctctggagtgtgtttctcacgaggtggactcccactattgtccgagctgtctggagaacatgccatctgcagaggctaagctgaaaaagaacaggtgtgcaaattgtttcgactgcccgtgttgcatgcacacgctgtctactcgggccaccaacatcccagcgcctctgcctgacgaccctaccaagac…	3967	10	0	97	1	C:GO:0005869	C:dynactin complex
TRINITY_DN45420_c0_g1_i2	Dynactin subunit 4	aacttccgttggagttagcataacgccgagcacagcataaaaagggccaacaagctagccagctctcttaaactttaacgtcaaagtactcggttatcttataaatacagaggattggcagcatgcccgacacgtaaaataaatatttgtaacaacgttagtccacaccagctatcgttaatgtctaaatcagctcgttaacgtggctcatagttgtggacaccacacccagactgacttagattttgcatctgttgaaagttcagactactaatcagtgatttttctctgtaaacatgtgattactgtggactcccactattgtccgagctgtctggagaacatgccatctgcagaggctaagctgaaaaagaacaggtgtgcaaattgtttcgactg…	4042	10	0	97	1	C:GO:0005869	C:dynactin complex
TRINITY_DN40819_c0_g1_i1	dynactin subunit 6-like	ccatgctgcatgtttaccacttgacattttttaacattgtccttatgtgtttagcctttagtacctgttctgggtcattggactgctcgtttctctttccaactgaacttcttttcagcaacgttgacttgctgatgcaccctgcaggagacatggtgacactgcaataagaataaatatggactacatctgtcatctgtacatcttatcttcaaaagcacactagagggcagcaaagtcaggctgagacaggctcagacaaatgtaatcaacccctgagcttaaactctgaactaggatcaacaatagatcaccgatcatcgaaattcatcatcgcaaggatgtcagacgccaagcaaatcatggcacagaaaagtgctaaaattgcagctggagctg…	1259	10	7.9348e-122	97.6	1	C:GO:0005869	C:dynactin complex
TRINITY_DN40819_c0_g1_i2	dynactin subunit 6-like	ctgggtcattggactgctcgtttctctttccaactgaacttcttttcagcaacgttgacttggagggggaaagaagggggtcctcagagctttgactacagctggatccagccaaagccagcaattacccagcagtcccttcccactgccagcacgcctcatcttcaccaattagcgtagagggtgatattctacatgctgttttgatcaaacagtgacatgctgcagaggcagcaaaatgcagctgagaagcctctaatgaaagaaaatgagacgttattaatgcttgataatgttaatcagcaaatcgctgagcgctctctcactcagcggtgccacgggagccccacagggccgcctcagctggagctctaaccgatcacgttcattggtagctga…	1523	10	1.15065e-120	97.6	1	C:GO:0005869	C:dynactin complex
TRINITY_DN40819_c0_g1_i3	dynactin subunit 6-like	ctgggtcattggactgctcgtttctctttccaactgaacttcttttcagcaacgttgacttggagggggaaagaagggggtcctcagagctttgactacagctggatccagccaaagccagcaattacccagcagtcccttcccactgccagcacgcctcatcttcaccaattagcgtagagggtgatattctacatgctgttttgatcaaacagtgacatgctgcagaggcagcaaaatgcagctgagaagcctctaatgaaagaaaatgagacgttattaatgcttgataatgttaatcagcaaatcgctgagcgctctctcactcagcggtgccacgggagccccacagggccgcctcagctggagctgatgcaccctgcaggagacatggtgaca…	1497	10	8.9113e-121	97.6	1	C:GO:0005869	C:dynactin complex
TRINITY_DN67256_c0_g1_i1	Dysbindin	gttatgtttgatttttgtgtttgtggtgaaatccggtccgtccctcctcaaactttcggcctgctctcctcacagtctttgctgttctggtcctcatggtccaccagcgctgtgtcggggtgcacctcctcttcatccagtgtcaccaccactggggttcttctcctccttcctcctcctcctcccccagatcctccttgctcgttctcctcgtcctcttcctcgtc	227	10	5.35288e-14	89	1	C:GO:0005737	C:cytoplasm
TRINITY_DN45365_c1_g1_i1	Dysbindin	ccggggaggaggacgacgaggaagaggacgaggagaacgagcaaggaggatctgggggaggaggaggaggaaggaggagaagaaccccagtggtggtgacactggatgaagaggaggtgcaccccgacacagcgctggtggaccatgaggaccagaacagcaaagactgtgaggagagcaggccgaaagtttgaggagggacggaccggatttcaccacaaacacaaaaatcaaacataactatattggcttccttctcaattcctttcatacggaagaaaacatatgaaagaaacactgaggttgcactaactgccaaatgaccttgccttaaaagatcactgatgtgaacttttcaattctaagtgaatcctgtaaaataagtatgagttcccttta…	1138	10	7.0817e-12	88.9	1	C:GO:0005737	C:cytoplasm
TRINITY_DN91358_c0_g1_i1	dystrobrevin beta-like isoform X3	gtcgctgatgatgccgcgcggagcggagcgggtcgctcgtacgtttcgatgtgcggctacaaccgcagttcccaaagactgaagtcgaatgagaggaggaggaaggagaggaaggagagaaggaggagagggagcttgaaatatgatgatggatcatccgagccgtttctcatcgctcggacagctgtaacgtcggcggacacacacgcgttgttggattcatcaaagggtcgacgtttagggcttcactttgtttgacattcaaccagcaacaggatgatcgaggaaggcagtaaacgaggcaaggccatggtggagaagaggcagctcttcatggaaatgagagctcaaaacttcgatgtgatcaggctgtcgacttacaggactgcctgcaagctc…	630	10	1.5778e-79	100	1	F:GO:0008270	F:zinc ion binding
TRINITY_DN32947_c0_g1_i1	Dystrophin	tataaggaaacgatatcgacgctgttggcatggttacaacagtgcgaggccaagctggccatcccatccacggccgttacagagtatcctattatggaacagaggctgaaggacgttcagacccttcaggtggctctgactgaacaccaggaggaggtggactacctgacctcagctgtggagcaggtcttccagaaagctccgccagacatcagccagaagtatcgcactgagatggactccatcatggcgcgttggagacgacttggcaccacgctgacagaaaacgcccagagaatccaggagctcatggctaaactcttgcagtttgagaacgatgtgaagactttaaagaaatggatggcggatgtggatgtgttcctaaacgaggaatggccg…	2048	10	0	96.2	1	F:GO:0003779	F:actin binding
TRINITY_DN26531_c2_g1_i1	Dystrophin	gcagccccaagtggacctcctggagaagcggctgaaggagctgaaggaggagaaggaaggggaggaggacccttcaaccttactggacgccgacatagacgctttcaaagagcactaccacaaggtcctggaggatctgagggcgagagagaggcagctacacctggttctggagagtttgcccccggctcgttataaggaaacgatatcgac	213	10	1.01524e-23	93.6	1	F:GO:0003779	F:actin binding
TRINITY_DN1735_c0_g1_i1	Dystrotelin	aggagagactcaggacagtgccccgcccccctccaattcctcaccacgattggctgctgcaggtgtcagtcacagcctctcctctgacagagatgtttcccatgatgccttggtgcaacctcctctctgctctaaagcgctgcagacagatgaggacacgccccctcagcaggtgaaggcgtcggctctgctgagtgaggtcagaaacctgcagagagacaaatggttgttggaacaacaggtgacggcctggaggctcaccgtccaatcagagcagggcatcctggaggacaggtgctctgagatggaggttaccatggaaacactaagagaacacaacctctgtctgcaggacatgctcacacaggctctgaacaagatggaggctcaacacgccaa…	512	10	3.58037e-73	77.5	1	F:GO:0008270	F:zinc ion binding
TRINITY_DN25124_c0_g1_i1	Dystrotelin	acatggagaacacggggaacacggagaacatggagaacatggagaacacggggaacacggagaacatggagaacatggagaacacggggaacacggagaacatggagaacatggagaacacggggaacacgtggagggaaaacgtcacgctaacatctgacacagagggaaacacagatgaagaagaggatgacgtgatgctgaaagacgagtggagcgaggaagaactaccaactccatctcctacaatgcaccaggacacacctccatcacatgacatctactgtgaagaggaagaggagctagcagttcatgggtttctctgctgtccaattggacaacaggatggactggaggaggcggggcgacaggaagaggaaacctgtctgtctgaagaag…	875	10	2.89882e-71	66.9	1	F:GO:0008270	F:zinc ion binding
TRINITY_DN62444_c0_g1_i1	dystrotelin, partial	tgtcagttagtcagaacgtccgtcacaacgttcgctgccacacctgcaagacctttcccatcactggactcaggtatcggtgtatgaagtgtgtgaacgtccaggtgtgtcagagctgcttcctgacagacagacagacaaggaaacacaagactcaccatccagtgctcgagttctgcacacagcccacctggagagagtctctgtcctcattggtgcatagtgctcgtcacgccctgttaccacggcgatacactcagagagaagctgacaggaggaggatcgtgatgtgggcggagccaggagagactcaggacagtgc	322	10	1.32198e-66	89.6	1	F:GO:0008270	F:zinc ion binding
TRINITY_DN50092_c2_g1_i2	E1A-binding protein p400	acttgagacagaacgacttggacctggaagaggaagaggaagaagaagaacagtccgaggtcattaacgacgaggtgaaggttgttactggaaaggatggccaggcggtgacgccagttgccatagcaacacagcttcctcccaatgtttctgctggcacaatcacaaaccccggagacatggatgcctttaagaggcaacaggctatggtgcaagcaggcgggatgccgcctactcctcaagcggtccagattgcaggacagaagcagaaccagcagcagtacgacccatccaaaggacctccggtgcagaacgcggccagcctgcacacccctcctccgcagctgcccagccggttgccccaaggcgccctcccgatggcaggcctgcccatgacgc…	1386	10	0	88.5	1	F:GO:0005524	F:ATP binding
TRINITY_DN39340_c0_g1_i1	E1A-binding protein p400	acttcctggagaatgaactacatccgggtcactcgaaaggttgctgcggtcgccatgttgctgaatgaagttagctcccgctagccgctagcagcaaatatcgatatttaatttttccgcgggataacactcgttacagcatgtgacttcattgtaaatatgacttagggtttatgaaacatccacagaagccccattccctattattgtgtttagacagtaacagtgtcacgcaatgcaccatggaagtggatcacagaatatgcaacgacagctccagagatccaagtctgtcagtgggtctgaagctgaggagcagcagcagcagcccaccatggcagtcacacagcagcaagctacagctaatcaccctcagtctcctgtgactacgttttcctc…	1562	10	0	92.9	1	F:GO:0005524	F:ATP binding
TRINITY_DN31696_c0_g1_i2	E3 ubiquitin ISG15 ligase TRIM25-like isoform X1	cacaacgacacaccgggagtcaggaaaagcttcttcatcaacaagatcggagtcaacaagcggatcagacaatagccgaggtctgagacgatccctccgcagagatggcccaggcaaatatctcggtgacggagagccagttcaggtgtcccgtgtgcctggacatcctaaaagacccggtgtccaccccgtgcggacacacctactgcatgtcgtgcatcaacaactactgggaccaggcagaatctggccagttcagctgccctcagtgccgggagacgttcagccctcggccggtcctacggaggaacacggtgctcgctgaagtcgtcgacaagctcaagctgagcgaaatggtcacagcgccggagctttatctcgggggagtcggggacgtgc…	1567	10	0	88.8	1	F:GO:0008270	F:zinc ion binding
TRINITY_DN31696_c0_g1_i1	E3 ubiquitin ISG15 ligase TRIM25-like isoform X2	cacaacgacacaccgggagtcaggaaaagcttcttcatcaacaagatcggagtcaacaagcggatcagacaatagccgagaactgaggcgatccctccgcagagatggcccaggcaaatatctcggtgacggagagccagttcaggtgtcccgtgtgcctggacatcctaaaagacccggtgtccaccccgtgcggacacacctactgcatgtcgtgcatcaacaactactgggaccaggcagaatctggccagttcagctgccctcagtgccgggagacgttcagccctcggccggtcctacggaggaacacggtgctcgctgaagtcgtcgacaagctcaagctgagcgaaatggtcacagcgccggagctttatctcgggggagtcggggacgtgc…	1492	10	0	87.9	1	F:GO:0008270	F:zinc ion binding
TRINITY_DN47494_c1_g1_i1	E3 ubiquitin- ligase DTX1-like isoform X1	catgggggtttctgggcgtggtgaggggcaggagccggggggccgctgtcctctcagtactcttgtacaaagttttcccacaacagcgtaaagatggacgcgacaggatatgattaggacaaacatggcagagtttatgtttacgcatcatgggtaactttttcttaccctgaaaccaatagagggactgtagttcttctctgcttggatttttctctttgcattttattctaaagacgcagatttatttggctttttgtgcgaccacctggtgcagagggacggaaagaaagagccatggtggtggagcccagcggacgaaatggtagatctcattcatgaagaaggtctgtgacggtgtcttggaccaggagagtggacccagaagttcatatcagt…	5026	10	0	94	1	F:GO:0008270	F:zinc ion binding
TRINITY_DN47494_c1_g1_i2	E3 ubiquitin- ligase DTX1-like isoform X2	tttttttttaccgtcgtattacggtgttataacaaagacggtcgagcgaggacagtgatttcctccgccgcttggccatgcgaggagcacgggtcttcatagaagaatgtgtcgctttctcccggcgttagctcagccgcggctccatggccaacagtaacaacatgctcctggcctctgccgtggtggtgtgggaatggctgaacgaacacggccgttggaggccgtacagcgcggtggtgtcccaccagatagaggcggccatccggagcagcgacccccgcggagggagcgtggtcctcggccaggtggacagccgtctctcgccgtacatcatcgatctccagtccatgcaccagttcagacaggacacaggaaccatccgtccggtgcggagga…	4772	10	0	93.7	1	F:GO:0008270	F:zinc ion binding
TRINITY_DN47492_c0_g1_i1	E3 ubiquitin- ligase listerin	gtgctgtaacacagcacggtcagcaggtctcgctctgtgtcattaatactgccagagctactaactacttagttaccgcagaaaggtgatagtttaaagttgaatgtgtttccatggggggtaagaacaaacagagaactaaaggaaatgttcggccgtccagtagcggccgagctgctgaggtactgacccgagaaggtggtgtcatcccagggtttgtgggcttcgacacgacggtcacttcggagctgagttacgtccccgccgtccacggcgcggaggagatagacaacctggtagatgctgatttccgcctggtgctcaggaagctctccaagagggatgttgtcaccagactgaaagccgtgcaggactttgggtccatgtgtcaggagcggg…	6137	10	0	91.8	1	F:GO:0008270	F:zinc ion binding
TRINITY_DN44852_c0_g2_i1	E3 ubiquitin- ligase RFWD3	ggcagagtgaactggcgccgggagattcgagccctgaccgcggtcccgactgcgttaacactcgtgagtgaactggatgtgacccataaacccaacacaaccagaccctgttcgattagctcctctggagccatgctgttgttaccctgtgtgtccttccagagcaggatcagcggccggtaaaccctcacatccacacagatggaggccatggaggtcgactcccctatggagatgcagggaagaggcggtgtacagccagtggttgctgctgcaggtgaagacactaacgcgccactagtcatctcggactctggcagcagcactgaggtggacgatgatgacgacgatgacaatgaaggacgacagacggcagctcgtgtgccgcccagacttcct…	2851	10	0	87.6	1	F:GO:0008270	F:zinc ion binding
TRINITY_DN43730_c0_g1_i1	E3 ubiquitin- ligase RNF181	gttaataatccagtttataaatatgtgaataaagtaaatataaaagttattaaaggccagacgtagaacatgaatcacatgtcgggtctctgctcgggctgaaaaaggttgaagactgatttataattttatttacagactttaagagacagagagagacgaaccggagcagtttaatgatgattaataatcaccgtgagtgtcgttctccgtcgtctgtctcggctcgacgtttcttcttcttcgtctttcttcaggtttcttaatgcagagcggagacacactgaaacaaaatggcttcctactttgacgaacacgactgcgagccgaccaaccccgaggagcagtaccgccagaacgccctgctggagctcgccaggtctctcatgcagggtttgg…	1635	10	1.46457e-106	97.9	1	F:GO:0008270	F:zinc ion binding
TRINITY_DN43730_c0_g1_i2	E3 ubiquitin- ligase RNF181	agcagcgcgccacgtggctaaagatcatcatacccggaagaatgacatgttgtcgcttcaggtttcttaatgcagagcggagacacactgaaacaaaatggcttcctactttgacgaacacgactgcgagccgaccaaccccgaggagcagtaccgccagaacgccctgctggagctcgccaggtctctcatgcagggtttggacctcatagactcgggggcgttcgacctgtcagactgggaccagcggcttcctcctccggccgctaaaaccgccgtgcagacgctcaccgtggtcgtcatctccgcagagcaagcagataaaggtgtgaagtgtccggtgtgtctgctggagttcgaggaacaggagacggttcgagagatgccgtgtaaacacct…	1439	10	2.05169e-107	97.9	1	F:GO:0008270	F:zinc ion binding
TRINITY_DN43713_c5_g1_i1	E3 ubiquitin- ligase RNF38-like	gctttcgcatgcactttcaacacgtctgcgtccttccctatttccacccctttgtgtcctcttcctgcccctgttgtaactgttatgcaaagtgagctggcactgcacacatggactcggcaagtctgcgtagatggagatgttgaagtggagcctctggcgggtcctaccactgccacccagaccatgcatatggagaggagagtgataagagtgaggaaagccccagtccaaaacgccagaggctgtccagtcagtctgtattggaacagctaacctcatccgctcccccgccgtccaccccatctccccccatccggccctgggagtcaggacccccaagtcggagacaacctcacccccacacacactaccaccaggagagatgcctcactcctg…	2602	10	0	93.9	1	F:GO:0008270	F:zinc ion binding
TRINITY_DN43713_c5_g1_i2	E3 ubiquitin- ligase RNF38-like	cagcagcagcagcagcagcagcagcagcagcagcaacaactacatcctcagcagcagcacggtgccggttgcgctccacttggagctcacggcaaccactcggagaaccagccgcgagccccaggaagtaacgcctctcccggcattcagaggctttcttcggttcccggagcgcaccgcatcccggcggcaggagcctctggcgggtcctaccactgccacccagaccatgcatatggagaggagagtgataagagtgaggaaagccccagtccaaaacgccagaggctgtccagtcagtctgtattggaacagctaacctcatccgctcccccgccgtccaccccatctccccccatccggccctgggagtcaggacccccaagtcggagacaacct…	2645	10	0	93.8	1	F:GO:0008270	F:zinc ion binding
TRINITY_DN43713_c5_g1_i3	E3 ubiquitin- ligase RNF38-like	gtctctcccacgaagaggggagttggaagcagggatcaaagtgaggaaagccccagtccaaaacgccagaggctgtccagtcagtctgtattggaacagctaacctcatccgctcccccgccgtccaccccatctccccccatccggccctgggagtcaggacccccaagtcggagacaacctcacccccacacacactaccaccaggagagatgcctcactcctgctcggcacagacgcagcccgccagcaaggcgtcagcgcggtcgtctctctagacccacccgtcacctgcctccccaccaccacccctccacccaaggccctgcacctcgtctgtcgccatcagagctccaggatgagaactaccaccgcaacccccatccctccccacaccag…	2429	10	0	93.8	1	F:GO:0008270	F:zinc ion binding
TRINITY_DN7910_c0_g1_i1	E3 ubiquitin- ligase TRIM39-like	aacacacacacacacacaccttagcgcacctgttgagtgtacaccatttgaagtatctatgtaatattaactgaaagtgcgggtagaagcagtgcaggactaactgcagtgttacctggacaggatcaactcggacagagtatggcctctacaattagcctcctccctgagaggcatttcttgtgctctctgtgtagagacatcttcaccagcccagtgaccataccgtgtggacacagcttctgcttgtcctgtatctgccgctactgggcacgacaccagtccaaatactgcccccactgtaagaggctgtttgctgacaagcctgacctcagtgtcaaccgaattctatcagacgtctcagacaactataggaagactcgaccacagaaaccacct…	1491	10	0	92	1	F:GO:0008270	F:zinc ion binding
TRINITY_DN43928_c0_g2_i1	E3 ubiquitin- ligase TRIM39-like	acccaaagtagctcagagcaacgtctgagctacagccaacagagtctgtgtctgaggattactcaaacttcatcaggaccatcaggcttctctcctctcctcacatttcttcaacttatgcagtgttacaaccatggcatctgccagctgtctgctgtctgaagagcagtttctgtgctgcatttgtctggatgttttcactgatccagtcactgtaccatgtggacacaacttctgtagaaactgcatcacacagcattggaatgttaacagcgctcagtaccgctgtcccatgtgtaaaaaacactttaaaacacgacctgagttacctgtcaacactttcatatctgagatggtctttgagttcagacagtcagctggaaagaaatacagcagcgg…	2354	10	0	82.7	1	F:GO:0046872	F:metal ion binding
TRINITY_DN47336_c0_g1_i6	E3 ubiquitin- ligase UBR2 isoform X1	tgtgtgtgtgtgtgtgtgtgtgtgtgtgtgtgttcagggagcgaggagacacgtactactgcatgttgttcaatgatgaagtccacacgtatgaacaggtcatctacacgctacagaaggccgtcaactgcagccagaaagaggccgtcagttttgccaccactgtggaccgagacggcaggaagtcggttcgatacggagactttcagttctgtgagcaggccaagagtgtgattgtggtgagacagctgacctgttactaacccgggctccagactaacttcttgcattggttgcactggtgcgcctaacttttttttttaggtgcaccagcacaaaatttaggtgcacc	352	10	7.85116e-39	98.5	1	P:GO:0030163	P:protein catabolic process
TRINITY_DN47336_c0_g2_i1	E3 ubiquitin- ligase UBR2 isoform X2	cagcagcagagcaagcagaggaggaaagatggcggcggcccagtcggacagagaccctccgtcgtctttatgttcggacttcctgaatttctccgccaaagacgccgcgtcgcggtggctggcagcggccgacctgcagcaggaggtgtatcgtcacctggccgtgtatgtacccagaatcctttgcctgggtccgagcagtggcgtgagcagcagagaggagcagagggaggagctggcctgtcagctgcttctcctggctcctctggagtggctcctgctgggggaggagccggcctccggtctggccctcctccaggagaagaaccagccgtcaccgctgtgtggacacgtgttcaaggtgggagagcccacctactcctgcagggagtgtgcagc…	528	10	6.32342e-59	87.1	1	F:GO:0008270	F:zinc ion binding
TRINITY_DN43471_c0_g1_i1	echinoderm microtubule-associated -like 1	tgaaagtgttcatttcgtgctctatgttgtaataaagatgtttttgaaatgactaataaagtcagttaaaaagctgatttgtttgtgtttgcaaagtctgtccttttctcttttatagaaaaaaaaaacccatcatatcacatctctccattatcctctaatcttgtcacacattcatttgtcattcatatcataataacacattgtattatgcttcagtgtagtatgcttcatgtctcttcaccatcacatgtgtattttcctacatgcatattatctcactgctcctttctattgctttttctagaggaaggttatgtgaaaatgtacttgaagggtcgccccatcaccatgttcatgcccaaagagcaggtggacggctactgcctggaggccaga…	2748	10	0	97.5	1	P:GO:0036368	P:cone photoresponse recovery
TRINITY_DN43471_c0_g1_i5	echinoderm microtubule-associated -like 1	tgaaagtgttcatttcgtgctctatgttgtaataaagatgtttttgaaatgactaataaagtcagttaaaaagctgatttgtttgtgtttgcaaagtctgtccttttctcttttatagaaaaaaaaaacccatcatatcacatctctccattatcctctaatcttgtcacacattcatttgtcattcatatcataataacacattgtattatgcttcagtgtagtatgcttcatgtctcttcaccatcacatgtgtattttcctacatgcatattatctcactgctcctttctattgctttttctagaggaaggttatgtgaaaatgtacttgaagggtcgccccatcaccatgttcatgcccaaagagcaggtggacggctactgcctggaggccaga…	2744	10	0	97.5	1	P:GO:0036368	P:cone photoresponse recovery
TRINITY_DN43471_c0_g1_i8	echinoderm microtubule-associated -like 1	tgaaagtgttcatttcgtgctctatgttgtaataaagatgtttttgaaatgactaataaagtcagttaaaaagctgatttgtttgtgtttgcaaagtctgtccttttctcttttatagaaaaaaaaaacccatcatatcacatctctccattatcctctaatcttgtcacacattcatttgtcattcatatcataataacacattgtattatgcttcagtgtagtatgcttcatgtctcttcaccatcacatgtgtattttcctacatgcatattatctcactgctcctttctattgctttttctagaggaaggttatgtgaaaatgtacttgaagggtcgccccatcaccatgttcatgcccaaagagcaggtggacggctactgcctggaggccaga…	2721	10	0	97.5	1	P:GO:0036368	P:cone photoresponse recovery
TRINITY_DN43471_c0_g1_i3	echinoderm microtubule-associated -like 1 isoform X2	cacacacacagtctcacacacacacacacacagcgacacacacacagtgacacacacagtgacacacacataaacacacagtgactgcctttgccagagcttgcctgcgctctcagctcaagccctcttaaagctgtttttctgctggagatcagcgagagctaacgacacacagctgcccctgcagaaggacaagagaagaagagagggaggaggaaaagaagaggagcaggagggaggagaggacgagctcaagggggaaaacaaaaccaccaccagcctcttaacttctgtctctctgtgtccggtgcagtcattcttcagcagggagtgttttctgctgtagttcaggactttttgttttagttttttttttataagaggggggtggaaaagaag…	4894	10	0	95.7	1	P:GO:0036368	P:cone photoresponse recovery
TRINITY_DN43471_c0_g1_i6	echinoderm microtubule-associated -like 1 isoform X6	cacacacacagtctcacacacacacacacacagcgacacacacacagtgacacacacagtgacacacacataaacacacagtgactgcctttgccagagcttgcctgcgctctcagctcaagccctcttaaagctgtttttctgctggagatcagcgagagctaacgacacacagctgcccctgcagaaggacaagagaagaagagagggaggaggaaaagaagaggagcaggagggaggagaggacgagctcaagggggaaaacaaaaccaccaccagcctcttaacttctgtctctctgtgtccggtgcagtcattcttcagcagggagtgttttctgctgtagttcaggactttttgttttagttttttttttataagaggggggtggaaaagaag…	4871	10	0	96.8	1	P:GO:0036368	P:cone photoresponse recovery
TRINITY_DN43471_c0_g1_i7	echinoderm microtubule-associated -like 1 isoform X6	cacacacacagtctcacacacacacacacacagcgacacacacacagtgacacacacagtgacacacacataaacacacagtgactgcctttgccagagcttgcctgcgctctcagctcaagccctcttaaagctgtttttctgctggagatcagcgagagctaacgacacacagctgcccctgcagaaggacaagagaagaagagagggaggaggaaaagaagaggagcaggagggaggagaggacgagctcaagggggaaaacaaaaccaccaccagcctcttaacttctgtctctctgtgtccggtgcagtcattcttcagcagggagtgttttctgctgtagttcaggactttttgttttagttttttttttataagaggggggtggaaaagaag…	4874	10	0	96.8	1	P:GO:0036368	P:cone photoresponse recovery
TRINITY_DN43471_c0_g1_i9	echinoderm microtubule-associated -like 1 isoform X6	cacacacacagtctcacacacacacacacacagcgacacacacacagtgacacacacagtgacacacacataaacacacagtgactgcctttgccagagcttgcctgcgctctcagctcaagccctcttaaagctgtttttctgctggagatcagcgagagctaacgacacacagctgcccctgcagaaggacaagagaagaagagagggaggaggaaaagaagaggagcaggagggaggagaggacgagctcaagggggaaaacaaaaccaccaccagcctcttaacttctgtctctctgtgtccggtgcagtcattcttcagcagggagtgttttctgctgtagttcaggactttttgttttagttttttttttataagaggggggtggaaaagaag…	4868	10	0	96.9	1	P:GO:0036368	P:cone photoresponse recovery
TRINITY_DN43471_c0_g1_i4	echinoderm microtubule-associated -like 1 isoform X7	cacacacacagtctcacacacacacacacacagcgacacacacacagtgacacacacagtgacacacacataaacacacagtgactgcctttgccagagcttgcctgcgctctcagctcaagccctcttaaagctgtttttctgctggagatcagcgagagctaacgacacacagctgcccctgcagaaggacaagagaagaagagagggaggaggaaaagaagaggagcaggagggaggagaggacgagctcaagggggaaaacaaaaccaccaccagcctcttaacttctgtctctctgtgtccggtgcagtcattcttcagcagggagtgttttctgctgtagttcaggactttttgttttagttttttttttataagaggggggtggaaaagaag…	4901	10	0	95.7	1	P:GO:0036368	P:cone photoresponse recovery
TRINITY_DN49575_c0_g1_i1	Ectopic P granules protein 5	gtcacgtcacgtgacagattgtgatcgccgagttcctggagcaaaacaaaacaaagctgacagctgaccagcggacggggctgtcagcccgtgtcactcacttcgacgtgttgagatcttgtttttttaacatttgagcaacattacggaaaacttattcgaccgtaggcggataaaattacagctacgcgttagcttagcttagcttagccacgttaggacggacgtcttcaggtgtttggctaagctgagtttcatcagcaaagactggttttgttttctaataataatgtattctagcggtattatccacacgctaagagacgtgctaggtgttgctttgctttcctccgccaccgacttctctcagccggccatacgagagtgttttgtttacaa…	859	10	8.20179e-24	80.7	1	P:GO:0006914	P:autophagy
TRINITY_DN49575_c1_g1_i1	Ectopic P granules protein 5	caacacagccatcacttctgccccctgaaaccacaacacagccatcacttctgccccctgaaaccacaacacagccatcacttctgccctctgagaaacagccgacctcctcatcgcatactttatgcacatcaaccaagtcaaaagaggaggatggagcagtggcagctcagggagctgagctcaaagtcgcagcacagaccactaagttggaaaaagacacacagtcatggagtcagccttgtgtttcaactcagtttcagatcccaaatgccccgagtgcccctgcactgtacccctccctcccagcactggaggagggccccgtgatacagctctgtgaggaatctgtgaaaaatagggaaaagggacctgcggtgctggcacttcctgagcagg…	9310	10	0	92.4	1	P:GO:0006914	P:autophagy
TRINITY_DN47326_c0_g1_i1	EF-hand calcium-binding domain-containing 14	gaagtcgtcgctgctctttgcaccaatcagctgccctgcccaaacaatacatacagcaggatagctcgctgaaaaatacagtaccgcatatttacattttatgatagataggttttattctgtttatccgtttaaagactttttggcggtgtttgcaaaattagcgacgtcgtgttagccgagacgatgtgacagctcagtaacgatagcaagccgtttgttagctaccgttagcaaggtgtttgatgctagccgagttagccaacgtatggtatgtgataacccggcagctagtagaaaaaagttgttttataaaagctttttggggagagtgatgtagtgttgatcagccagttgaatattttgtgtattagctgtaagtaaacaaggcaacggacc…	3134	10	0	89.7	1	C:GO:0016021	C:integral component of membrane
TRINITY_DN47326_c0_g1_i2	EF-hand calcium-binding domain-containing 14	gaagtcgtcgctgctctttgcaccaatcagctgccctgcccaaacaatacatacagcaggatagctcgctgaaaaatacagtaccgcatatttacattttatgatagataggttttattctgtttatccgtttaaagactttttggcggtgtttgcaaaattagcgacgtcgtgttagccgagacgatgtgacagctcagtaacgatagcaagccgtttgttagctaccgttagcaaggtgtttgatgctagccgagttagccaacgtatggtatgtgataacccggcagctagtagaaaaaagttgttttataaaagctttttggggagagtgatgtagtgttgatcagccagttgaatattttgtgtattagctgtaagtaaacaaggcaacggacc…	3265	10	0	89.7	1	C:GO:0016021	C:integral component of membrane
TRINITY_DN21594_c0_g1_i1	EF-hand domain-containing protein D2	atcgcaggcagtctggctggaagcggctgtcatcctccaggctccattctccctgacagcctccgtgagcatcgtcgcatcctcagcatggcatctgaagagctagctaagaagctgcagtcgcggctagccgctacgcaggaggctgagccgaggccggagcccgaacagagcccggtccgacccaaaccgcaggagcccgaggcagcctgcggcgattcgtcctccgagttgtcagccaaactgacccgcaggctggacatcaacgagggcaacgctgcccctcgaccgacccgcgtcttcaacccgtacacggagttcaaggagttttcccgcaaacagataaaggacatggagacgatgttcaaacggtatgacactggtagagacggcttcatc…	407	10	6.11321e-71	93.3	1	F:GO:0005509	F:calcium ion binding
TRINITY_DN21594_c0_g2_i1	EF-hand domain-containing protein D2	atcgcaggcagtctggctggaagcggctgtcatcctccaggctccattctccctgacagcctccgtgagcatcgtcgcatcctcagcatggcatctgaagagctagctaagaagctgcagtcgcggctagccgctacgcaggaggctgagccgaggccggagcccgaacagagcccggtccgacccaaaccgcaggagcccgaggcagcctgcggcgattcgtcctccgagttgtcagccaaactgacccgcaggctggacatcaacgagggcaacgctgcccctcgaccgacccgcgtcttcaacccgtacacggagttcaaggagttttcccgcaaacagataaaggacatggagacgatgttcaaacgttatcacgtgttggagtgcctttcaacc…	411	10	5.49448e-71	92.2	1	F:GO:0005509	F:calcium ion binding
TRINITY_DN47262_c2_g1_i1	EGF-containing fibulin-like extracellular matrix 2	gtgtgtgtgtgtgtgtgtgtgtgtgtgtgtgtgtgcgtgcgtgtgcgtgtagttgtgtgtgtgtgtgtgtgtgtatgcgtgcgtgcgtgtgtgtttgtgtggatgttttacgtgtgtcctgtctcccataaattagtgtattagtatgcagggcgcttgtgtgtcaatcttgtgcgtgtgcatatgtgtgtctgtgctcctccgcagtgctatttcacagccgcctacagaaagtgacacctacacggaatgcacagatgggtatcactgggaccctcagactgagcactgcaaagacataaacgagtgtgagactattccagatgcctgcaaaggggaaatgaagtgtttcaaccactacggagggtacctgtgccttccccgctctgcgtcagtcat…	2256	10	0	95.5	1	F:GO:0005509	F:calcium ion binding
TRINITY_DN45320_c0_g1_i1	EGF-like repeat and discoidin I-like domain-containing protein 3	atggctccgagctctccgcccctctcacgtcacatgtcgttaactcgggtattatcgaaaaatccaggctcccttcatttatcactccgtcattcctctacagtccagccggtatcctcatatttccgacagcactttaaggcagcattagtgagaagtttagaagaacaaacaaagtgagggtaaacaaatatgaaacgtcccggaaatgtaatcacagcgactgtaacaacatttactctccttctttgcctgagttcagtcagaggtgactactgtgaggtgaatgtttgccagaatggaggaacatgtgtgacaggtgtaggagaagatctattcatctgtatctgtgcagatggcttcggtggagacacctgcaacgtgacagagacaggaccc…	2428	10	0	94.3	1	F:GO:0005509	F:calcium ion binding
TRINITY_DN45209_c2_g1_i1	ELKS Rab6-interacting CAST family member 1-like isoform X4	cgtcacgggagcgcccgagcagttaggggaagccaccagtggaggagctggcagaaaacggggaaggagggaaagatagacagaggagatagacaggagaggcagcgagacagtctcaagacaagaggtgggggagagagagagagagagagagagaaagacagccctgaaagagaagcgtttcacctcggctgaccgtcggttacgttacgaaacgtcactttgaggtttgacagcagcaggagaactgaagaggatatgtgactggcctttctttagcttatttcacaaccgaggggcagcaacgtaaacacagccgcagtgatcccagcatccctggcctcgtggattaactggctgcctttatctaaagggaagcctcatcgattactgctctct…	4938	10	0	96.2	1	C:GO:0048786	C:presynaptic active zone
TRINITY_DN40320_c0_g1_i1	elongator complex 6	cttcgttacagcgttgctaacttgccgttagcgcggcacatgctaataacaagagggagataaacggtgaaatgatgacgtcagatcaaattaatgacgtttgtttttaatctgagaattcacgagacgagttctgacgttgattcccgccagtagctctcattctgtgccgttatttcagctcgtagctcgtgttagttagccatgtttacagagctcagcagcatcctgaacgcctctccggacagcttcactcagggagaatttatcctggtgtcagacagacagagtgatgcctctttcctcattcaccacttcctctctttttacctgcgagctcgctgtaaagtttggtttctgggtctggtgcagtccttcaatcattacagtgctgtcagt…	1196	10	7.73845e-146	88.1	1	C:GO:0033588	C:Elongator holoenzyme complex
TRINITY_DN40320_c0_g1_i2	elongator complex 6	gagaggacacacctgtgctgacacgtgctctgtaacatgtaacatgtaacacacacacgtgtgtgtttctccgtgttcacagggagaatttatcctggtgtcagacagacagagtgatgcctctttcctcattcaccacttcctctctttttacctgcgagctcgctgtaaagtttggtttctgggtctggtgcagtccttcaatcattacagtgctgtcagtcagagactgggtgtcagcctcgcacaagcgaaggagaaaggtcagctggttttcctcgaggggctgaaggagtctctgtctgttctgattcctcaggaaacccacacaggaagtaaagccatggacttcctcagggatcccgctgttggcttgaagagtctgtacgagttcgtccg…	1020	10	3.09851e-134	87.7	1	C:GO:0033588	C:Elongator holoenzyme complex
TRINITY_DN45179_c2_g1_i3	Endophilin-A2	ggagcctcccacatgtaactgaggccaggaacttgtggttgcctagcaagtttcacatctacggtgcaaagtttgaagacgtgttcggctgctctccgtgcggtaaaactacgaaacccacagaaactactcgaaaactagtttccccttcgaggtccaggtggaaacactgacggtgcaagatgtccgtcgcgggatttaagaagcaattttacaaagcgagtcagttggtgagtgagaaggttggaggtgcagagggaaccaaactggatgaagacttcagagacctcgagaggagagcagatgttaccagcaaagcagtggtggaagtcatcactaaaacatcagagtatctccagcccaacccggcaacaagagccaagctttccatgctcaata…	2121	10	0	95.8	1	C:GO:0005737	C:cytoplasm
TRINITY_DN45179_c2_g1_i9	Endophilin-A2	ggagcctcccacatgtaactgaggccaggaacttgtggttgcctagcaagtttcacatctacggtgcaaagtttgaagacgtgttcggctgctctccgtgcggtaaaactacgaaacccacagaaactactcgaaaactagtttccccttcgaggtccaggtggaaacactgacggtgcaagatgtccgtcgcgggatttaagaagcaattttacaaagcgagtcagttggtgagtgagaaggttggaggtgcagagggaaccaaactggatgaagacttcagagacctcgagaggagagcagatgttaccagcaaagcagtggtggaagtcatcactaaaacatcagagtatctccagcccaacccggcaacaagagccaagctttccatgctcaata…	1147	10	0	92.3	1	C:GO:0005737	C:cytoplasm
TRINITY_DN38273_c0_g1_i1	endophilin-B1-like isoform X1	gaagaagactacttgtctcatgtctcctacatgttcagcttcctgcgtgttaaatggctgaagatgtgggctcaggaaatatctcaggcagagatggagatgaggatctgtcagagtctgttcgatcgacagtctgaaattacaagacgagttgtggaaggaatcgacaacacacacacaaatcacatgcggtgcctgactgactttgtggaggctcaggcctgttacttcgaccagtgcaaccaacacgctcaggagcttcagaaacagcttgccagcattccagctgtcctctgctccaataactggcagtcgtcagttagtaatgcagttaatcagccatcaacaagcaaccatgtagccgatgagtccgtcgggttaaatcaaggcacgccactt…	1895	10	8.67365e-162	89.5	1	C:GO:0005737	C:cytoplasm
TRINITY_DN38273_c0_g2_i1	endophilin-B1-like isoform X1	gaagaagactacttgtctcatgtctcctacatgttcagcttcctgcgtgttaaatggctgaagatgtgggctcaggaaatatctcaggcagagatggagatgaggatctgtcagagtctgttcgatcgacagtctgaaattacaagacgagttgtggaaggaatcgacaacacacacacaaatcacatgcggtgcctgactgactttgtggaggctcaggcctgttacttcgaccagtgcaaccaacacgctcaggagcttcagaaacagcttgccagcattccagctgtcctctgctccaataactggcagtcgtcagttagtaatgcagttaatcagccatcaacaagcaaccatgtagccgatgagtccgtcgggttaaatcaaggcacgccactt…	1896	10	8.96221e-162	89.5	1	C:GO:0005737	C:cytoplasm
TRINITY_DN38273_c1_g1_i1	endophilin-B1-like isoform X1	atcgaagtccatacgttcacagcttgtctgctgtctaacgtccttaaatttaaaattattcagacgttacatgctgcggtgtggagaaaacggagataacgacataagttacataaatacacgataaaagggccattcctgtgccgaccaccacccgttgatgtactgaaagtcagtccgtaaacgcagccaactagtccgggggggagcgctcgtcagaatggctggaggataaaccgtcaacagtacacgcaggtgttcacacttccgtcgtcgtctccatgagctcgcctcgtcggtgttaacgggctgtaatctggctataacggagactggcggttaacggccgaggacatgacgacgaggtcaactgacggttgttgttcgcggggctttaac…	1047	10	1.59641e-134	94.9	1	C:GO:0005737	C:cytoplasm
TRINITY_DN37251_c1_g1_i1	endoplasmic reticulum metallopeptidase 1	acttggaggctgctggtgttgggggcaaggaagttgttttccagacaggtccagagaacccgtggctggtccaagcctacgttcacgcggccaaacaccctttcgcctctgtggtcggtcaggaggtcttccagagtggcatcatcccctctgacaccgacttccgcatctacagggactttggtaacatcccaggcattgatctggctttcatcgaaaatggtttcatctaccataccaagtatgacactgctgaccgaatcctgacagactcgatacagagagctggcgacaacatcctggccgtcctgaggtacctggtaacgtcagagaagttggcagattcctcagagtatcgccatggcaacatggtattttttgacctgttaggggtagtcg…	2688	10	0	95.4	1	C:GO:0016021	C:integral component of membrane
TRINITY_DN35275_c0_g1_i1	endoplasmic reticulum-Golgi intermediate compartment 2-like isoform X1	ggaaacctacacattactgtgggaaagcccattcaccatcctcagggtcatgcccacattgcagcttttgtgagccatgagacgtacaacttctcccatcgaatagaccatttatctttcggggaggagataccaggcatcatcaatcctctggacggcacagagaaaatcacctataacaataaccagatgttccagtacttcatcacagtggttccaaccagactgaacacgtacaagatatctgcagacacacaccagttctccgtgaccgagcgggagcgggtgataaaccatgcagcgggtagtcacggcgtttccggcatctttgtgaagtacgacaccagctctctgatggtgacggtcagcgagcagcacatgccgttctggcagttcctg…	820	10	1.28119e-131	94.7	1	C:GO:0016021	C:integral component of membrane
TRINITY_DN90461_c0_g1_i1	endozepine, partial	aaatgttccctaaaactacattttaaacatctgttgtacatagtctttcattgctcgcttatatttttttctataaagttctctaaattctgacctttctttacgatccatgcatcccattttgctcgtcctgcgaagtcaaacatccctggacgatctgtggattagaagcaacaatcagtacagaacaatcactgggctttgcaaaagggaatgcattttaagtagtcagccacgcaacaactgccttatcaacatagatgtacagctactaatccattaccgaagtacaccgaatgctccggtgtagaaacactcctttacaagtaaaaaccctacactgaaaatgttaagtattagaaaaatagacttcaagtatctaaagtaaatgc	392	9	2.2452e-06	72.56	1	F:GO:0000062	F:fatty-acyl-CoA binding
TRINITY_DN26361_c1_g1_i1	Ephrin-A3	gcatttaagtcacgccatttcgtgcatcgggagtttatcctcctgatgaggctgatgttgattaccccagagagagtgtttttaaggtcatcagcgatgacacctcgctgacctcatctttactgagagaagcttgtacaacagccacacggttacgctctgaaggctacggagggagggatacacggtgcaggtcagcgtcaatgactacctggacatctactgcccacactataacaccacccagcgagggacgctagagcgcaccatggccgagcagtacatcctctacatggtcagctaccgcggctaccgcacctgcgacccccggctgggcttcaagcgttgggagtgcaaccggccccatgcgcctcacgctcccatcaagttctctgagaa…	911	10	2.83705e-122	97.4	1	C:GO:0016020	C:membrane
TRINITY_DN44019_c2_g1_i3	Epidermal growth factor receptor substrate 15-like 1	gaaaaactacttctctaactcaaatgagaaattcacagacatccctaactgtctttttccaatcttcacactgttgtcttcacacgatgtttcatttttacagaaagacactaacagcccgttattaggtacttcaactgcaggacctgatgcacagtgggctattaggcctgatgaaaaagggaagtttgaaggcatttttgagagtctgtctcctgtgaatggtctcctctccggtgataaagtcaagcctattttgatcaactccaagctacctctggatgtgttaggaaagatttgggacctaagtgatgttgacaaagatggaagcttggacaaagatgaattcacagtggccatgcatctcgtgtatcgcaccatggaaaaggagcctatccc…	2530	10	0	90.3	1	F:GO:0005509	F:calcium ion binding
TRINITY_DN44019_c2_g1_i6	Epidermal growth factor receptor substrate 15-like 1	acctactatttcatgtagtgtcacaggccctgtgccccagactgtgtcctggccagaggtccaggtccttgaacaccaacaggaaccaggcttcctccccatctgtcgccgctcgtgcccgctcggttaaggggcgtgtgcgcactcccgagacaccaggaaatatggcggcgctcatgactctcagtcagttatcaagtggtttcccagcctatgagacctattacagacagctggatcctggaaacacgggcaaaatatcggctggagatgcagctcagttccttaagaagtcagggctgtcgggcagtacactggggaagatttgggatttggcagattcagaaagaaaaggctatttggataagcggggtttcttcatagctttgagactggtgg…	2894	10	0	90.5	1	F:GO:0005509	F:calcium ion binding
TRINITY_DN49957_c2_g2_i4	Epiplakin	caggaggcattattgacccagtgtacagtcacagagtacctgtacaggtagcatatgaaagaggctactttgatgaggaaatgaaccagattctgtctgaccctgatgatgacaccaagggcttctttgatcccaacactcaagagaacctcacctatctccagctcattgagaggtgcgttacagatcccgttacaggccttagcctactagtcattgcaaagaaaggcgagttttatttctttgttgatgaggccacaaaactcattctgaaatccaaaatgacaacaaaagcaggagggcaataccaaggaacaactgtttctctgtgggatctgctctactccaaatacatcattgaggaaaaaaggagagaacttgtgaaacagttcaagtctg…	1327	10	0	88.6	1	C:GO:0005856	C:cytoskeleton
TRINITY_DN44875_c0_g1_i1	ER membrane complex subunit 1 isoform X1	tcctccttccttgaagagcaagccagagctactgtagcaatggcaaagctaattctgttgtgtctgaaatttatgatattgcgcagcactgtcgaggctgtgtttgaggatcaagtggggaaatttgactggaggcaacaatatgttggcaaggttcggttttccagtttcgacacacatgcgcagtcatccaaaaaagtacttctagcaacagagagtaatgtttttgctgcactcaacaccaggactggagacctcttctggcgacatgtggataagactggaccagagggaaacattgatgctctcctccaacatggacaagatgcggtgctggtggttggtaacggccgcctgctgcgctcctgggaaataaatgtcggtggtttgaactgggag…	1451	10	0	93.9	1	C:GO:0072546	C:ER membrane protein complex
TRINITY_DN44875_c0_g1_i2	ER membrane complex subunit 1 isoform X1	tcctccttccttgaagagcaagccagagctactgtagcaatggcaaagctaattctgttgtgtctgaaatttatgatattgcgcagcactgtcgaggctgtgtttgaggatcaagtggggaaatttgactggaggcaacaatatgttggcaaggttcggttttccagtttcgacacacatgcgcagtcatccaaaaaagtacttctagcaacagagagtaatgtttttgctgcactcaacaccaggactggagacctcttctggcgacatgtggataagactggaccagagggaaacattgatgctctcctccaacatggacaagatgcggtgctggtggttggtaacggccgcctgctgcgctcctgggaaataaatgtcggtggtttgaactgggag…	3209	10	0	96	1	C:GO:0072546	C:ER membrane protein complex
TRINITY_DN44835_c0_g1_i1	extracellular matrix 1-like	gtcatgttggaaaaactttcctctcctccctcttttccttactccgcctcatcatttcccccctttaactcccccaaaccccacaacaaccataaaaactgtttgctgccggctctgggtttaattcgctctctcagacggacagcactgcagcccctgttggaccaattaacgggcccgtctgtgcgctgccccgctgagcgtgttttcctgggcggcctctgcagttcactctgccaggacaaacagtacaggcagactctaacaagtttaaaatggggtcgtctcgggctcttgcctgctccaccgcttttgttttgattttactgtgctcagcgtccaaggatgaacacatccctgagcagcatgctgtcacctttgaccttgacgaaatcatac…	2175	10	0	78.8	1	C:GO:0005576	C:extracellular region
TRINITY_DN32048_c0_g1_i1	FAM13C isoform X1	actctccccacgcaaactacgacacatcgttcaggcttctcatgtctctgcccgtctgcatccctgaagcaatgttctgcttctgtttccagagcccttctctcaagctgcaagccctggagggtgacttgggatccctgccaccaacgggagacccccaagctcaggataacctacctgcccagcagcagcctctttctactgaagagcagagtctgacccacaagctgctcctccacccgccaccctcaccaccagctcaggatcagcagacgctcgagtcatcacagtctgcatccagtcccgtcctctccactgcctaccttctttccgagaggatttcaggaaacgacaccctgccgagcccaccaggcactcacaccagcccactcctctccc…	1885	10	0	84.7	1	P:GO:0007165	P:signal transduction
TRINITY_DN32048_c0_g1_i2	FAM13C isoform X1	actctccccacgcaaactacgacacatcgttcaggcttctcatgtctctgcccgtctgcatccctgaagcaatgttctgcttctgtttccagagcccttctctcaagctgcaagccctggagggtgacttgggatccctgccaccaacgggagacccccaagctcaggataacctacctgcccagcagcagcctctttctactgaagagcagagtctgacccacaagctgctcctccacccgccaccctcaccaccagctcaggatcagcagacgctcgagtcatcacagtctgcatccagtcccgtcctctccactgcctaccttctttccgagaggatttcaggaaacgacaccctgccgagcccaccaggcactcacaccagcccactcctctccc…	1927	10	0	84.7	1	P:GO:0007165	P:signal transduction
TRINITY_DN32048_c0_g1_i3	FAM13C isoform X1	actctccccacgcaaactacgacacatcgttcaggcttctcatgtctctgcccgtctgcatccctgaagcaatgttctgcttctgtttccagagcccttctctcaagctgcaagccctggagggtgacttgggatccctgccaccaacgggagacccccaagctcaggataacctacctgcccagcagcagcctctttctactgaagagcagagtctgacccacaagctgctcctccacccgccaccctcaccaccagctcaggatcagcagacgctcgagtcatcacagtctgttgacactccgtcccctctttcatcagcatccagtcccgtcctctccactgcctaccttctttccgagaggatttcaggaaacgacaccctgccgagcccaccag…	1912	10	0	85.2	1	P:GO:0007165	P:signal transduction
TRINITY_DN32048_c0_g1_i4	FAM13C isoform X1	actctccccacgcaaactacgacacatcgttcaggcttctcatgtctctgcccgtctgcatccctgaagcaatgttctgcttctgtttccagagcccttctctcaagctgcaagccctggagggtgacttgggatccctgccaccaacgggagacccccaagctcaggataacctacctgcccagcagcagcctctttctactgaagagcagagtctgacccacaagctgctcctccacccgccaccctcaccaccagctcaggatcagcagacgctcgagtcatcacagtctgttgacactccgtcccctctttcatcagcatccagtcccgtcctctccactgcctaccttctttccgagaggatttcaggaaacgacaccctgccgagcccaccag…	1954	10	0	85.2	1	P:GO:0007165	P:signal transduction
TRINITY_DN32048_c0_g1_i5	FAM13C isoform X1	cagaaccacaatatctgagtggaaggggagaagaggaggaggaggaggatgtagtggttctcatgacagacacaatgattgcagaggcaggaacaacagccatgacagcccttctctcaagctgcaagccctggagggtgacttgggatccctgccaccaacgggagacccccaagctcaggataacctacctgcccagcagcagcctctttctactgaagagcagagtctgacccacaagctgctcctccacccgccaccctcaccaccagctcaggatcagcagacgctcgagtcatcacagtctgttgacactccgtcccctctttcatcagcatccagtcccgtcctctccactgcctaccttctttccgagaggatttcaggaaacgacaccct…	1968	10	0	85	1	P:GO:0007165	P:signal transduction
TRINITY_DN32048_c0_g1_i6	FAM13C isoform X1	cagaaccacaatatctgagtggaaggggagaagaggaggaggaggaggatgtagtggttctcatgacagacacaatgattgcagaggcaggaacaacagccatgacagcccttctctcaagctgcaagccctggagggtgacttgggatccctgccaccaacgggagacccccaagctcaggataacctacctgcccagcagcagcctctttctactgaagagcagagtctgacccacaagctgctcctccacccgccaccctcaccaccagctcaggatcagcagacgctcgagtcatcacagtctgcatccagtcccgtcctctccactgcctaccttctttccgagaggatttcaggaaacgacaccctgccgagcccaccaggcactcacaccag…	1899	10	0	84.6	1	P:GO:0007165	P:signal transduction
TRINITY_DN32048_c0_g1_i7	FAM13C isoform X1	cagaaccacaatatctgagtggaaggggagaagaggaggaggaggaggatgtagtggttctcatgacagacacaatgattgcagaggcaggaacaacagccatgacagcccttctctcaagctgcaagccctggagggtgacttgggatccctgccaccaacgggagacccccaagctcaggataacctacctgcccagcagcagcctctttctactgaagagcagagtctgacccacaagctgctcctccacccgccaccctcaccaccagctcaggatcagcagacgctcgagtcatcacagtctgcatccagtcccgtcctctccactgcctaccttctttccgagaggatttcaggaaacgacaccctgccgagcccaccaggcactcacaccag…	1941	10	0	84.6	1	P:GO:0007165	P:signal transduction
TRINITY_DN32048_c0_g1_i8	FAM13C isoform X1	cagaaccacaatatctgagtggaaggggagaagaggaggaggaggaggatgtagtggttctcatgacagacacaatgattgcagaggcaggaacaacagccatgacagcccttctctcaagctgcaagccctggagggtgacttgggatccctgccaccaacgggagacccccaagctcaggataacctacctgcccagcagcagcctctttctactgaagagcagagtctgacccacaagctgctcctccacccgccaccctcaccaccagctcaggatcagcagacgctcgagtcatcacagtctgttgacactccgtcccctctttcatcagcatccagtcccgtcctctccactgcctaccttctttccgagaggatttcaggaaacgacaccct…	1926	10	0	85	1	P:GO:0007165	P:signal transduction
TRINITY_DN41323_c1_g2_i1	FAM171A2	acaaggtgaagcccgcacacagacggcagcagcatctccaccattcaaagcctggcatccgagctatgtgtgaggagtgagcagctctcaaacggccggggggactaaaatatggatacatgggcgccgagctgggactagagatgtagttgtaaggatgccagtaaactacatctctcgtttgctcctcttcgtgtcgatctgcgcggtttgggaggcgctggccaaatctcttccagatcaaggagcatttgaggtgcaaataaaagtccaagtgttcgacaacagcgacttgtcaccgttggcggacgctcaggtggaagtccacggcaatcaaaccgtcttggcgtcgagccgtgccggcagcgatggcgtcctgagagtcaacttcctgtaccg…	3183	10	0	93.7	1	C:GO:0016021	C:integral component of membrane
TRINITY_DN35133_c0_g1_i1	FAM188A	ttttttttttttaagaattctcttgtaaataaacgaatgacagagacgttggtgaaattgctaccaaaatattaaatcaatacggaatccaattactccactgtctattaaggctattgtagcaacgttgatgtcactcctacccgccagtttgctgccagccagtggagtcagactgtattgtgccacacaggtagcttgtggccaatgccacaggcacgacctgccgagagaagtggactatcaactccagaaagagctgtcaagttggcctcaacagagctgtcctgtccccctgtggctgttggactaaaaagggagtgcctatggatccactgacagtaaaagttgtcatgtcggagttaaataaagaggtggtggatttggtttgggggagac…	1803	10	0	94.5	1	F:GO:0005509	F:calcium ion binding
TRINITY_DN32359_c1_g1_i1	FAM19A4	gtgaggaagaggagaagccagaagaagaggaggagggctgaggtgtgagtgaatgcagccatggcctgtacaccctgtccatagaggagctgctgagtggaagagagatcaaagaagacagagacgaccaacaggatgaaactgtggggaaggtcaggttggcctttgcaggtggccctcctcgttgccttggtgatgctctgcgttgacccagtgtctgctggcagccgtaaccatcggggaccgacagtttcataccaggtgaagcaggggacatgtgaggtggtggccatccatcgctgctgtaataagaataagattgaggagcgctctcaaaccgtcaagtgttcctgtttccctggacaggtcgctggcaccaccagggccagaccctcctgt…	643	10	8.73662e-80	93.7	1	C:GO:0016021	C:integral component of membrane
TRINITY_DN32359_c1_g2_i1	FAM19A4	gtgaggaagaggagaagccagaagaagaggaggagggctgaggtgtgagtgaatgcagccatggcctgtacaccctgtccatagaggagctgctgagtggaagagagatcaaagaagacagagacgaccaacaggatgaaactgtggggaaggtcaggttggcctttgcaggtggccctcctcgttgccttggtgatgctctgcgttgacccagtgtctgctggcagccgtaaccatcggggaccgacagtttcataccaggtgaagcaggggacatgtgaggtggtggccatccatcgctgctgtaataagaataagattgaggagcgctctcaaaccgtcaagtgttcctgtttccctggacaggtcgctggcaccaccagggccagaccctcctgt…	452	10	1.06837e-46	88.9	1	C:GO:0016021	C:integral component of membrane
TRINITY_DN47363_c9_g1_i1	FAM65A-like, partial	cattgatctctattcgacctcggagcttccacctctgacgaccgtacttcatgaagatctcatactggtctccagcacacaatctagcaaatccagccagacctttcatcttaatgtggaactcccccagctggttctccaactcactctccaacacacacatgttctcagtgtactctttgtatcctttattagcttctgttaaactctccctggcc	218	10	8.86963e-45	99.2	1	P:GO:0007165	P:signal transduction
TRINITY_DN43771_c0_g1_i1	FAM83H-like isoform X1	tgtcagaggagaagtgaaccagcagaggcggggcgaaggttgttagtcgacacagtagtttttactcggtgtgctgtgtttaacattctcgccaacatgcctcaagcatgacaataaactggtttatctgggtgacggggaaaaggcaatgtaacagaaaactttcgacgaagtcccacctggacgagaagcgcgacacagacgcgaagaaacacggagtgaagaaagcaaagatgactggctcaaagtttaaccgacggaaagcttgacgagggaaatatcagtgagattacagtatggcacgtcgctctcagtgttcctctgctggggacagccccctgaaccccaactacctccctcctcactatcgagaagagtaccgcttggctatcgatgcac…	6112	10	0	74.8	1	C:GO:0016021	C:integral component of membrane
TRINITY_DN17773_c0_g1_i1	Fanconi anemia group I protein	gtcaaaagggtcccgagctgcagtgtcaccgctttctctattggatcctgctggcctgcagtctgggtggcctcgcctacacgtcaggaacgtaacatcacagaagtttttgtcccgcaccctgacagagatgcttctcttcccctgtagcctctcaactctcaccattaatccaactgagcatcagtgtgaaaaggcatcttaccagagcctgatttgtcagtggccgtctggcttttctttctggcgatcagccagtccacttcatcaagcactctgtcaacctgagacaggaccagcagctgtggcaagagattaaaaatgaagatgaagacggtgagcgcatttcgcaaactgaggctgagtctcgcggcaaatcggaaagcctc	389	10	2.33862e-19	55.2	1	P:GO:0006281	P:DNA repair
TRINITY_DN47437_c0_g1_i1	far upstream element-binding 3-like isoform X1	tttttttaagtgtggctctcagctgccgaggcggatgatgatgatggcggagctggttcagggacaggcctcggtggctcagcccggaacgaaagatgacttcgcagacacgatacgccgggtccgacagatggcagccaagatgggaggagatcagatgcccaacatgaacagctcctctccggtcatagacccctccctgtacggctttggaggccagaaacgttcactagacaatggagtagggaaccacctcagtgcaatggtacatcaaagggctcttgcgacagaagactacaaagtgcctgataagatggtgggattcatcattggaaaaggaggagagcagatctcaagaattcagctggaatcaggttgtaagatccagattgcttcaga…	3456	10	0	96.6	1	F:GO:0003723	F:RNA binding
TRINITY_DN47274_c0_g1_i1	F-box LRR-repeat 13	gtgacccatttgactgtaagtcctgaggatattctatttcacagattagctttcactcgtccattgtctgtgcagactcctgcagtattgtcccgtcagtcacagtccaaacatggttcatcgttggaaaaaacatatttgagatgaaatgatattaattcagtgttgctgatcgtgttctgtggagtaaatgcaggtgtcttacaggctgcatgtgtacctttctactgaattaatgatgagctgtgcttgttgtcggggacaggaagtggaagaggttcactatgcagagaaagagagatgccatagagctggctctgaagatggacctgacaaagaagcattatgagaggaaatgccagcaggttgcactcaccaaatggtcaaactggataaaaa…	2864	10	0	88.3	1	P:GO:0010212	P:response to ionizing radiation
TRINITY_DN47274_c0_g1_i3	F-box LRR-repeat 13	gtgacccatttgactgtaagtcctgaggatattctatttcacagattagctttcactcgtccattgtctgtgcagactcctgcagtattgtcccgtcagtcacagtccaaacatggttcatcgttggaaaaaacatatttgagatgaaatgatattaattcagtgttgctgatcgtgttctgtggagtaaatgcaggtgtcttacaggctgcatgtgtacctttctactgaattaatgatgagctgtgcttgttgtcggggacaggaagtggaagaggttcactatgcagagaaagagagatgccatagagctggctctgaagatggacctgacaaagaagcattatgagaggaaatgccagcaggttgcactcaccaaatggtcaaactggataaaaa…	3285	10	0	88.3	1	P:GO:0010212	P:response to ionizing radiation
TRINITY_DN47274_c0_g1_i4	F-box LRR-repeat 13	ctctttcgctgcatggtggtggcttaaatatcagtaaaagcaacaaaacgtctgttgccttctctctttttgtaattgtacatggctgatagacataaattcaacaactaacctaaaggcctctgaaatgtatttataaaactttaataatgccaagagagagtgacagaaatgtgacccatgtgactgaagtggaagaggttcactatgcagagaaagagagatgccatagagctggctctgaagatggacctgacaaagaagcattatgagaggaaatgccagcaggttgcactcaccaaatggtcaaactggataaaaatacagaagaggacacgggctgttgcagagaaaaaacttgagagagttgtaaacactgcacgtcttaagcgcatcata…	2787	10	0	88.3	1	P:GO:0010212	P:response to ionizing radiation
TRINITY_DN47274_c0_g1_i6	F-box LRR-repeat 13	acatctgtcaggaggattgcacaaaggttgtgtaaactgcgccatctcaacttgagttactgtgagagactgactgacatgagtctgcagtggctgagtggcagctctgtctgctctcttgacatcagcggttgcaacatccaggatcaggggcttgcagctcttgagcgtattggcttgaagaagttggtcctcgctgagtgtgtctacgtcacagacactggcatagaggtaccagatgtggtatttttatagaactgttagcaaaatttagtgagtcg	281	10	2.73574e-40	89.4	1	P:GO:0010212	P:response to ionizing radiation
TRINITY_DN47274_c0_g1_i8	F-box LRR-repeat 13	ctctttcgctgcatggtggtggcttaaatatcagtaaaagcaacaaaacgtctgttgccttctctctttttgtaattgtacatggctgatagacataaattcaacaactaacctaaaggcctctgaaatgtatttataaaactttaataatgccaagagagagtgacagaaatgtgacccatgtgactgaagtggaagaggttcactatgcagagaaagagagatgccatagagctggctctgaagatggacctgacaaagaagcattatgagaggaaatgccagcaggttgcactcaccaaatggtcaaactggataaaaatacagaagaggacacgggctgttgcagagaaaaaaacttgagagagttgtaaacactgcacgtcttaagcgcatcat…	3209	10	0	88.4	1	P:GO:0010212	P:response to ionizing radiation
TRINITY_DN47274_c0_g1_i11	F-box LRR-repeat 13	gtgacccatttgactgtaagtcctgaggatattctatttcacagattagctttcactcgtccattgtctgtgcagactcctgcagtattgtcccgtcagtcacagtccaaacatggttcatcgttggaaaaaacatatttgagatgaaatgatattaattcagtgttgctgatcgtgttctgtggagtaaatgcaggtgtcttacaggctgcatgtgtacctttctactgaattaatgatgagctgtgcttgttgtcggggacaggaagtggaagaggttcactatgcagagaaagagagatgccatagagctggctctgaagatggacctgacaaagaagcattatgagaggaaatgccagcaggttgcactcaccaaatggtcaaactggataaaaa…	1013	10	6.97184e-119	78.8	1	P:GO:0010212	P:response to ionizing radiation
TRINITY_DN47274_c0_g1_i12	F-box LRR-repeat 13	ctctttcgctgcatggtggtggcttaaatatcagtaaaagcaacaaaacgtctgttgccttctctctttttgtaattgtacatggctgatagacataaattcaacaactaacctaaaggcctctgaaatgtatttataaaactttaataatgccaagagagagtgacagaaatgtgacccatgtgactgaagtggaagaggttcactatgcagagaaagagagatgccatagagctggctctgaagatggacctgacaaagaagcattatgagaggaaatgccagcaggttgcactcaccaaatggtcaaactggataaaaatacagaagaggacacgggctgttgcagagaaaaaacttgagagagttgtaaacactgcacgtcttaagcgcatcata…	2139	10	0	86	1	P:GO:0010212	P:response to ionizing radiation
TRINITY_DN37261_c0_g1_i1	F-box only 21 isoform X1	gggtaaacagtaaagatggcgacgtctgtagccggagaggggcaaccaagtctaaatgggattatttctgacccccagactaaaagactgacggacctgccgaccgagttactcgaacacatcctgtgctcccctgtcctcaagcatgtcgacatttgtaacgtgtcctgctgctgcaagcggctacacgacgtttgccatggaagaggaaaggtctggggacaccagtacaaactcagatggccaagactgcagaggttttaccgtcagaatgagtgctgtgactgggtcagagaatacaaaacacggcacagagttgggatacaaatacgaaggaccgtggaatctatctcaaagagattcttcacagaagtcccttgcgttggccaggtgctggga…	1776	10	0	96.9	1	F:GO:0003677	F:DNA binding
TRINITY_DN37261_c0_g1_i2	F-box only 21 isoform X1	gggtaaacagtaaagatggcgacgtctgtagccggagaggggcaaccaagtctaaatgggattatttctgacccccagactaaaagactgacggacctgccgaccgagttactcgaacacatcctgtgctcccctgtcctcaagcatgtcgacatttgtaacgtgtcctgctgctgcaagcggctacacgacgtttgccatggaagaggaaaggtctggggacaccagtacaaactcagatggccaagactgcagaggttttaccgtcagaatgagtgctgtgactgggtcagagaatacaaaacacggcacagagttgggatacaaatacgaaggaccgtggaatctatctcaaagagattcttcacagaagtcccttgcgttggccaggtgctggga…	2869	10	0	96.1	1	F:GO:0003677	F:DNA binding
TRINITY_DN82633_c0_g1_i1	F-box/LRR-repeat protein 13	actgtaagaacatgatctgtaccggtcactgcacaactaagtgtgtgtctatatgtctgacaacctattgtgcaatactcactgatacatttgaagctgggccatttgagggacgtgcagccacgcaggttgagatggatcacatatgggcgataattctgcagaatctgcttcattgtgctgtctgttatccagtctttctctacagagaagttgatctaacagggacatacaatagggaacatttatactcctgtttcaagcacacctttaaacactactatcaattaaatacaagaagcaatctctcagtacagacctgactccacaatgtgcttgactggatgatagatctccatgtgcaactcacttcagcacaatttagccagtctctcaact…	457	10	1.13363e-35	90	1	P:GO:0010212	P:response to ionizing radiation
TRINITY_DN39455_c0_g1_i1	F-box/LRR-repeat protein 14	gctaataatctggtttattcatttgtagagatccgggatgctccgacgctgctggaaatgcctcagaaggtaacggaggaaaatttctgcagtccaaaaaagttcttggatacgttttgcgatgagctggagtagatgataagttgtttttggacagtttggacgtggaggttgttcggctttgaagaagtttagagcagctaacgctacgcttgttggttagcgcattagcgttagcctagcctagcctagcctagcctgctaggtaaatattacgacagcttttcggagtttcctacatctgcgtccacgtttgtcaacacaagaactgtgccgttcgtggttgttttgcaccgtcatttttattaaatataacagcaagcttcgctgctacgagat…	2220	10	0	98.9	1	C:GO:0019005	C:SCF ubiquitin ligase complex
TRINITY_DN92653_c0_g1_i1	FERM and PDZ domain-containing 3	ggggactagagcctttccttcccctcactctgcttccaacagtcaaggagaagaatgtctgtaagagcctgtctcagttgctgaagacctaccagcacccaccaccatcgggcaacaaggtccctcctctccaaggaaagctgcaatacatgcgtgtactcaacgacctcccaccttttggcggaatactgttccacactgttggactggatgacaaacaatcagctacaacactactggtgggtcctcgacatggcattagccacgtgattgacctgaaaaacaacctcacaacagttctgactgagttcagtagggttgccaagatccagctctaccgagagacccaaggagtggcg	359	10	1.81276e-66	98.9	1	C:GO:0005856	C:cytoskeleton
TRINITY_DN55201_c0_g1_i1	FERM and PDZ domain-containing 3	cattggagagctggataacagcaccagcactcctgtgtatgctgaggtaaagcccaaagtcaagagtctagagaaggagatggagagagtgagggcaacagggctgaggctccccaccccaattgagcctgtccacactcagtcacaccaggcagagggtaagggaaaaaagggtgtgtttttcattcagggagaagagcttctgcgtgaaagtaaagatgggactggtgaggtgctgctgaccctgcccagtg	254	10	4.85073e-47	97.4	1	C:GO:0005856	C:cytoskeleton
TRINITY_DN72466_c0_g1_i1	FERM and PDZ domain-containing 4-like isoform X1	tcttcgcagggaccccccaatggatgggacatgggcaccaatagagaggggcgtgactgctacatcaaccacgtctcccacagcagctccctggaggaggttcgtctggacggggacaagtttgtgccaccagcgccccggaaggtggagatgagacgagacccggtgcttggctttggatttgtggcaggcagtgagaaacctgtggtggtgcgctcagttacaccagggggtccatcagaaggcaagctgatcccaggggacgagatcatcatgattaatgatgagcctgtcagttcagcacccagggagagggttattgaccttgtcaggagctgcaaggagtccatattgttgactgtcgttcagc	370	10	7.21584e-77	98.5	1	C:GO:0005856	C:cytoskeleton
TRINITY_DN75598_c0_g1_i1	FERM and PDZ domain-containing protein 3	cagaaacccaaaggctgcagctgttgaggaaagttgaggaagtagctatcaactatactttgcttctgcgtgcagcagaagaatcaatgggacattcaagcagcttgccaaccaagacaatgaaccctcaagtttcctccaacaccaataacatgagctcgctcactcggcccatcaaaactctgccagcccagtaagaataaatctggcagggatgtaatca	223	10	4e-33	97	1	C:GO:0005856	C:cytoskeleton
TRINITY_DN88108_c0_g1_i1	FERM and PDZ domain-containing protein 4	tgtcgttcagccctacccatcgcccaagtcggcattcatcagcgcagccaaaaaggccaagttaaagactaatcctgttaaagtccgcttcgctgaagaggtcatcatcaatggccaggtccccgaaacggtgaaggacaactcccttctctttatgccaaatgttctgaaggtgtacctggagaacgggcagactaaatcatttagatttgacagcaacacatcgattaaggatgtcatcttgacccttcaagagaagctatccattaagagcattgagcacttctcccc	291	10	9.02759e-43	98.6	1	C:GO:0005856	C:cytoskeleton
TRINITY_DN35524_c0_g1_i1	FERM and PDZ domain-containing protein 4	gtaaagcccatcactctcttaatggagtctgttgatgcaatgaatctggcctgtttgactgctggctactacagattactggtggactctcggcgctccatcttcaatgtggccaaaaacacagacagcatggaaacaagccacatggggagagtaaagcagaactaccaggccatcgagtgtacatacagcacaccccataaggaatgtgaagagagaaacaaccagaagtgcagccaagactattctgaccaggagtatgaatacctcgaccacgggagatgtgagggccaacctgtctacataactgagatccaccaaccccagcacacgatgcacatggcagagagagtggagtgctgcagaatcccttgctcccaaacttacctcaacgtcaca…	1225	10	0	94.5	1	C:GO:0005856	C:cytoskeleton
TRINITY_DN8533_c0_g1_i1	FERM domain-containing 4B isoform X1	cagatcttctccagaaaacaaagtgtctgacacaatgcctaaaaaatctgagtcagttgaggtggttggctctgaggccactagtacagatgaaccatcagacaaccagtctagcacttaagggtgagaccagtgggcttctttgtgtcgtgttgccagtcatctccattctgacatcccatcttcatttgtgtgttaatccaatcatattttcatattatagtctgctgatttgtttttcctgttgt	248	10	1.81456e-14	90.2	1	C:GO:0005856	C:cytoskeleton
TRINITY_DN45256_c0_g1_i1	FERM domain-containing 6	gctccagcggggacagaatgtggctctcgtcgaaggcggcagatggacgactcttctccgcaagttaactcaagtctttcccccctcctcctcaaactgtggatttctttcccacttttttaaatttttaatattttttttcgacaaaataacccgtttggattaacacttttacaaaaggaataacttgtttttctcattttaaaaaagtggctgaccgcggctcgggtccccatgctctgccttgtgaccgctgcttggcctgctgagcccgaaggcgctggtgtgtccgtactgggctgcagctgaagccggcatacagcgaactggtggttgccgtcggggtcgtctgcgctggtggtggtggtggtggtagaggcgggtggtcagagggcccag…	1622	10	0	98.9	1	C:GO:0005856	C:cytoskeleton
TRINITY_DN68979_c0_g1_i1	FERM domain-containing 6-like	cttctaccaaacaagcagcacctggactgtactgtcagggtgagagccagaggccacgaggtgttgaatagtgtgctgaagcagctctgcgtcagtgagctccaagtcttcggtctggctgttctcagagataatgaatacctctttcttgatttggagcaaaagctgagcaagtactttggcaaaaaatggaggagaggatccctaaagatccccttcatcttattcctgagagtgcagtattatgtacagagtgggcgactgatattgagcagtaaaatacagcagctctactacgctgagctgaggc	310	10	4.14032e-61	92.9	1	C:GO:0005856	C:cytoskeleton
TRINITY_DN56145_c0_g1_i1	FERM domain-containing 7	gtttcgtccccttggttactacccccacctgacacgcccctcgagacccacctacctcccgctaaactcctcccctctgcccgaacgacccacctcgctatgtatgatcggaggcaccacgggaagctacagcgattcagacccagaggttttctatccatattactgcccaccacccccgctggggaaaatgggacggtctgctggactagccaggatgaggttttcttctgggagcctccagctggacgaggaagaagaggaggaggaagaagaggatgaagaggaggaggatggagcagcgaaggagaaagcaaaaaaagagttgaag	331	10	4.14192e-47	94.9	1	C:GO:0005856	C:cytoskeleton
TRINITY_DN21675_c0_g1_i1	FERM domain-containing protein 4B	tggaatcagctataagggcatcggccagtatgacctgcaggataaattaaaacctcgaaagctttaccagtggaaacagctggaaaatctgtactttcgggagaagaagtttgctgtcgaggttaatgatccacacaggagagcggtaaccaagcgcacctttgggcagacgggcttactcatccacacgtggtatgccagccattctctgatcaaaaccatttgggtcatggctatcagccagcaccagttctatctggacagaaagcaaagcaaagctaaattaggagcagcaaaaagtttggaggaaattgccatggatctcacagagcacggaggagcaaaaataagcagactgggagacgcaggcctgaagaataacttaataacagccagcaa…	434	10	5.56184e-93	97.4	1	C:GO:0005856	C:cytoskeleton
TRINITY_DN81159_c0_g1_i1	Fibroblast growth factor receptor substrate 2	ggaggttctccctctaggtccacctggatgtagttcagctgccgcgatggaggcatgtggccgtgctcacagcctccaacccctgacctcgatcgtctgcggaaatcaaagctaaatattcgcccccctctgtctggctgacatggccgtgggtgtggggggcaggcgtgtcggagccggggtggctggacctgctctgtgttgacatagttctgcagggcatctctgtggatgccccgaccatcctggtggtacccgttgggtgtcccagggccttctgagaactcatactcatcaaagtcttcctcttcttcctcgtattcctcctcatcctgctcatcgtcttcctcttcctgttcgtcatcccgctgcagagcgctatactccc	388	10	1.9685e-40	96.1	1	F:GO:0005158	F:insulin receptor binding
TRINITY_DN54462_c0_g1_i1	Fibroblast growth factor receptor substrate 2	gccctctctgccgcctgtgtgggagtatagcgctctgcagcgggatgacgaacaggaagaggaagacgatgagcaggatgaggaggaatacgaggaagaagaggaagactttgatgagtatgagttctcagaaggccctgggacacccaacgggtaccaccaggatggtcggggcatccacagagatgccctgcagaactatgtcaacacagagcaggtccagccaccccggctccgacacgcctgccccccacacccacggccatgtcagccagacagaggggggcgaatatttagctttgatttccgcagacgatcgaggtcaggggttggaggctgtgagcacggccacatgcctccatcgcggcagctgaactacatccaggtggacctagaggg…	594	10	7.66367e-91	95.8	1	F:GO:0005158	F:insulin receptor binding
TRINITY_DN32388_c0_g1_i1	Fish-egg lectin	tgtcagtcacgcctggaaatgtagtgaagccctgcagctgcctaatgtaatgcagactgatgctagacaaggagcagtggttgcaagagatgcaagctactttgtgtatatgctgtgtggaacgacttggttcaaactgggctcacctagactcaagcatgtcacagtagggcctgcaggaatctggggagctgacacttcaaacagggtctacaaatatgtaaatggacaatttcgagtatctggtggtatttatatgcagcaggtggatgctggagg	279	10	7.20603e-50	80.4	1	F:GO:0030246	F:carbohydrate binding
TRINITY_DN32388_c0_g2_i1	Fish-egg lectin	gaaaagtggttgcaagagatgcaagctactttgtgtatatgctgtgtggaacgacttggttcaaactgggctcacctagactcaagcatgtcacagtagggcctgcaggaatctggggagctgacacttcaaacagggtctacaaatatgtaaatggacaatttcgagtatctggtggtatttatatgcagcaggtggatgctggagg	208	10	1.07328e-38	85.3	1	F:GO:0030246	F:carbohydrate binding
TRINITY_DN32388_c2_g1_i1	Fish-egg lectin	acatgtatttcctgatgggatcaagttggtacagaatgagcacactcagattcaagcatgccacagtgggacctgcaggactgtgggcagctagtaccggcaacagggtctacaaatccgtaggtggccaacttcgaccagctagtggtctgtctatgcagcaggtggatgctggaggtgatggtcagattgtgggaactacttacaacttactgggctactgtctgagaagttaccttgctgctgccttcagtggagcgggct	264	10	1.12389e-37	74	1	F:GO:0030246	F:carbohydrate binding
TRINITY_DN32388_c2_g2_i1	Fish-egg lectin	acatgtatttcctgatgggatcaagttggtacagaatgagcacactcagattcaagcatgccacagtgggacctgcaggactgtgggcagctagtaccggcaacagggtctacaaatccgtaggtggccaacttcgaccagctagtggtctgtctatgcagcaggtggatgctggaggtgatgatcaggttgtgggagttgctagcaacagccgtgcctactgtct	226	10	6.33328e-28	72.1	1	F:GO:0030246	F:carbohydrate binding
TRINITY_DN59961_c0_g1_i1	Fish-egg lectin	gtgggctccctgagctggattaataattcagctattatgagttactacagctgtggcctaaaatacggatgctgggcaatcgacacaaaagaaggaatctggttcacacagaaattttcaccaaccacctgtgacaccaaaagctggcatcgggttgatggggctgcagtgatggttgaagtggggactgatggaaacgtctttgtagtgaatcgaggcggccacgtctatcaaagttaagaactggcatctccagtaaacgtccacgaggcacaggatggatccagatcaaaatgtg	298	10	2.66914e-27	70.8	1	F:GO:0030246	F:carbohydrate binding
TRINITY_DN48277_c1_g1_i2	Follistatin-related protein 4	cgccattggccgtgtcgtctgtcaatgccttgaaatacgtcgtttgttgagcaacgtatgtgtccagaacttattaagtatttaactagcttaaattcttatttgagacatttttattcaggttagaagatattttagttggatttaatcattcccaggaaaattcgcatatgagtggacgttttccaagacaggatagcgggagaaggggaaagcagacgggaacatcgatcaatccctttctgacccagatggaggtccctgtcggaggacctactgtggacggggtcgacagtgtgtcctgatggcagaatccggccgtgctgagtgtgtttgccaggaaaaatgccggccctcctttgtgccagtgtgcggctcagacggcaggttctatgaaaa…	2669	10	0	96.5	1	F:GO:0005509	F:calcium ion binding
TRINITY_DN59014_c0_g1_i1	Follistatin-related protein 4	agagtcagggtgctgctgtggtgcatgttggttcactggaaactctgctgcattaaatgatatttaccatggagtgttgttcctgcgaggaggtatatgacatgctggctgtatccatgctgcctcgcctgccgctcttgtgtccttcagccagccagcaccctgaggttcccagcagagcggccatagccacagcccaaacacccaggctgcccatgactgtctacctgagtggaaatgaaaataaaaaaaaatcattttacgcagctctatagtcttcatgttgatctgggttaaagggtaatggaacagtttactggtctatattgtatctagcactataaaactgagatttaatgtccc	363	10	4.90323e-24	85.3	1	F:GO:0005509	F:calcium ion binding
TRINITY_DN90359_c0_g1_i1	Follistatin-related protein 5	gaggaattcaggtcgccgccctatcgaccagtcgtgagattccgacacaaggatgggatccctgaaagtttgaggataaagggttttatgggacacaatgtctatccaggtccatgtgaacacaagtattgtggtttggggcgtcattgtgtggtcaaccatgagactgagcaaggggaatgtaagtgcttggaccactgcaaaccgcactataaaccagtgtgcggttccgatgggaagctgtaccagaaccactgtgagcttcaccgggcctcctgtctcagaggacataggattaccatcatgcacagcgaggagtgcttctacaaagatgataactgcagactgagtgactaccgtcggttgaaaac	371	10	1.17859e-83	97.3	1	F:GO:0005509	F:calcium ion binding
TRINITY_DN40441_c0_g1_i1	Four-jointed box protein 1	cacgatccgcccaccatctcgcgactgagtcacgtgtctcaccgcctagtgtctctctgcgagccgacaccagcacaaatcaaaactcacccagcgcccgatggagacagaacggaggatgagaaacggagaggtgcacacgcacctacgacgccagtgggctatactggaggacgttcaatagcgagtatccgccgtggtgatccgaaatgttctcgctgtttcccgcagaggaatatgacaaggcatgtgagccggacgagagatgagactcccactgtgtcggagaccctctttctcctgtgatctcaaacagtccgcctgtgagtcgtgggacttggggggtgtacgggacacggggcgcacagctcacagccgctccagctcaactgtggagtg…	2403	10	0	92.8	1	C:GO:0005576	C:extracellular region
TRINITY_DN48544_c0_g1_i1	fucolectin 2	agctaacacttgtcgaaggacccgaaatctggctctgcgtggaaaagcgacccagtccgaccgttattattacatatatggagccgcctacactgccgtagatggaaaccgtgaccctaacttctacgatggatcatgctccctctcaagtggaaaggccaacccctggttgagagtggacctgctgaactcctacatcatcacctccatcaccatctacaacagaggagactgctgtccggaaaggatcaaggggttgcagatctacattggcaactctttgcataacaatggtttgagtaaccgattggttggtgaaattgttgaccttcatggcaggccagccttcaccaagatcttccgtcctcgtgtgaggggacgttatgtgactttgcttct…	452	10	4.80187e-77	81.3	1	F:GO:0030246	F:carbohydrate binding
TRINITY_DN48544_c0_g3_i1	fucolectin 2	agctaacacttgtcgaaggacccgaaatctggctctgcgtggaaaagcgacccagtccgaccgttatcatcaccccttttcagctgcctacaatgccatagatggaaaccgtgactctaacttccacgctggatcatgcacccacacaagtggtaagcccaacccctggttgcgagtggacctgctggacccctacatcatcacctccatcaccatctacaacagaggagactgctgttcggaaaggatcaaggggttgcagatctacattggcaactctttgcataacaatggtttga	299	10	9.8546e-51	85	1	F:GO:0030246	F:carbohydrate binding
TRINITY_DN48544_c0_g1_i7	fucolectin 2	gttttaatcagggtgtagtcggcagaggttgtgacatgttctatgaggacctctgacgtttcattcacaagaagggaagtgaaatacagaaaccagtgttgcgtgattggatactgctggagaggagtacaaacaaagttttgattggttggaggtgaagaaagagatgtatataaagagcacaggtggaagctttttcacctgtccacgagtccacgaagaaagtgctcgctctgtcaggatctccagaatgatgaatcgcggtgttctcctcgtgctgctcctcctggggacgtgctcagctaggactcctcgaaggcaccatcgaaggacccaaaatctggctctgcgtggaaaagcgacccagtccgaccgtctttattacgtatatggagccgc…	764	10	2.07649e-78	78.6	1	F:GO:0030246	F:carbohydrate binding
TRINITY_DN48544_c0_g1_i12	fucolectin 2	gttttaatcagggtgtagtcggcagaggttgtgacatgttctatgaggacctctgacgtttcattcacaagaagggaagtgaaatacagaaaccagtgttgcgtgattggatactgctggagaggagtacaaacaaagttttgattggttggaggtgaagaaagagatgtatataaagagcacaggtggaagctttttcacctgtccacgagtccacgaagaaagtgctcgctctgtcaggatctccagaatgatgaatcgcggtgttctcctcgtgctgctcctcctggggacgtgctcagctaacacttgtcgaaggacccaaaatctggctctgcgtggaaaagcgacccagtctgaccgttattatgacgcatttggagctgcctacaatgccat…	599	10	7.14944e-57	84.2	1	F:GO:0030246	F:carbohydrate binding
TRINITY_DN48544_c0_g1_i13	fucolectin 2	agctaacacttgtcgaaggacccgaaatctggctctgcgtggaaaagcgacccagtccgaccgttattattacatatatggagccgcctacactgccgtagatggaaaccgtgaccctaacttctacgatggatcatgctccctctcaagtggaaaggccaacccctggtggagactggacctgctggactcctacatcatcacctccatcgccatctacaacagaggagactgctgttcg	241	10	5.05875e-37	82.8	1	F:GO:0030246	F:carbohydrate binding
TRINITY_DN48544_c0_g1_i17	fucolectin 2	gttttaatcagggtgtagtcggcagaggttgtgacatgttctatgaggacctctgacgtttcattcacaagaagggaagtgaaatacagaaaccagtgttgcgtgattggatactgctggagaggagtacaaacaaagttttgattggttggaggtgaagaaagagatgtatataaagagcacaggtggaagctttttcacctgtccacgagtccacgaagaaagtgctcgctctgtcaggatctccagaatgatgaatcgcggtgttctcctcgtgctgctcctcctggggacgtgctcagctaacacttgtcgaaggacccgaaatctggctctgcgtggaaaagcgacccagtccgaccgttattatcaccccttttcagctgcctacaatgccat…	981	10	7.66659e-85	77.5	1	F:GO:0030246	F:carbohydrate binding
TRINITY_DN50047_c4_g6_i1	Fucolectin-4	aatctttccaccaagaaagtctgtgaatcattttggtagtgtaacattattccctgttcatctcagaggctgtgctgctttctctttttttttagggtttggaaaatttttgaaggcaggccaaccttcactaagaccttcacttctggtgtggaaggacgttatgtgactatgcttatacctggttcaggaaagttactcacactctgtgaagtggaggtctacgggtaccgtgccccaaccggagagaacctggccgtt	261	10	4.11953e-21	89.2	1	F:GO:0030246	F:carbohydrate binding
TRINITY_DN48544_c0_g2_i1	fucolectin-7-like precursor	tgtgaagtggaggtctacgggtaccgtgccccaaccggagagaacctggccgttcaaggaaaagccacacagtcatcactgcttgaatttggccttgcaaacaacgccatcgatgggaatcatgacggcaaatgggaacacggctcctgcagtcacacggccaacgacatcagcccctggtggagactggacctgggcaaaacccacaaagtgttttctgtgaagatcgccaacagtgataccgacccagaacgactcaacggagctgagatccggattggagattcccttgagaaca	298	10	1.95852e-58	90.1	1	F:GO:0030246	F:carbohydrate binding
TRINITY_DN47219_c3_g2_i1	G patch domain-containing 1 isoform X2	agatggcgcccactcttcttcttcgccttcctgtcgctgttgaggtttgtcctcccgctcctgccgtagttgtagtaacactaacaaacatggcgtccgacagtgacagtgaagaagacttcgtgagtttcgggactccgctggagcctctggaggaagacgagccgttgaagaagccagttcctctccatgagcagacggtgaaggatgagaagggacgctatcagaggtttcatggagcgttcacgggaggattctctgccggatatttcaacactgtcggcaccaaagaaggctgggccccgtcaacctttgtgtcgtcacggcaacagaaagctgagaaacaacaagcccgacccgaagacttcatggacgacgaggacttcggcgagcacggca…	2228	10	0	90.5	1	F:GO:0003676	F:nucleic acid binding
TRINITY_DN47219_c3_g2_i2	G patch domain-containing 1 isoform X2	agatggcgcccactcttcttcttcgccttcctgtcgctgttgaggtttgtcctcccgctcctgccgtagttgtagtaacactaacaaacatggcgtccgacagtgacagtgaagaagacttcgtgagtttcgggactccgctggagcctctggaggaagacgagccgttgaagaagccggttcctctccatgagcagacggtgaaggatgagaagggacgctatcagaggtttcatggagcgttcacgggaggattctctgccggatatttcaacactgtcggcaccaaagaaggctgggccccgtcaacctttgtgtcgtcacggcaacagaaagctgagaaacaacaagcccgacccgaagacttcatggacgacgaggacttcggcgagcacggca…	2888	10	0	86.3	1	F:GO:0003676	F:nucleic acid binding
TRINITY_DN47219_c3_g2_i3	G patch domain-containing 1 isoform X2	agatggcgcccactcttcttcttcgccttcctgtcgctgttgaggtttgtcctcccgctcctgccgtagttgtagtaacactaacaaacatggcgtccgacagtgacagtgaagaagacttcgtgagtttcgggactccgctggagcctctggaggaagacgagccgttgaagaagccagttcctctccatgagcagacggtgaaggatgagaagggacgctatcagaggtttcatggagcgttcacgggaggattctctgccggatatttcaacactgtcggcaccaaagaaggctgggccccgtcaacctttgtgtcgtcacggcaacagaaagctgagaaacaacaagcccgacccgaagacttcatggacgacgaggacttcggcgagcacggca…	2682	10	0	86.7	1	F:GO:0003676	F:nucleic acid binding
TRINITY_DN47424_c3_g1_i2	G patch domain-containing 4	tctgattggctgagtgttctcgacgaagaaggcgggagccacagtgacgcggttccggtgtcatgtcggccttcagctgaagccacatggctagcggcggtgtgttttcctcttcagctggctgttttaatcatccaggtttaacgaaacaagacgtcaaaagatggcagaagttgttcaagagaaaagccgcggcttgaagtttgcagagcagcaactcctgcgtcacggctgggaacacggtaaaggactggggcgagctgagaacggcatatccgaagctatcaaggtcaaagtgaaatgcgacaaaggaggagtcggccataaagagggggatcagttcaccttccactggtgggatcatgtcttcaataaggcctcctccagtctgcaggtgga…	2187	10	4.87143e-159	87.6	1	F:GO:0003676	F:nucleic acid binding
TRINITY_DN49453_c2_g1_i2	G patch domain-containing protein 2-like protein, partial	gggatagcaggagtggttccctggtgggagagagagacggggtcagaggagctggacctagccgaccctgtcttcaacagcatcctcactgggtccttccccctcatgagtcctggagctcagagaggtaggctggaaacagaaagtcagacacaataaatgtccgtaacagaatttaatattaaatgtcgataaaacaatag	203	10	1.31424e-20	100	1	F:GO:0003676	F:nucleic acid binding
TRINITY_DN49453_c2_g1_i4	G patch domain-containing protein 2-like protein, partial	agacaaagccaggactcccatgaggcctgaatgacactgttatatctccaacagaccttggtttagctcgggctcgaggagagaacacggacagttgcattgggacccacggtcagacagaggacatcggaggagctgctcggtaaaaacagccagcagacagaccagcgggcacctcggctctctatgtacaggggatgtcaagcggaggcgaaaagcagcccccctcggatcaaccgccccctcaggtattggatgcacacctagctacacctcacacgccatctggcactttttaccaactggcccgtttactgtatttttggctctc	331	10	2.57406e-36	97.8	1	F:GO:0003676	F:nucleic acid binding
TRINITY_DN49453_c2_g1_i5	G patch domain-containing protein 2-like protein, partial	agacaaagccaggactcccatgaggcctgaatgacactgttatatctccaacagaccttggtttagctcgggctcgaggagagaacacggacagttgcattgggacccacggtcagacagaggacatcggaggagctgctcggtaaaaacagccagcagacagaccagcgggcacctcggctctctatgtacaggggatgtcaagcggaggcgaaaagcagcccccctcggatcaaccgccccctcaggattggtcggggagaacgcacctcccatccctgacaccaacatggggagccgcatgttgcagagcatgggctggagcccggggatgggcctgggtccagagggtaggggcatgaccgagcctatccgagccacgcagagacccaaaggcac…	1356	10	2.27233e-72	97.7	1	F:GO:0003676	F:nucleic acid binding
TRINITY_DN40978_c1_g1_i1	G patch domain-containing protein 3	gtaaagtgacttgcaaaaaaacaaatgcttaatgttttttcatgaaaagtcacttgaacagtaaaagtattaattcaaattgcatttttaagacactaaatggaaacctctcagttaaatagaaggtttaggaattctgtcatctgttctatagcttcttcatatgacgggtcattcccgtataaaacaaagtacgagcagcgccaccgggtgtccttaacggagtgtttcacagaggctgacctcaaaagtttatccgagctgaatccacctgctctgatgcagaatgggaatgtgggcacaccggtgaaagttttcctacagctcatccagtcctgccgactgcctccgcgcctcattcggaagttgggcctcactttccccaagaccagttccaac…	1377	10	0	90	1	F:GO:0003676	F:nucleic acid binding
TRINITY_DN40978_c1_g1_i2	G patch domain-containing protein 3	agacaaacaaaaaaacaatcatggcggacgctgaaaacgtcgctcctgtgtatttcgctgtcagtaacatccctgcagcctttcactcagcagacctgagaaattacttcagtcagttcatagagagcggcgcttttcactgttttcactaccgacatcgaccggaggtcctccgggagtccgaggagcccgaaaacacagcgggtggtgacggcgacgagggcagctccaacgagaccgatgaaggaacaaaaaaacagctccgtgaagaagcagacggccaagtcgtgctgttgtatcgtctcagttcatgctaaagatgctgagagattcgtccggatgtatgcggggaatcactggattaactcgaaggggaactggctgtccaggcgctgtgtt…	1644	10	0	90.7	1	F:GO:0003676	F:nucleic acid binding
TRINITY_DN82628_c0_g1_i1	G1/S-specific cyclin-D2	agtgtttcagcttggtgtcaccggtgtcaacacaacatcctgaatgtcagctggcgtgtagctgacctctgagctctgcgcccctgatctgcaaacatgagcctggaaacaagagggcaggctgagctccagcacactccctagttggtcagagcagaggaggacggtgctctgttcagggttagattaaaaagaaaaacaaccttaagttcgtcagtaggtcatgggcagactttctctacagctctcgaccgatatgtgtgcaagggttgctcttctgtttgcgaaaatgactgacaagag	303	10	4.36156e-25	79.8	1	C:GO:0005634	C:nucleus
TRINITY_DN67570_c0_g1_i1	G2 mitotic-specific cyclin-B2-like isoform X2	gggcgttgtccgtggtgtgggcggggtctccggcctccggagcgtgcatctcctcgtgtttgcgggccgccggcgtggccgtcgcgccggcgggctgcggcttcctgcgggaggccggctggacctgcagcacagaggacggtcttcacgccgctcataaacccagaaacaaagacggctcagacggttcttacctggaggaggcgatccggggtggcggctgtggggtgcggggtctcctgcggcggctggtt	254	10	2.70297e-07	72	1	C:GO:0005634	C:nucleus
TRINITY_DN49657_c1_g10_i2	Gag poly	atacggtatttgttgcttccgttatcgcttatggccataccaccctgaacacgcccgataggacgcaggtagtgtgtgacgcggcaggagagtgggttggaggaaaaaaaatatttgcgtactacattaagtctttttcgttatttttttggagatttttcgttccttaaaaagttcttcttcgttttgactgtagatcccccaacagcttttgctgtttgggggagctttagaggagttttttggtttgttttttttcgggccggggtaatggccgcggacaatggggcaaaacagcgggagataaaaacgccggctgaggcagatgggagacttgtgagccgcgtggacggcagcgatcaacagcgatatgatgtcgaacggagaggtcacggtgga…	2380	10	4.95323e-103	70.7	1	F:GO:0005488	F:binding
TRINITY_DN49657_c1_g10_i3	Gag poly	atacggtatttgttgcttccgttatcgcttatggccataccaccctgaacacgcccgataggacgcaggtagtgtgtgacgcggcaggagagtgggttggaggaaaaaaaatatttgcgtactacattaagtctttttcgttatttttttggagatttttcgttccttaaaaagttcttcttcgttttgactgtagatcccccaacagcttttgctgtttgggggagctttagaggagttttttggtttggtttttttcgggccggggaaatggccgcggacaatggggcaaaacagcgggagataaaaacgccggctgaggcagatgggagacttgtgagccgcgtggacggcagcgatcaacagcgatatgatgtcgaacggagaggtcacggtgga…	2403	10	4.8863e-102	70.5	1	F:GO:0005488	F:binding
TRINITY_DN49657_c1_g10_i4	Gag poly	atacggtatttgttgcttccgttatcgcttatggccataccaccctgaacacgcccgataggacgcaggtagtgtgtgacgcggcaggagagtgggttggaggaaaaaaaatatttgcgtactacattaagtctttttcgttatttttttggagatttttcgttccttaaaaagttcttcttcgttttgactgtagatcccccaacagcttttgctgtttgggggagctttagaggagttttttggtttggtttttttcgggccggggaaatggccgcggacaatggggcaaaacagcgggagataaaaacgccggctgaggcagatgggagacttgtgagccgcgtggacggcagcgatcaacagcgggatgatgtcgaacggagaggtcacggtgga…	1502	10	1.79386e-101	70.1	1	F:GO:0005488	F:binding
TRINITY_DN44744_c2_g1_i1	Galectin-1	tactgcttcatgtaaaacaggtctattgtgatgagccttgtagctttgctcgcctggtccaactgatttcagagctgtgcagtcagtgacaagacgcagatggacaaacagctggacagaagtctggtctctgtgtcacactcttcctacatcttccatcagctccaggactgttcaccaacactagtagccaaaatgagcatgcaacttgaattgaagaatgtgtttctgagagctggagatcagctgaaagtaaaggggatggttctgcatgatgctgagagattccagatcgacctcggctgtgatccagacaacgtggcaatgcactttaaccctcgtttccacgatgacagtgatggaaccgttcttgtttgtaactcaaagatcgctggttgt…	754	10	8.33173e-101	91.4	1	F:GO:0030246	F:carbohydrate binding
TRINITY_DN44744_c2_g1_i2	Galectin-1	gtcaatactttcaaagtaaaacggctaaactgaagcagccagaaacaatctaacaaaaatggttgttattttaggagtcgtcatgccagcgtcaatacgacagaagtctggtctctgtgtcacactcttcctacatcttccatcagctccaggactgttcaccaacactagtagccaaaatgagcatgcaacttgaattgaagaatgtgtttctgagagctggagatcagctgaaagtaaaggggatggttctgcatgatgctgagagattccagatcgacctcggctgtgatccagacaacgtggcaatgcactttaaccctcgtttccacgatgacagtgatggaaccgttcttgtttgtaactcaaagatcgctggttgttggggcgatgagaaac…	738	10	6.66339e-101	91.4	1	F:GO:0030246	F:carbohydrate binding
TRINITY_DN44744_c2_g1_i3	Galectin-1	gtcaatactttcaaagtaaaacggctaaactgaagcagccagaaacaatctaacaaaaatggttgttattttaggagtcgtcatgccagcgtcaatacatgggtgaaaccatgaagtgaagtcctttgactgaatcacttgtgtgttacatcataaattaagttaaacttcacagtcacgctacttactttttgtcttccaggacagaagtctggtctctgtgtcacactcttcctacatcttccatcagctccaggactgttcaccaactgtagccaaaatgagcatgcaacttgaattgaagaatgtgtttctgagagctggagatcagctgaaagtaaaggggatggttctgcatgatgctgagagattccagatcgacctcggctgtgatccaga…	841	10	2.95508e-97	91.7	1	F:GO:0030246	F:carbohydrate binding
TRINITY_DN47318_c1_g2_i1	galectin-8 isoform X1	gtgcggtgttctgtctcatccttgaaacgtgctgacgtcctcgcggaagtgaagcagttcaaactcggtcggtcggtcagctgtttgtcggtaacatgtctccatcagagccgcgacagactttcaaaaacccgatgatcccgttctccgggacgatccagggcgggttgctgccgggggagatggttctgattaaaggctcggtgccctcggacccggacaggttccaggtggacttcacgtgcgggagcagcgtgaagccgagagccgatgtggcgtttcacttcaacccgaggttcaaacgctcgccatgcgtcgtctgcaacacgctacggaacgagcgctggggccgcgaggagatcctgtaccagctgccgctcgccgccgaagcgccgtttg…	1666	10	0	84.4	1	F:GO:0030246	F:carbohydrate binding
TRINITY_DN47318_c1_g2_i2	galectin-8 isoform X1	gtgcggtgttctgtctcatccttgaaacgtgctgacgtcctcgcggaagtgaagcagttcaaactcggtcggtcggtcagctgtttgtcggtaacatgtctccatcagagccgcgacagactttcaaaaacccgatgatcccgttctccgggacgatccagggcgggttgctgccgggggagatggttctgattaaaggctcggtgccctcggacccggacaggttccaggtggacttcacgtgcgggagcagcgtgaagccgagagccgatgtggcgtttcacttcaacccgaggttcaaacgctcgccatgcgtcgtctgcaacacgctacggaacgagcgctggggccgcgaggagatcctgtaccagctgccgctcgccgccgaagcgccgtttg…	1662	10	0	83.4	1	F:GO:0030246	F:carbohydrate binding
TRINITY_DN47318_c1_g2_i3	galectin-8 isoform X1	gtgcggtgttctgtctcatccttgaaacgtgctgacgtcctcgcggaagtgaagcagttcaaactcggtcggtcggtcagctgtttgtcggtaacatgtctccatcagagccgcgacagactttcaaaaacccgatgatcccgttctccgggacgatccagggcgggttgctgccgggggagatggttctgattaaaggctcggtgccctcggacccggacaggttccaggtggacttcacgtgcgggagcagcgtgaagccgagagccgatgtggcgtttcacttcaacccgaggttcaaacgctcgccatgcgtcgtctgcaacacgctacggaacgagcgctggggccgcgaggagatcctgtaccagctgccgctcgccgccgaagcgccgtttg…	1648	10	0	83.4	1	F:GO:0030246	F:carbohydrate binding
TRINITY_DN47318_c1_g2_i4	galectin-8 isoform X1	gtgcggtgttctgtctcatccttgaaacgtgctgacgtcctcgcggaagtgaagcagttcaaactcggtcggtcggtcagctgtttgtcggtaacatgtctccatcagagccgcgacagactttcaaaaacccgatgatcccgttctccgggacgatccagggcgggttgctgccgggggagatggttctgattaaaggctcggtgccctcggacccggacaggttccaggtggacttcacgtgcgggagcagcgtgaagccgagagccgatgtggcgtttcacttcaacccgaggttcaaacgctcgccatgcgtcgtctgcaacacgctacggaacgagcgctggggccgcgaggagatcctgtaccagctgccgctcgccgccgaagcgccgtttg…	1681	10	0	84.4	1	F:GO:0030246	F:carbohydrate binding
TRINITY_DN42431_c0_g1_i1	Galectin-9	tcccggcaatgcctggattcccgtcgcagcctggattcccatcgcagcctggatttcctcctgcaatgcctgtgagtgtcagacggggctggagttacagttctacagaaatttgacagggctgctctggggccagctcacacaaattacaagaaaagctgacgtagtcacaagtgaatatttgggccaacagtaagcttacttctagtttcatttgtcctggtgtggaaatatctgtctcgcatttctgccttcacccagtacaatggaagtgaatggaatgtcatgtggtaaaaacaggaagcatataattataagatgttaagcagtctgaattcaatgagcctttttcagcctctaatatatttacatggaaaaatactacacactggttctatg…	1490	3	6.28482e-08	80.67	1	F:GO:0030246	F:carbohydrate binding
TRINITY_DN42431_c0_g1_i2	Galectin-9	tcccggcaatgcctggattcccggcaatgcctggattcccggcaatgcctggattcccgtcgcagcctggattcccatcgcagcctggatttcctcctgcaatgcctgttgttccgtacaagagcgtcatcagtggtggactttcacctggcaggaccatcactatccagggaacagttcaccccaatgccacacgctttggtgtgaatctttgccatcagtctggcatcgctctgcattacaatccacgtttcaacgagaacgtcgtggttcgaaacgagaagaagagggagcagtggggctctgaggagcgtggcggagggatgcccttccgaaagggacagcctttcacgctgaccatctgctgtgagaatcaggcctttaggattgtggccaatg…	927	10	1.93059e-89	79.7	1	F:GO:0030246	F:carbohydrate binding
TRINITY_DN42431_c1_g2_i1	Galectin-9	cctgaacctgagctcatttcctgtaaactgagctgaaccaagaattccgcatttctcctttattgacgttcagcagtgaatgtcctcattttataagagcaacacaatcatcaaattactttttttgtctcacaaaggcgcactgaatatcattttccatgtctgtagtcacgtagtcctttgctggtcatttgctgctgtttatcacgtggggattcttttttaaattgttgtcagagctcacaacacaaacaattaaagaaaggttgaacaagaaaataaaagagacattaaaccacattttaaattatggctcattttttcctccaggttccatgtgaatttacagtgtggttccaggaccaatgcagacattgctctccactttaacccccggta…	753	10	1.15549e-74	84.1	1	F:GO:0030246	F:carbohydrate binding
TRINITY_DN42431_c1_g2_i2	Galectin-9	gtttcatatcagtgtttagaatgaaaagcagctcttcacagattgagtctgtcctttcagagactccccttcactggatctatccatggtggtctgcaggaggggaagtccatcagtatcagtggacgtgtcctgcctggagccgataggttccatgtgaatttacagtgtggttccaggaccaatgcagacattgctctccactttaacccccggtatgacagtcaccccggttatgtggttgccaacaccttccagtatagcagctggggcagtgaggagaggaattataactctccgttccctgctggctccaccttcaacctgctcatcacagtcacccgcgaatcctaccagctgagtgtcaatggttgccactttatggagtacagacatcgc…	572	10	1.33907e-97	86.5	1	F:GO:0030246	F:carbohydrate binding
TRINITY_DN42431_c1_g2_i3	Galectin-9	ccaacagtaacctgagataactggactacagatgttgtcatgtttgacttggctcagttcaatcatattaggttgctttcatttttagttgatcgaactgacaccgcccaccagactgaatcgaaacttatgtgaagagttcactcagagtctcattttttcatccattttgagtccagggcacaatcagctcagcagcagacccgcaccatcccatctcggacaatggctttccatcagcagtcaccattttacaacccaagactccccttcactggatctatccatggtggtctgcaggaggggaagtccatcagtatcagtggacgtgtcctgcctggagccgataggttccatgtgaatttacagtgtggttccaggaccaatgcagacattgct…	773	10	2.88276e-106	87.3	1	F:GO:0030246	F:carbohydrate binding
TRINITY_DN2938_c0_g1_i1	Galectin-related protein	aagacacgagtggatgtttggctggcagcttccatatgtcagtgacacagattcagagtttgtggacagatgttggtaccttgaacggctgctctttgatgaaggggaagaatgggacggctctgtcgacatccccccaggatccagacacacaggctctgcgcaggacttgtcggtccctgaattgaacacagagctccagggccacatcaggaggaggc	221	10	2.26405e-24	99.7	1	F:GO:0030246	F:carbohydrate binding
TRINITY_DN2938_c0_g2_i1	Galectin-related protein	caggctggcagcttccatatgtcagtgacacagattcagagtttgtggacagatgttggtaccttgaacggctgctctttgatgaaggggaagaatgggacggctctgtcgacatccccccaggatccagacacacaggctctgcgcaggacttgtcggtccctgaattgaacacagagctccagggccacatcaggaggaggc	204	10	1.79564e-24	99.7	1	F:GO:0030246	F:carbohydrate binding
TRINITY_DN39836_c1_g1_i1	Galectin-related protein	tcttcctccccctcgactctttcctttgaacaagctcacatcctcctgtttcctcccattcttcgactctctccgtggaaaatgaaaaggaaagttgcgtcaagacaacgaagttattcagtgttcagtaagtcacattaaacatgaaaaacccacagataaccacagagtaactctacgtgaagctccatacctctgctgcagacttgtgagatcaacatggctgacacgcacagagtgacagcacagggcaggaagaaatgggtttttccacagaaaagtgcgactgacgaacacaaagcgagtgttcgctccgctgacagaggtgctgagagaaatctggcagttcctttcagaggtcacatcacgggtgggatgcggccggggaagaaggttgtc…	1859	10	2.82421e-106	87.4	1	F:GO:0030246	F:carbohydrate binding
TRINITY_DN47247_c1_g2_i1	gamma-taxilin-like	cctgcttcagccacagtgaaaacacacagctcgtgatcaggactcatggagaccacagaagtttgtgagattgatgtggccagcagaagaatagtgggaggcagtgactctccaccggacctggacagcccatctcaggaagaggttgcagagtttggtttggggttgtgctgtgctgaggaggagaggggggaaactccaggcagagaggacagtcccagcgacctggtggaggcagagcttgaccctggaggagaccccaagaccggagaggacaaggcttttgggaaggaggttgttcttctgatgcaggctctgaactccctcgccactcctgaggagaaactggcggctttgtgcaagaaatatgcagacttattggaggagagtcgctgcatg…	4622	10	0	92.9	1	F:GO:0019905	F:syntaxin binding
TRINITY_DN47247_c1_g2_i2	gamma-taxilin-like	cctgcttcagccacagtgaaaacacacagctcgtgatcaggactcatggagaccacagaagtttgtgagattgatgtggccagcagaagaatagtgggaggcagtgactctccaccggacctggacagcccatctcaggaagaggttgcagagtttggtttggggttgtgctgtgctgaggaggagaggggggaaactccaggcagagaggacagtcccagcgacctggtggaggcagagcttgaccctggaggagaccccaagaccggagaggacaaggcttttgggaaggaggttgttcttctgatgcaggctctgaactccctcgccactcctgaggagaaactggcggctttgtgcaagaaatatgcagacttagtaagatgaatgtcttcattt…	4791	10	0	92.8	1	F:GO:0019905	F:syntaxin binding
TRINITY_DN49622_c1_g5_i3	gastrula zinc finger -like	cacattcacagtggtgagaggccacacctttgcaaggtctgtgggaaaagattcagtcacatgtcatcattgaaagagcatcagagtgttcacacaagtgagaagccatatacttgttcaacatgtgggaaagctttcacacatagtagtactttgaaaggacacattagacacattcacagtggtgagagtccgcacctttgcaaggtctgtggaaaaagattcagtcgcatttcatcattgaaaaggcatcggagtgttcacacgggtgagaagccttatgcttgtacaacatgtgggaaagctttcacacgaagtagtaccttgcaaggacacattagacacattcacagtgatgagagtccgcacctttgcaaggtctgtggaaaaagattcagt…	619	10	1.99854e-103	76.4	1	F:GO:0005488	F:binding
TRINITY_DN54630_c0_g1_i1	GDNF family receptor alpha-1	aaagaccgaacgggtaatgcacttgatgcgctgacggacatgaccaaaatggacctcgatgccgaatcactatatcacatctgcgggaccttacaggcccaaaaactggtgtcaaatcaaacagtggatactgctctctgtgtgaaccatcaactggatgagtccagtgactccaatgccattgcaagaagctcaacagctggactcacctgcttacacccccccagtatgctcctcgcactagtctttgctttaaccccgatagcttcgct	272	10	1.76493e-49	85.5	1	F:GO:0004872	F:receptor activity
TRINITY_DN35645_c0_g1_i1	Gem-associated protein 7	catagacgtatatacgtatatgtctatggggttacccaggggtcacactccagcccacaaggcggcaatagagcgcctgtaagcggctttgacctcgacgacgttgcgcttgcgtgctacaggctacacttggtgcttttacgtggaagaaaacagacattgttctctttcagaaagactcaacatggcaacaccggtgtctgtcctccgcctgcctaaagggcccgacccaaacagccgcggatttgaccccagatctcctcgcttcatcgctctgtgtcgtacctccatcctcacttctgctgcatcagaggcagacgcggagcagctgcagaaagagcagcatgcacgatctgtgctgagagagactttcctccgatgtctcctgtccatgaccaa…	1320	10	2.05257e-82	94.8	1	C:GO:0032797	C:SMN complex
TRINITY_DN1004_c0_g1_i1	general transcription factor II-I repeat domain-containing 2-like	ctggacgctcgcagcgagtctgctcgatgtgaaaaacatttaaagctggactgagcgggcagctttggctggtgaccgatcggatcatttaaaaagatgtcgcagcatgttgtttcagtttcaacaggagacggatgtagagctgaaacaagaagtcagttattcatattaatacatgggtcacagagtccagtttgatgtcacatgggcagagcagtaaaggattacatcataacctataaataatgatcagctgcaaccataaatgtaacaaatgactcagctttgtgcttcatctgtctccagcacgatcgaaaagcctgtcgcttgtccgggtccgtgatttctgtaaccttcagcatgcacatcttcacaagctcgccctcagagcatggccgt…	789	9	1.37504e-12	54.56	1	F:GO:0003676	F:nucleic acid binding
TRINITY_DN1004_c0_g2_i1	general transcription factor II-I repeat domain-containing 2-like	ctggacgctcgcagcgagtctgctcgatgtgaaaaacatttaaagctggactgagcgggcagctttggctggtgaccgatcggatcatttaaaaagatgtcgcagcatgttgtttcagtttcaacaggagacggatgtagagctgaaacaagaagtcagttattcatattaatacatgggtcacagagtccagtttgatgtcacatgggcagagcagtaaaggattacatcataacctataaataatgatcagctgcaaccataaatgtaacaaatgactcagctttgtgcttcatctgtctccagcacgatcgaaaagcctgtcgcttgtccgggtccgtgatttctgtaaccttcagcatgcacatcttcacaagctcgccctcagagcatggccgt…	789	9	1.37504e-12	54.56	1	F:GO:0003676	F:nucleic acid binding
TRINITY_DN43788_c0_g1_i1	general transcription factor II-I repeat domain-containing 2-like	cagcagtcttatggtattacacacaacttgtgtcaactttcaattatccctctcccccaaagatggctaaaagaaaggtggactttgaaaacaggggttttaaagacaggtgggaggcagcgtatatgtttgcggatgtaaagggcaaagctgtgagtcttctgtgcggagacagtgtggctgtaaaagaatacaacataagaagacactatgaaacgaagcaccacgacagatacacgcagctggacacgacacaaaggctacagaaggtagaagagttaaaaagaagtctggtgtcacgacttgacgcagggcttattttagccatgcgtctaccggaagtagatcgcactataaatctgacgtcagttcctgcatctgtctctcttaagcatgcgg…	877	10	3.67679e-28	77.4	1	F:GO:0003676	F:nucleic acid binding
TRINITY_DN43788_c0_g1_i2	general transcription factor II-I repeat domain-containing 2-like	cagcagtcttatggtattacacacaacttgtgtcaactttcaattatccctctcccccaaagatggctaaaagaaaggtggactttgaaaacaggggttttaaagacaggtgggaggcagcgtatatgtttgcggatgtaaagggcaaagctgtgagtcttctgtgcggagacagtgtggctgtaaaagaatacaacataagaagacactatgaaacgaagcaccacgacagatacacgcagctggacacgacacaaaggctacagaaggtagaagagttaaaaagaagtctggtgtcacgacttgacgcagggcttattttagccatgcgtctaccggaagtagatcgcactataaatctgacgtcagttcctgcatctgtctctcttaagcatgcgg…	1339	10	3.83666e-27	77.4	1	F:GO:0003676	F:nucleic acid binding
TRINITY_DN43788_c0_g1_i3	general transcription factor II-I repeat domain-containing 2-like	cagcagtcttatggtattacacacaacttgtgtcaactttcaattatccctctcccccaaagatggctaaaagaaaggtggactttgaaaacaggggttttaaagacaggtgggaggcagcgtatatgtttgcggatgtaaagggcaaagctgtgagtcttctgtgcggagacagtgtggctgtaaaagaatacaacataagaagacactatgaaacgaagcaccacgacagatacacgcagctggacacgacacaaaggctacagaaggcaaagtggtctggatgtgctgcagatgatggaggcggatgtgctccaggtctttgcggtcctcatctgagagcaacctggacctcaaggtggagcagcatgtctacaagaaggaagcgtgatgatgtgt…	699	10	2.97185e-24	75.6	1	F:GO:0003676	F:nucleic acid binding
TRINITY_DN43788_c0_g1_i4	general transcription factor II-I repeat domain-containing 2-like	cagcagtcttatggtattacacacaacttgtgtcaactttcaattatccctctcccccaaagatggctaaaagaaaggtggactttgaaaacaggggttttaaagacaggtgggaggcagcgtatatgtttgcggatgtaaagggcaaagctgtgagtcttctgtgcggagacagtgtggctgtaaaagaatacaacataagaagacactatgaaacgaagcaccacgacagatacacgcagctggacacgacacaaaggctacagaaggtagaagagttaaaaagaagtctggtgtcacgacttgacgcagggcttattttagccatgcgtctaccggaagtagatcgcactataaatctgacgtcagttcctgcatctgtctctcttaagcatgcgg…	1406	10	4.80685e-27	77.4	1	F:GO:0003676	F:nucleic acid binding
TRINITY_DN43788_c0_g1_i5	general transcription factor II-I repeat domain-containing 2-like	cagcagtcttatggtattacacacaacttgtgtcaactttcaattatccctctcccccaaagatggctaaaagaaaggtggactttgaaaacaggggttttaaagacaggtgggaggcagcgtatatgtttgcggatgtaaagggcaaagctgtgagtcttctgtgcggagacagtgtggctgtaatgaaaatgcaacataagaagacactatgaaacgaagcaccacgacagatacacgcagctggacacgacacaaaggctacagaaggtagaagagttaaaaagaagtctggtgtcacggcaaagtggtctggatgtgctgcagatgatggaggcggatgtgctccaggtctttgcggtcctcatctgagagcaacctggacctcaaggtggagca…	431	10	2.00592e-18	83.3	1	F:GO:0003676	F:nucleic acid binding
TRINITY_DN43788_c0_g1_i6	general transcription factor II-I repeat domain-containing 2-like	cagcagtcttatggtattacacacaacttgtgtcaactttcaattatccctctcccccaaagatggctaaaagaaaggtggactttgaaaacaggggttttaaagacaggtgggaggcagcgtatatgtttgcggatgtaaagggcaaagctgtgagtcttctgtgcggagacagtgtggctgtaaaagaatacaacataagaagacactatgaaacgaagcaccacgacagatacacgcagctggacacgacacaaaggctacagaaggtagaagagttaaaaagaagtctggtgtcacgacttgacgcagggcttattttagccatgcgtctaccggaagtagatcgcactataaatctgacgtcagttcctgcatctgtctctcttaagcatgcgg…	1356	10	3.62482e-27	77.4	1	F:GO:0003676	F:nucleic acid binding
TRINITY_DN43788_c0_g1_i7	general transcription factor II-I repeat domain-containing 2-like	cagcagtcttatggtattacacacaacttgtgtcaactttcaattatccctctcccccaaagatggctaaaagaaaggtggactttgaaaacaggggttttaaagacaggtgggaggcagcgtatatgtttgcggatgtaaagggcaaagctgtgagtcttctgtgcggagacagtgtggctgtaaaagaatacaacataagaagacactatgaaacgaagcaccacgacagatacacgcagctggacacgacacaaaggctacagaaggcaaagtggtctggatgtgctgcagatgatggaggcggatgtgctccaggtctttgcggtcctcatctgagagcaacctggacctcaaggtggagcagcatgtctacaagaaggaagcgtgatgatgtgt…	1178	10	4.57947e-23	75.6	1	F:GO:0003676	F:nucleic acid binding
TRINITY_DN43788_c0_g1_i8	general transcription factor II-I repeat domain-containing 2-like	cagcagtcttatggtattacacacaacttgtgtcaactttcaattatccctctcccccaaagatggctaaaagaaaggtggactttgaaaacaggggttttaaagacaggtgggaggcagcgtatatgtttgcggatgtaaagggcaaagctgtgagtcttctgtgcggagacagtgtggctgtaaaagaatacaacataagaagacactatgaaacgaagcaccacgacagatacacgcagctggacacgacacaaaggctacagaaggtagaagagttaaaaagaagtctggtgtcacgacttgacgcagggcttattttagccatgcgtctaccggaagtagatcgcactataaatctgacgtcagttcctgcatctgtctctcttaagcatgcgg…	927	10	5.6617e-28	77.4	1	F:GO:0003676	F:nucleic acid binding
TRINITY_DN47266_c0_g1_i5	gigaxonin	cacttccaacattctgtctcatggagtgattcacgttgtccttaatgtagttaggtaacagtctgagcccttaaaacagaaaagcgcacatcgcagtcttaagtcaagtgcagacatgccacattctgccggtgaacccggttcaagggtttcggacccacagcattcccagaaacttctcagggtcctgcgagtcttctggcaagagcaaagttttcacgatgcactgctggtggttgatggagaggagctgcccgtccagaaaaacatcctggctgctgcaagcccttatatcaggaccaagatgaactacaatcctccaaaggaagatgggtccacatacagaattgagctgcagggggtctccatgtccatcatgaagcagatcctggactacat…	908	10	1.7399e-149	95.1	1	P:GO:0007010	P:cytoskeleton organization
TRINITY_DN47266_c0_g1_i6	gigaxonin	cacttccaacattctgtctcatggagtgattcacgttgtccttaatgtagttaggtaacagtctgagcccttaaaacagaaaagcgcacatcgcagtcttaagtcaagtgcagacatgccacattctgccggtgaacccggttcaagggtttcggacccacagcattcccagaaacttctcagggtcctgcgagtcttctggcaagagcaaagttttcacgatgcactgctggtggttgatggagaggagctgcccgtccagaaaaacatcctggctgctgcaagcccttatatcaggaccaagatgaactacaatcctccaaaggaagatgggtccacatacagaattgagctgcagggggtctccatgtccatcatgaagcagatcctggactacat…	5778	10	0	95.2	1	P:GO:0007010	P:cytoskeleton organization
TRINITY_DN47266_c0_g1_i7	Gigaxonin	attactgcctttaccacgttcattacgtcgccaccgagttcctgcagacgcattttagcgacgtggcggtctctgaggagttcagggagctgccgccggaccggctctgtgaggtgctgtccatggagaagctgaacgtgggcaacgaaaaacgcgtgctggaggctgtggtgcgatggttcgcacatgatccagaggatcgcagggtacacatgaaggaagtgatgtctgctgtatggctgcagggcctggacatcagctacctgagagagcaggccatgggagagccgctgatgagggaggtgatcagagagcactgtcagaacgtgctcggggaaggtccgctgcagggtgaggctctgctcgctgccttcaaacccagaggttactcagagtgta…	1221	10	0	94.9	1	P:GO:0007010	P:cytoskeleton organization
TRINITY_DN47003_c5_g1_i1	Glutamate receptor-interacting protein 2	cagtaatcaagctttcagctgtttccaatcaaggtcaagccaccagcctacagccagtatcacatcctgctgaacacaacaacatcatgcccagcggtcaacttactcagactgtttttgcacctttgggctcttttgaaaatgaaattatgaaaaagatctctggtttgcacttagctttttggaagcttgctaggaaaataaaagtgcagaagagcaaccatcatcactgggaccaaagcagcaactactgccatcccccacatgccagccacggcaagacatggagcagcccaagccacccacacaaccagcaggaccactgcaaatctctggtgagtggtggcttctccccttcctccacagccacctcaggcttcagcagccaaggtagcaaca…	2352	10	0	95.5	1	F:GO:0030159	F:receptor signaling complex scaffold activity
TRINITY_DN47003_c5_g1_i2	Glutamate receptor-interacting protein 2	cagtaatcaagctttcagctgtttccaatcaaggtcaagccaccagcctacagccagtatcacatcctgctgaacacaacaacatcatgcccagcggtcaacttactcagactgtttttgcacctttgggctcttttgaaaatgaaattatgaaaaagatctctggtttgcacttagctttttggaagcttgctaggaaaataaaagtgcagaagagcaaccatcatcactgggaccaaagcagcaactactgccatcccccacatgccagccacggcaagacatggagcagcccaagccacccacacaaccagcaggaccactgcaaatctctggtgagtggtggcttctccccttcctccacagccacctcaggcttcagcagccaaggtagcaaca…	4104	10	0	94.8	1	F:GO:0030159	F:receptor signaling complex scaffold activity
TRINITY_DN47003_c5_g1_i3	Glutamate receptor-interacting protein 2	cagtaatcaagctttcagctgtttccaatcaaggtcaagccaccagcctacagccagtatcacatcctgctgaacacaacaacatcatgcccagcggtcaacttactcagactgtttttgcacctttgggctcttttgaaaatgaaattatgaaaaagatctctggtttgcacttagctttttggaagcttgctaggaaaataaaagtgcagaagagcaaccatcatcactgggaccaaagcagcaactactgccatcccccacatgccagccacggcaagacatggagcagcccaagccacccacacaaccagcaggaccactgcaaatccacctcaggcttcagcagccaaggtagcaacacgctgccctgccccatccctccgattgtgcccacca…	4068	10	0	94.2	1	F:GO:0030159	F:receptor signaling complex scaffold activity
TRINITY_DN38216_c0_g1_i1	glutamate-rich WD repeat-containing 1	aagcaaactgtgcctctgctgccaagatgtctgcgcccaatgaagacacgtttgccgaggaaagagacgagatggaggagatggacgaagcaggcagcgacgacgacgagggagtggacatggaggaggaaggagcggacggagagggggagaagaaagtgtacgtgcccgggattgagccgcttcagcccggagaggagctggagatggaccgctccgcgtaccgcatgtaccacgagtgccaaacaggagctccatgtttgagctttgacatcctgagagatggagatggagacggcagggagcagttccctctctccatgctggtctgtgcgggcacacaggcggacacagctctgagcaacagacttctcgtcatgcgcatgcacaaccttcatg…	1678	10	0	96.5	1	C:GO:0005634	C:nucleus
TRINITY_DN43932_c0_g1_i1	Glutamyl-tRNA(Gln) amidotransferase subunit C, mitochondrial	gcatgcgccatcggcagtattcgacaccagaaacttcggtttcacaatgctaagtgcctttcagagtattaataaagcaacatccctccacattgtagacaccctcactgtatttaatctaaggctaatccgtctgttgttgtctgttggcggacaaaagcgaagaaggaagtacgtgatggttaaacatctcacttcccctccttctaccgtctctgtgctagctacggctaagtcgttagccacattcgtgtgtgactagtttagatcaccagcaataaataaaatgtgacatttattataaaagttggatacagctgggtagttaattgtgctaaaaaaaatgtcagtgattagcttcgctgctaaacgcgggttgtcactcaagataattcgtcc…	1114	10	1.32119e-101	82.6	1	P:GO:0006450	P:regulation of translational fidelity
TRINITY_DN43932_c0_g1_i2	Glutamyl-tRNA(Gln) amidotransferase subunit C, mitochondrial	gcatgcgccatcggcagtattcgacaccagaaacttcggtttcacaatgctaagtgcctttcagagtattaataaagcaacatccctccacattgtagacaccctcactgtatttaatctaaggctaatccgtctgttgttgtctgttggcggacaaaagcgaagaaggaagtacgtgatggttaaacatctcacttcccctccttctaccgtctctgtgctagctacggctaagtcgttagccacattcgtgtgtgactagtttagatcaccagcaatgaacttcctggttgcaagtaagtaaaaacaaataaaatgtgacatttattataaaagttggatacagctgggtagttaattgtgctaaaaaaaaaatgtcagtgattagcttcgctgcta…	1145	10	1.84694e-101	82.6	1	P:GO:0006450	P:regulation of translational fidelity
TRINITY_DN43932_c0_g1_i4	Glutamyl-tRNA(Gln) amidotransferase subunit C, mitochondrial	gcatgcgccatcggcagtattcgacaccagaaacttcggtttcacaatgctaagtgcctttcagagtattaataaagcaacatccctccacattgtagacaccctcactgtatttaatctaaggctaatccgtctgttgttgtctgttggcggacaaaagcgaagaaggaagtacgtgatggttaaacatctcacttcccctccttctaccgtctctgtgctagctacggctaagtcgttagccacattcgtgtgtgactagtttagatcaccagcaatgaacttcctggttgcaatgattagcttcgctgctaaacgcgggttgtcactcaagataattcgtccttggtgtaacctgctaacaaacgatggatactctgcaagaaacgtggagaagag…	1060	10	3.42897e-100	82.2	1	P:GO:0006450	P:regulation of translational fidelity
TRINITY_DN48061_c1_g1_i2	Golgi integral membrane 4	tttttgatcgagctctctggcgaccaattgataaaatctgcccctctgagggcgggaatagggaaattttatgacttttcggaggagggacttccttcagagttgcagtaggatggcaggcagctgctgggctgacacgtaactgaagttaaaggtgctatggaggcctcgtcggggacttgaggttttacttttccacccatccccaagcgtctttgaattgcgtcggaaaagttaaagcgtgcaaggggaaacgaagacgcgagcgagggccgtcaacctcggtttgacccgcatttcagcagcgcagagcaggactttgacgtgaagtgaagcgaaaatctgagcggctactttgaagtcgcaggggagagtcgcgggtggatgtggctatgctaa…	3976	10	0	84.3	1	C:GO:0016021	C:integral component of membrane
TRINITY_DN48061_c1_g1_i4	Golgi integral membrane 4	tttttgatcgagctctctggcgaccaattgataaaatctgcccctctgagggcgggaatagggaaattttatgacttttcggaggagggacttccttcagagttgcagtaggatggcaggcagctgctgggctgacacgtaactgaagttaaaggtgctatggaggcctcgtcggggacttgaggttttacttttccacccatccccaagcgtctttgaattgcgtcggaaaagttaaagcgtgcaaggggaaacgaagacgcgagcgagggccgtcaacctcggtttgacccgcatttcagcagcgcagagcaggactttgacgtgaagtgaagcgaaaatctgagcggctactttgaagtcgcaggggagagtcgcgggtggatgtggctatgctaa…	2617	10	0	84.3	1	C:GO:0016021	C:integral component of membrane
TRINITY_DN31655_c0_g2_i1	golgin subfamily A member 2 isoform X1	ggtccatgagctggatctgctgcagatactggtggtggagctgttctctctctgaggccagggtctggtagccagcacagtactgctgcaggtgggctactacctggtccctctgctccatcaacccctgactctccttacctttcagttccagctggagccaagggaacaaagaggaaaatgaataccaaggggaagcagaaaggaaacagcatccatctgcagacatctaactagcgttgagagcttcctgcagagccacctcactctccgatggccctgaggactgaggctctgcatcagcctgagcctctctctcctgggacaataatgctggaggagaaggagaggaaggataaattaccaagtttattaatttcgcgactgagaaatgcacca…	538	10	3.68548e-13	93.2	1	C:GO:0005794	C:Golgi apparatus
TRINITY_DN31655_c0_g3_i1	golgin subfamily A member 2 isoform X1	ggtccatgagctggatctgctgcagatactggtggtggagctgttctctctctgaggccagggtctggtagccagcacagtactgctgcaggtgggctactacctggtccctctgctccatcaacccctgactctccttacctttcagttccagctggagccaagggaacaaagaggaaaatgaataccaaggggaagcagaaaggaaacagcatccatctgcagacatctaactgtgagagaccatacctgctctttgacgttgtgcagttcctcttgcagttcacccattctgcgagccagctcctttttcacatgctgctctgactggatggcagtggtcagctccatgttctcattagtctatacggatgaagaagtttggtttaaaaagacagc…	714	10	2.8482e-29	95.5	1	C:GO:0005794	C:Golgi apparatus
TRINITY_DN31655_c0_g1_i1	golgin subfamily A member 2 isoform X4	gctgcacttgggcatgcgccggcggtcctcttcctcctgaacttggttctccacctgccgctccagctctcccagacgcgtctcctgctcggcacaaaggcggctcagctgctcgttatctcgcagctgggggaaatattacagaagctgattatggaaacgtcaaacctaagaagcgttgagagcttcctgcagagccacctcactctccgatggccctgaggactgaggctctgcatcagcctgagcctctctctcctgggacaataatgctggaggagaaggagaggaaggataaattaccaagtttattaatttcgcgactgagaaatgcaccagactatggtagctgtgtcagagtacatttcatttatttactagaacttttaacattatgct…	477	10	5.02367e-16	80.2	1	C:GO:0005794	C:Golgi apparatus
TRINITY_DN47205_c0_g2_i1	GRAM domain-containing 3	gtgctccgtacaacacaactggacatcgtcatcatcatcatcatcatcatcatcatcactgttcagatgtagaaaatgcggaggagcggcacagatatgagaggacgatcagtgagcctctgcatgccgttgatccggagcaacaggagctctcaggcagaaggaaaccagcattagtcaggtcaaagacattcgaccattccctgctgacccaggtccagacagagtcagaccccaagatagagaggaaaaagtctcactacagccagctttcgaagagcaactgccagtaccataaaatatttaaggaaatcagcaaggaggagcagcttagacagagttacacctgtgctctacagaaagacatcctctaccagggccgaatgtttgtctctgatc…	1547	10	0	84.9	1	C:GO:0016021	C:integral component of membrane
TRINITY_DN47205_c0_g2_i2	GRAM domain-containing 3	ctgccatctgattggctgtgacacgtgagaccaggaggcccagcagacactcccacaggcaggtaaaggagcagaggaacaggctgcggggtcagttcacctctctcagttctcacggcggcaaacaaacagacaggacagcacgacagacgggcgttcggtcggtaaactgttgtgcgtgatgacagaacagtgtatgaaccagcagacatcgcaggaagatgccaggaaatgtaacagaggagctgcaaagcatgaggaaagggattatcattcagatgtagaaaatgcggaggagcggcacagatatgagaggacgatcagtgagcctctgcatgccgttgatccggagcaacaggagctctcaggcagaaggaaaccagcattagtcaggtcaaa…	2861	10	0	84.4	1	C:GO:0016021	C:integral component of membrane
TRINITY_DN47205_c0_g2_i5	GRAM domain-containing 3	caggaagatgccaggaaatgtagcagaggagctgcaaagcatgaggaaagggattatcattcagatgtagaaaatgcggaggagcggcacagatatgagaggacgatcagtgagcctctgcatgccgttgatccggagcaacaggagctctcaggcagaaggaaaccagcattagtcaggtcaaagacattcgaccattccctgctgacccaggtccagacagagtcagaccccaagatagagaggaaaaagtctcactacagccagctttcgaagagcaactgccagtaccataaaatatttaaggaaatcagcaaggaggagcagcttagacagagttacacctgtgctctacagaaagacatcctctaccagggccgaatgtttgtctctgatcac…	1545	10	0	84.9	1	C:GO:0016021	C:integral component of membrane
TRINITY_DN47201_c1_g1_i2	GRAM domain-containing 4 isoform X1	ctcggccctgctcgctcgcttgctccctgcccgattctgcgaaatcaacaagagacgaaggcgagctagtatctgcaagctccgggccaacgacggcgctggtcagggcaagctctcccccctcacaaaacaggagggacgcaactggtattttttttttttcccccaccaccagtgtctctgtgtgtgtgtgaccgctcaacactcagcaggaggcggacatttagtcggtgtggatattgatgggatggttggaccaagtgagcagttttcgccgtgagactggcgctaatttggacgtcctgagcagcaggtgtactgaaggataaagcagactaaaggcaatctcagtgttcatgaaactttgctacgatttacgtgctggggttgccgtccgcc…	2635	10	0	97.7	1	C:GO:0016021	C:integral component of membrane
TRINITY_DN45363_c0_g3_i1	Grancalcin	gcaagcggggtgagagagggagtgtatttggcttgatcgagtgcggcaaaatgttcttttgggtccttaataactcgtccaccatcagaatctgattttaagtcgcatctttccaaaaaagtgatgcgatatgcgcattgtctgcagcagtcagatgattatgagcaggtcttagtgattaaacacgtcttattttgaaggtttttactccgtcagcctgtcaggagaaacttttagtcttaggatggtttgtgagcacgcccctggatatgaacatcatgatagtgttttcatctttaggataaaaatgacctgactgattcttcatgtttattatcttcacagcgtttagcctggatacgtgcaggatcatgatcgcaatgctcgacagagacttca…	597	10	3.07459e-51	96.7	1	F:GO:0005509	F:calcium ion binding
TRINITY_DN45363_c0_g3_i2	Grancalcin	gcaagcggggtgagagagggagtgtatttggcttgatcgagtgcggcaaaatgttcttttgggtccttaataactcgtccaccatcagaatctgattttaagtcgcatctttccaaaaaagtgatgcgatatgcgcattgtctgcagcagtcagatgattatgagcaggtcttagtgattaaacacgtcttattttgaaggtttttactccgtcagcctgtcaggagaaacttttagtcttaggatggtttgtgagcacgcccctggatatgaacatcatgatagtgttttcatctttaggataaaaatgacctgactgattcttcatgtttattatcttcacagcgtttagcctggatacgtgcaggatcatgatcgcaatgctcgacgtatcctttg…	1497	10	1.01426e-71	96.1	1	F:GO:0005509	F:calcium ion binding
TRINITY_DN45363_c0_g3_i4	Grancalcin	aggtcggatatgatgtagaaagtgttcagacttatcggaagttacagccctgtaacagagtgacacagagacggcgtcagtcactctgaaaacgcgttaaacttgtcacactttgctctgttttacaaaatggcgtatccaggatacggcgggtatgggggtccgatgccaggcatgccagctcagggcatgccgccccaaggaatgccaggagggcccatgggtgggcccatgggaggccccatgggaggccccatgccaggccacatgggtggtccgatgggaggcgcaccaccccagggaggatatgccccctacggaggaggatatccaggcacgttcggtgccgcgcccccagccgccaatgatccaatgtggggttacttcacggccatagcg…	1829	10	1.36258e-110	98.3	1	F:GO:0005509	F:calcium ion binding
TRINITY_DN45363_c0_g3_i5	Grancalcin	gtcaggaagcatctggagagaaacagaaaggacaaggatgccaagttccgcctgattctcatcgagagcaggatccacaggctggcccgttactacaagaccaagagagtactggccgtccgatgggaggcgcaccaccccagggaggatatgccccctacggaggaggatatccaggcacgttcggtgccgcgcccccagccgccaatgatccaatgtggggttacttcacggccatagcggggcaggacggtgagatcgatgccgaggagctgcagaggtgtctgacccagtctggtttcactggcagctacactccgtttagcctggatacgtgcaggatcatgatcgcaatgctcgacagagacttcacaggtaagatgggcttcaacgaattca…	1585	10	7.00214e-112	98.2	1	F:GO:0005509	F:calcium ion binding
TRINITY_DN45363_c0_g6_i1	Grancalcin	atatatttatttttttgatataattagaacagcgctgttagttgatgtctgtccagtctgttagctgagctcgacacgatgtcattttgtgcagaagtgttgcttgaaatacgacaaatgtgattttcctggcacaaaatctttgcctttgtcattaaattggacccatcccagtgttgccaaatacagatgcaatcatttcgtagtactggtgttgtaatattgttccttcgcttccgtcttgtgtatttttagctttaccgtcatgtgaagttgctcttttgacccactttgacaggaaacagtgatgtctgtctcatatattctctctaaccacatgttgaaatgagaaaaaacattttgtttcctctctctgtatcaggctaccgcgtcagtcct…	452	10	5.85966e-06	76	1	F:GO:0005509	F:calcium ion binding
TRINITY_DN49523_c0_g1_i3	Granulin	gtgatgattgaattgtgagtgaaacattagctccacagtcttttctttgctctgtgctgtgattgttggacaaacgacgttaaacgacctatatgagacaagctggactttttattttaaacctagcaggctgtcagaggagtatgcagctctgtgctctttgttcataacaactcaactcagtctgcctgcctccatctgctcatcatgactctgcagatgtggatcctgggtctggttctgctcggcctgagctcagcgctggtctgtcccgacggaggcatgtgtgaggacagaaacacctgctgcaagaacaacgtgggaggatacggatgctgcccgctacctcatgccgagtgttgttcggatcacctccactgctgcttcgaggggacagtt…	3264	10	0	81	1	P:GO:0048675	P:axon extension
TRINITY_DN49523_c0_g1_i7	Granulin	gtgatgattgaattgtgagtgaaacattagctccacagtcttttctttgctctgtgctgtgattgttggacaaacgacgttaaacgacctatatgagacaagctggactttttattttaaacctagcaggctgtcagaggagtatgcagctctgtgctctttgttcataacaactcaactcagtctgcctgcctccatctgctcatcatgactctgcagatgtggatcctgggtctggttctgctcggcctgagctcagcgctggtctgtcccgacggaggcatgtgtgaggacagaaacacctgctgcaagaacaacgtgggaggatacggatgctgcccgctacctcatgccgagtgttgttcggatcacctccactgctgcttcgaggggacagtt…	3171	10	0	81	1	P:GO:0048675	P:axon extension
TRINITY_DN49523_c0_g1_i9	Granulin	gctgccccagagacacgacctgctgcttcatggacaagagccacaaatggggctgctgccctctgccaaaggtaagcgacgatttaaacagctcgcatgctaacacagctgatgacgttaacagagttgctgtttgtcaggcggtctgctgtaaggatggaaaccactgctgccccagcggtcacacctgtgagcctcaccggtcctcctgctcgaggggacctcacgtcattccgtggttcaccaaactgagcgccatgacggagccaggcgccgtgacggacgttaaatgtgacgacaagaccagctgcgcttcgggaacgacctgctgcaaactgcagacaggagagtggggctgctgccctctggtgaaggccgtctgctgtgcagaccacgagc…	1028	10	3.30803e-147	81.2	1	P:GO:0048675	P:axon extension
TRINITY_DN55762_c0_g1_i1	granulocyte colony-stimulating factor receptor	gtgtatgaagctttcatgatggtgagcacggtcggttggagcctgaacgggtcgaggattcacttcgaaatcgaaccatttgatgccatgaccgttgtgatgattttgactgcgtctggtgttggactctcactattggtcattgtcacagtcctgacttgtttctccaacaaaaggctgaaggggcatctctggccgaatgttcctgatcctgcgaatagcagcataaggagatggacatcagggacaccacag	255	10	3.437e-34	81.4	1	C:GO:0016021	C:integral component of membrane
TRINITY_DN31607_c0_g1_i1	granzyme A-like	atttagctgactcatacatttgcatggtcaaaccacatccttgacataaaagacaaatgtgaagcctcgaggtaggtttagtgcattcacatcagcatcacatcagagaagaagaaatgttcgccctcgtcgcttgcatgttgctcctcattgtccagtcaagtcatggctctgagattattggtgggaaagaagtgaagaaccactcgctgccttacatggctatgctggagggagacaaacacagatgtggagggatactcattgatccaagttgggtcctgactgctgcccactgtgctcagattaagcaggtgtatctgggggtgcactccatcagaaacaggaaagaagagtcctggcaggtcagcaaggtcaagagctttcctcatacctgct…	1418	10	1.18962e-153	75.6	1	F:GO:0008236	F:serine-type peptidase activity
TRINITY_DN43941_c1_g2_i1	granzyme E-like	tacatagaagcgtttaaaaacagcgttcatcagtgatgtgtgtcactaatgtttagtagctgatctgtgctgtgatatcaccatgtttatccgctgtgaactggcaatactgatacttgcactgactcttgatggccaagttcatacaggggagatcattggaggccacagggctgcaccacatagcaggccatacatggcgattttggagaggactacgcaagatgattcaatggcaatctgtggtggtttccttctgagtgaggactttgtgatgactgcagcccactgcaaacccaccacagtcttactgggagttcccgattaccgaaacagtaatggaatgcagcgtatacaagtgaaaaaggcatttcgacacgaagactacgatgcaaatgg…	1204	10	1.27379e-120	70.3	1	F:GO:0008236	F:serine-type peptidase activity
TRINITY_DN39355_c0_g1_i1	Growth factor receptor-bound protein 10	gtttgtgtgcgtgttatgtatgtgtgtgtgtgtatatgtgtgtgtgtgtatgtgtgtcctccccggccgcatgagatgagctgcctgcagtctttgcggccactgttttcgcctcctcctcctcttcttcttgtccagtccgggaatgttgaccaccgtggcctgatccaccgctgccgagtgtcccttcatctccagactgccactctccgtgtttgtctctgacggtcgcagccttccttcccccctgtaaggtactgctctgtccaacttgcatcgaaattgatccaactgagcaaattgtacgaaacagctaagaaacacaaaacatggctgtggccggatgtccggattatttcctgcatcatccaaattatcagcaggacaatatagaccgct…	1240	10	1.93589e-171	93.4	1	P:GO:0007165	P:signal transduction
TRINITY_DN39355_c0_g1_i3	Growth factor receptor-bound protein 10	gtttgtgtgcgtgttatgtatgtgtgtgtgtgtatatgtgtgtgtgtgtatgtgtgtcctccccggccgcatgagatgagctgcctgcagtctttgcggccactgttttcgcctcctcctcctcttcttcttgtccagtccgggaatgttgaccaccgtggcctgatccaccgctgccgagtgtcccttcatctccagactgccactctccgtgtttgtctctgacggtcgcagccttccttcccccctgtaaggtactgctctgtccaacttgcatcgaaattgatccaactgagcaaattgtacgaaacagctaagaaacacaaaacatggctgtggccggatgtccggattatttcctgcatcatccaaattatcagcaggacaatatagaccgct…	4977	10	0	96	1	P:GO:0007165	P:signal transduction
TRINITY_DN47374_c0_g2_i2	GSK3-beta interaction	ggcggaactgtgtggtccgtgggacagctactgggtcaagatttatttggggtagtcattcagagtcgaagcagatgaagtagaaactagaggctgcgtcggttgtccgagctgacggctttgagggctcaacggttatcttatctcgccgttagctgacgctcactttgactgaaccttccccacgcagagctccgagtgcgggctggaagcttccacgagcccggaacaacacaacacaaccagcagcgaggaggggatggagatagactgccagcccgaggagtccatcgtctcttcatttgatgaggactgtgttgtgctcggtgacgtcaaggacatgagattggaggcagaagcagtcgtcaatgacgtactttttgccgtctctgaaatgca…	1920	10	2.6981e-111	94	1	P:GO:0006259	P:DNA metabolic process
TRINITY_DN47235_c0_g1_i1	GTPase IMAP family member 4	ggatggagagactgtcacacagaggaggaggaggaggaggatgaagagagtcatggtggttgacatgccaggttttggtgacactcatctcagtgtagagcagattcatgctgagatagccaaatgtgtgtctttgtctgcacctgggcctcatgcttttctcctggtggtgccgataggacgatatacagacagcgagaaccaggcagcctgcgagttggttaagatatttggggaggatgcggtccgtcaccacacagtggttctttttaccaggggtgatgacctggagggcattgcgattgaaaagtatctgagggagactgcacctgctgggcttaaagctctgatcgacaggtgtgggggcaggtaccatgtactcaataacaaagatcccag…	2749	10	8.00266e-143	84.7	1	F:GO:0005525	F:GTP binding
TRINITY_DN47235_c0_g1_i2	GTPase IMAP family member 4	ggatggagagactgtcacacagaggaggaggaggaggaggatgaagagagtcatggtggttgacatgccaggttttggtgacactcatctcagtgtagagcagattcatgctgagatagccaaatgtgtgtctttgtctgcacctgggcctcatgcttttctcctggtggtgccgataggacgatatacagacagcgagaaccaggcagcctgcgagttggttaagatatttggggaggatgcggtccgtcaccacacagtggttctttttaccaggggtgatgacctggagggcattgcgattgaaaagtatctgagggagactgcacctgctgggcttaaagctctgatcgacaggtgtgggggcaggtaccatgtactcaataacaaagatcccag…	787	10	4.48824e-126	86.1	1	F:GO:0005525	F:GTP binding
TRINITY_DN43519_c0_g1_i1	GTPase IMAP family member 4	cttcagctcagcagcagaccagctcttctctccagaaccaactatggccagcaaatctgccacaaatgaaccgatcagatacaataatgaggagatcaggattgtgttggtggggaagactggagctgggaagagcgccacaggaaacaccattctgggaaataagagctttaaatcaaagttctccgcaaaatctttgaccgtacactgtggtaaggactctggtgaggtggatggacaaaagattgctgtcatcgacactccaggtctgtttgacaccagcattaaagaagagaaaaccaataaagacatttcccagtgcattaattttgcttctcctggacctcacatcttcctggtcctcatcaaactgggcagattcacagaagaagaaaagaa…	1268	10	1.81223e-95	83.1	1	F:GO:0005525	F:GTP binding
TRINITY_DN43519_c0_g1_i4	GTPase IMAP family member 4	cttcagctcagcagcagaccagctcttctctccagaaccaactatggccagcaaatatgccagaaatgaaccaaacaggtacagtaatgagaagatcaggattgtgttggtggggaagactggagctgggaagagcgccacagcaaacaccattctgggaaaacagagctttttatcaatgttctcctttaaatctttgaccaaaaagtgtgctaaggtcactggtgaagtggatggacaaaaggtcactgtcatcgacactccaggtctgtttgacaccagcgctgatgaacatacaaccactaaagacataatccagtgcatttcttacgcttcccctggacctcacatcttcctggtcgtcatcaaactcggcagattcacagatgaagagaagaa…	1268	10	3.00793e-110	83.3	1	F:GO:0005525	F:GTP binding
TRINITY_DN40319_c0_g1_i2	GTPase IMAP family member 7	cttgatttcatctctgcagaaacgaaacttaaagtccacacagacttatctgggtgttgcaggaggtcacctgtcttcagcctcacctgttctccgctcagccctggtggtccaggctgggcagaacgtctcgctggtctgtaacctgacatccagcttggaaatcacctggtacctcctgcgctcggatcagctgctgcctctgctgacggttcgatcgagtcgatttggaggagatacggtgaactttcacactgcagacagccatcgaatcaacaacgtgggggctctgagaaacagatcggtccatctggagatcgtggaggtggaggaggaggatgccgggctgtatttctgcacggggcgatgtgcagcagatgtttgtgttaacagaggaat…	982	10	4.30623e-103	69.2	1	C:GO:0016020	C:membrane
TRINITY_DN34932_c0_g1_i2	GTPase IMAP family member 7	ttcagggcttctgtctcacacaccggaaagtacttctgtaacgacgaaccagctgcagagctgaccgtgatcccatcaggaacaaccgaactcaccatgccagagaagaccaccatcaccctgccgtgcccccgtgatgtcggaggatcagatattccaacatggagcagagacgtccgtggaaaagagacgagagagaacatcgagagccgaggacggtttcatgtttcaacagaaggcaagacgttgaagatggaaggcgtgcagcccggtgactctggactttactaccgtgatggaaaagacgcagtttatctgaaggtcactgaagatgaggcgtctgagcgaggatacaggacgacaactatgacaactacgtcaactacaacaacaacacag…	914	10	5.75607e-91	64	1	F:GO:0005525	F:GTP binding
TRINITY_DN25899_c1_g1_i1	GTPase IMAP family member 7	gcatttttctgctgtcaatcaacaaataaagagtcaggcctctctgtcgactcttcggtgaactctccctcagaagagagccggttaaatcctgtttatctgcggcgatgctgtgatgatgagctcacgatgtcttcgtctctttccactctgcacggcgggtcaggatctccctcacaacacaatcggacagcttccagaagactggaaacccggggacgctttgtggatgttccagaggaaaccgtgtggaaacccgccaaaataaaatcgtagatatccacatacagatgtatagttctggttctggttattgatgacaacttaaactatccacaacacaaagatcaggactttatttaacgtgtttgattcactgggagtgattttaacatgaca…	406	1	5.32621e-08	73	1	F:GO:0005525	F:GTP binding
TRINITY_DN42721_c0_g1_i1	GTPase IMAP family member 7	ggaacacactttaacacccagacaacgagttcctgttcctgtccacatagaaactgtggtgtgttcagtctgtgtgaagatgaggatgaacatcttcagctgcctcttcgtctttgtgctgggctgtaatgtcacagcagaaatatctcatcaagtgtcggaggagaagaaggtggtctccctgcactgtcctcagtctgtgga	204	10	1.3534e-14	69.5	1	F:GO:0005525	F:GTP binding
TRINITY_DN42721_c0_g2_i4	GTPase IMAP family member 7	ggtgtccttgacgacccacagctcttcagactgtttctttgtacacgacttctgctctgtgcatgaataaataagatgacctgtctttttccagatcataaccgagttaacctctcagacactggaagatacttctgtaatgatgaaccagctgtggatctgacggtgatcccatcaggaacagacagacttgatgttacagagggggcctctgcccgcctgacatgccgtcatgatgctgggggatcagatgtttcctt	260	10	4.57143e-16	71.7	1	F:GO:0005525	F:GTP binding
TRINITY_DN80833_c0_g1_i1	GTPase IMAP family member 7	ataaacatgtgcgatggaagatactgccgaatcccatcatctgcagcaggcgacaaactgcaagctctactcgagatggtcgactacatgctgagtgagaacggtgtgaccggctacacggaaaacatgctggccgaagccaggaaaaggaacacagaagactcggccatgaacatgctgagacagaaggtgcaggaggctgcagagaag	210	10	9.83578e-40	84.3	1	F:GO:0005525	F:GTP binding
TRINITY_DN36460_c0_g2_i2	GTPase IMAP family member 7	acaacaacagcaacaacaacaacaacagcaacaacaacaacaacagcaacaacaacaactacaagaagacaaacagcagcaacatcaaaaacaacaaagaaacccggaaagaataaaaacgagcagaacccacctcttgctttgttgcttggaatagctgtcccggtgcttctcctcctcctcttcatcatcatcatcatcgtcgtcactctgagacgcaggtttaaaagacaaggaactgaagagagatgcaacatttatgaggagatacaggatggatcagtgattcagccaacaaacgctcgaccaaaccccgaggacaacacgtattccaccatctgtgatattccactggtggaaaggaggaccggcacacatctacccaacgagtccccgtat…	746	5	8.08897e-15	59.2	1	F:GO:0005525	F:GTP binding
TRINITY_DN47461_c1_g1_i1	GTPase IMAP family member 7-like	gaggattttatccatcagaataagcttgtgagtgatctggtgaagaagtgtggaggtcggtgccatgtcattgataataaatactggaaacaaaacccaaagcacgaatacaggagcaaccagctccacgtggaggagctgcttaacaccgtaggcaggatggtgatggaaaacaaggagcgctgctacacaagtgagatgctacaagcagtggagaagaagataattccagtttccacaaagcttttgaccatactgaaatacattgtaacatgtggtgtattaggaggtttatttggtctaggtgtgaatcgagttgcatctgtaaaaattgcaggggcagctgctttaatgtgagcagtgataggaggtgttagggggtatttgaaagttaaggaa…	732	10	3.34884e-64	80.7	1	C:GO:0016021	C:integral component of membrane
TRINITY_DN47461_c1_g1_i3	GTPase IMAP family member 7-like	gaggattttatccatcagaataagcttgtgagtgatctggtgaagaagtgtggaggtcggtgccatgtcattgataataaatactggaaacaaaacccaaagcacgaatacaggagcaaccagctccacgtggaggagctgcttaacaccgtaggcaggatggtgatggaaaacaaggagcgctgctacacaagtgagatgctacaagcagtggagaagaagataattccagtttccacaaagcttttgaccatactgaaatacattgtaacatgtggtgtattaggaggtttatttggtctaggtgtgaatcgagttgcatctgtaaaaattgcaggggcagctgctttaatgggagtagtgataggaggtgttagggggtatttcaaagttaaggaa…	1136	10	1.30686e-67	80.8	1	C:GO:0016021	C:integral component of membrane
TRINITY_DN49907_c0_g1_i1	GTPase IMAP family member 8	accacattcagcactactacagccaacatcaagacagaaatgaggtgaagtccattagagaccttttatgttaaatacactcttcagaaatcatgaaaggtatatccgtcaaagagctgaatgtgatgctcgtgggatccaacacctccaaaaaatatctggttggaaacatcatccttggaaaggtgtttgttgttggagatgtaacaccatgttgtgaaagaagacagggagaagtgtgcgggcgaaaggtcacgttgggcaacgcccctggatggctgccaggatatgagctctgcaatacacccgaacttttcaagacagaagcgattctcagtgtcacacctggactgcatggtttcatcttggtggttaatgctgaactaccattcaaggacg…	3395	10	0	71.6	1	F:GO:0005525	F:GTP binding
TRINITY_DN49907_c0_g1_i2	GTPase IMAP family member 8	ttgaagtctgaaattttaaaaggcgtttctctgtgttcaccatcaccaaatgtcattttgctggcactgccacttgacacatcgttcaccgaagaacaaagaaaagtcacagagggcaacatgaagctacttggaccaacagtgtggagacatgttattgtgctgtttacatacaaagacgctttgggggacaaaagtattgagcagcacattgaaagtgaagggaggcctcttcgttggcttattgagaaatgtggaaacaggtatcacgtcttcaacaacatgagtgcagctgatgatcaggtaacagagctcc	316	10	1.30434e-62	80.7	1	F:GO:0005525	F:GTP binding
TRINITY_DN49907_c0_g1_i3	GTPase IMAP family member 8	accacattcagcactactacagccaacatcaagacagaaatgaggtgaagtccattagagaccttttatgttaaatacactcttcagaaatcatgaaagagctgaatgtgatgctcgtgggatccaacacctccaaaaaatatctggttggaaacatcatccttggaaaggtgtttgttgttagagatgtaacaccatgttgtgaaagaagacagggagaagtgtgcgggcgaaaggtcacgttggccaaagcccctggatggctgccaggatatgagctctgcaatacacccgaacttttcaagacagaaatgattctcagtgtcacacctggactgcatggtttcatcttggtggttaatgatgaactactattcaagagcataaacaagaaggcaa…	1740	10	0	71.9	1	F:GO:0005525	F:GTP binding
TRINITY_DN49907_c0_g1_i4	GTPase IMAP family member 8	tccttggaaaggtgtttgttgttagagatgtaacaccatgttgtgaaagaagacagggagaggtgtgcgggcgaaaggtcacgttggccaaagtccctggatggctgtcaggatatgagctctgcaatatacccgaacttttcaagacagaagcgattctcagtgtcacacctggactgcatggtttcatcttggtggttaatgctgaactaccattcaaggacgtaaacaagaaggcaacaaaggagcacttgcaacacttctttggtgacagggtgtgggatcacatgatagtggtcttcagccacagcagccatctcggctataccattgaggattacatcaagaaggaaggggcaccactccagtcgcttctggaggactgtggtagcagatacc…	1635	10	0	73.4	1	F:GO:0005525	F:GTP binding
TRINITY_DN49907_c0_g1_i6	GTPase IMAP family member 8	tccttggaaaggtgtttgttgttagagatgtaacaccatgttgtgaaagaagacagggagaggtgtgcgggcgaaaggtcacgttggccaaagtccctggatggctgtcaggatatgagctctgcaatatacccgaacttttcaagacagaagcgattctcagtgtcacacctggactgcatggtttcatcttggtggttaatgctgaactaccattcaaggacgtaaacaagaaggcaacaaaggagcacttgcaacacttctttggtgacagggtgtgggatcacatgatagtggtcttcagccacagcagccatctcggctataccattgaggattacatcaagaaggaaggggcaccactccagtcgcttctggaggactgtggtagcagatacc…	1472	10	0	73	1	F:GO:0005525	F:GTP binding
TRINITY_DN49907_c0_g1_i7	GTPase IMAP family member 8	tccttggaaaggtgtttgttgttagagatgtaacaccatgttgtgaaagaagacagggagaggtgtgcgggcgaaaggtcacgttgaccaaagcccctggatggctgccaggatatgagctctgcaatacacccgaacttttcaagacagaagcgattctcagtgtcacacctggactgcatggtttcatcttggtggttaatgctgaactaccattcaaggacgtaaacaagaaggcaacaaaggagcacttgcaacacttctttggtgacagggtgtgggaccacacgatagtggtcttcatccacagaggtaatctcagctataccattgaggattacatcaagagggaaggggcaccactccagtcacttctggaggcctgtggtaacagatacc…	492	10	2.4172e-107	77.6	1	F:GO:0005525	F:GTP binding
TRINITY_DN49907_c0_g1_i8	GTPase IMAP family member 8	gattctcagtgtcacacctggactgcatggtttcatcttggtggttaatgatgaactaccattcaagaacataaacaagaaggcaacaaaggagcacttgcaagacttttttggtgacagggtgtgggatcacatgatagtggtcttcagccacagcagccatctcggctataccattgaggattacatcaagagggaaggggcaccactccagtcacttctggaggcctgtggtaacagataccatgttctttgtgatg	260	10	1.28018e-48	76.7	1	F:GO:0005525	F:GTP binding
TRINITY_DN49907_c0_g1_i9	GTPase IMAP family member 8	accacattcagcactactacagccaacatcaagacagaaatgaggtgaagtccattagagaccttttatgttaaatacactcttcagaaatcatgaaagagctgaatgtgatgctcgtgggatccaacacctccaaaaaatatctggttggaaacatcatccttggaaaggtgtttgttgttagagatgtaacaccatgttgtgaaagaagacagggagaagtgtgcgggcgaaaggtcacgttggccaaagcccctggatggctgccaggatatgagctctgcaatacacccgaacttttcaagacagaaatgattctcagtgtcacacctggactgcatggtttcatcttggtggttaatgatgaactactattcaagagcataaacaagaaggcaa…	3157	10	0	70.5	1	F:GO:0005525	F:GTP binding
TRINITY_DN49907_c0_g1_i10	GTPase IMAP family member 8	accacattcagcactactacagccaacatcaagacagaaatgaggtgaagtccattagagaccttttatgttaaatacactcttcagaaatcatgaaaggtatatccgtcaaagagctgaatgtgatgctcgtgggatccaacacctccaaaaaatatctggttggaaacatcatccttggaaaggtgtttgttgttagagatgtaacaccatgttgtgaaagaagacagggagaagtgtgcgggcgaaaggtcacgttggccaaagcccctggatggctgccaggatatgagctctgcaatacacccgaacttttcaagacagaaatgattctcagtgtcacacctggactgcatggtttcatcttggtggttaatgatgaactactattcaagagca…	2062	10	0	71	1	F:GO:0005525	F:GTP binding
TRINITY_DN49907_c0_g1_i11	GTPase IMAP family member 8	accacattcagcactactacagccaacatcaagacagaaatgaggtgaagtccattagagaccttttatgttaaatacactcttcagaaatcatgaaagagctgaatgtgatgctcgtgggatccaacacctccaaaaaatatctggttggaaacatcatccttggaaaggtgtttgttgttagagatgtaacaccatgttgtgaaagaagacagggagaagtgtgcgggcgaaaggtcacgttggccaaagcccctggatggctgccaggatatgagctctgcaatacacccgaacttttcaagacagaaatgattctcagtgtcacacctggactgcatggtttcatcttggtggttaatgatgaactactattcaagagcataaacaagaaggcaa…	3380	10	0	71.8	1	F:GO:0005525	F:GTP binding
TRINITY_DN49907_c0_g1_i12	GTPase IMAP family member 8	accacattcagcactactacagccaacatcaagacagaaatgaggtgaagtccattagagaccttttatgttaaatacactcttcagaaatcatgaaaggtatatccgtcaaagagctgaatgtgatgctcgtgggatccaacacctccaaaaaatatctggttggaaacatcatccttggaaaggtgtttgttgttagagatgtaacaccatgttgtgaaagaagacagggagaagtgtgcgggcgaaaggtcacgttggccaaagcccctggatggctgccaggatatgagctctgcaatacacccgaacttttcaagacagaaatgattctcagtgtcacacctggactgcatggtttcatcttggtggttaatgatgaactactattcaagagca…	1008	10	0	74.7	1	F:GO:0005525	F:GTP binding
TRINITY_DN49907_c0_g1_i14	GTPase IMAP family member 8	accacattcagcactactacagccaacatcaagacagaaatgaggtgaagtccattagagaccttttatgttaaatacactcttcagaaatcatgaaagagctgaatgtgatgctcgtgggatccaacacctccaaaaaatatctggttggaaacatcatccttggaaaggtgtttgttgttagagatgtaacaccatgttgtgaaagaagacagggagaagtgtgcgggcgaaaggtcacgttggccaaagcccctggatggctgccaggatatgagctctgcaatacacccgaacttttcaagacagaaatgattctcagtgtcacacctggactgcatggtttcatcttggtggttaatgatgaactactattcaagagcataaacaagaaggcaa…	2047	10	0	71.1	1	F:GO:0005525	F:GTP binding
TRINITY_DN49907_c0_g1_i15	GTPase IMAP family member 8	accacattcagcactactacagccaacatcaagacagaaatgaggtgaagtccattagagaccttttatgttaaatacactcttcagaaatcatgaaaggtatatccgtcaaagagctgaatgtgatgctcgtgggatccaacacctccaaaaaatatctggttggaaacatcatccttggaaaggtgtttgttgttagagatgtaacaccatgttgtgaaagaagacagggagaagtgtgcgggcgaaaggtcacgttggccaaagcccctggatggctgccaggatatgagctctgcaatacacccgaacttttcaagacagaaatgattctcagtgtcacacctggactgcatggtttcatcttggtggttaatgatgaactactattcaagagca…	3172	10	0	70.5	1	F:GO:0005525	F:GTP binding
TRINITY_DN49907_c0_g1_i16	GTPase IMAP family member 8	accacattcagcactactacagccaacatcaagacagaaatgaggtgaagtccattagagaccttttatgttaaatacactcttcagaaatcatgaaaggtatatccgtcaaagagctgaatgtgatgctcgtgggatccaacacctccaaaaaatatctggttggaaacatcatccttggaaaggtgtttgttgttagagatgtaacaccatgttgtgaaagaagacagggagaagtgtgcgggcgaaaggtcacgttggccaaagcccctggatggctgccaggatatgagctctgcaatacacccgaacttttcaagacagaaatgattctcagtgtcacacctggactgcatggtttcatcttggtggttaatgatgaactactattcaagagca…	1755	10	0	72	1	F:GO:0005525	F:GTP binding
TRINITY_DN49907_c0_g1_i17	GTPase IMAP family member 8	accacattcagcactactacagccaacatcaagacagaaatgaggtgaagtccattagagaccttttatgttaaatacactcttcagaaatcatgaaaggtatatccgtcaaagagctgaatgtgatgctcgtgggatccaacacctccaaaaaatatctggttggaaacatcatccttggaaaggtgtttgttgttagagatgtaacaccatgttgtgaaagaagacagggagaagtgtgcgggcgaaaggtcacgttggccaaagtccctggatggctgtcaggatatgagctctgcaatatacccgaacttttcaagacagaagcgattctcagtgtcacacctggactgcatggtttcatcttggtggttaatgctgaactaccattcaaggacg…	915	10	4.97851e-171	74.2	1	F:GO:0005525	F:GTP binding
TRINITY_DN49907_c0_g1_i18	GTPase IMAP family member 8	accacattcagcactactacagccaacatcaagacagaaatgaggtgaagtccattagagaccttttatgttaaatacactcttcagaaatcatgaaagagctgaatgtgatgctcgtgggatccaacacctccaaaaaatatctggttggaaacatcatccttggaaaggtgtttgttgttagagatgtaacaccatgttgtgaaagaagacagggagaagtgtgcgggcgaaaggtcacgttggccaaagcccctggatggctgccaggatatgagctctgcaatacacccgaacttttcaagacagaaatgattctcagtgtcacacctggactgcatggtttcatcttggtggttaatgatgaactactattcaagagcataaacaagaaggcaa…	900	10	4.05004e-168	74.7	1	F:GO:0005525	F:GTP binding
TRINITY_DN49907_c0_g1_i19	GTPase IMAP family member 8	tccttggaaaggtgtttgttgttagagatgtaacaccatgttgtgaaagaagacagggagaggtgtgcgggcgaaaggtcacgttgaccaaagcccctggatggctgccaggatatgagctctgcaatacacccgaacttttcaagacagaagcgattctcagtgtcacacctggactgcatggtttcatcttggtggttgatgctgaactaccgttcaagaatataaacaaaaaggcaacaaaggagcacttgcaa	257	10	7.56401e-51	76.4	1	F:GO:0005525	F:GTP binding
TRINITY_DN49971_c2_g1_i1	GTPase IMAP family member 8	ggaagctggtacaccaacgagatgctacaagcagtggaggaagaaatagaacaagagggggagaacattagactgtggtcaagaaacgatggacttcattatctttcagtgtcaaacagaagaattgtcatcttgggaaaaactggagctgggaaaagcagcctggctaacaccatatttggagaaaaaacattcatgatc	201	2	4.4711e-12	62.5	1	F:GO:0005525	F:GTP binding
TRINITY_DN50135_c0_g1_i1	GTPase IMAP family member 8	acagaatcagaagagaagaagaggaaagagagagagcagaaattgaaaaagagagaaaactgagagaaaaacaacttgaagaaatgaaagaaaacatcaagaaagaacgtgaggagagaaagaaagaacaggaaaagagagaagaagaagacaggaagagaaaacaactggaagaaattcaacgacaggagtggaaacagaaagttgaagctttggaagaaaaaataaaatcagagtcagaatcaaaagaaactattgacagaaaactggtggagagcagagaagagatgagaaaagaacgagagaactgggagaaaaaacaaaaagaatggtgggatgaacgaaatcaagaagatgaaaagaggcgacaggaagaacaaagaagacttagaaagcttg…	1392	6	1.57667e-11	92.67	1	F:GO:0005525	F:GTP binding
TRINITY_DN50135_c0_g1_i4	GTPase IMAP family member 8	tggaagaacagagagaagaaactgaaaaagagagaaaactgagagaaaaacaacttgaagaaatgaaagaaaacatcaagaaagaatgtgatgagagaaagaaagaacaggaaaacagagaagaagaagacaggaagagaaaacaactggaagaaattcaacgacaggagtggaaacagaaagaaaaagatttggaggaaaaaataaaatcagagtcagaatcaaaagaaatgattgacagaaaactggtggagagcagagaagagatgagaaaagaacgagagaactgggagaaaaaacaaaaagaatggtgggatgaacgatatga	328	7	2.04862e-12	89.71	1	F:GO:0005525	F:GTP binding
TRINITY_DN50135_c0_g1_i6	GTPase IMAP family member 8	acagaatcagaagagaagaagaggaaagagagagagcagaaattgaaaaagagagaaaactgagagaaaaacaacttgaagaaatgaaagaaaacatcaagaaagaacgtgaggagagaaagaaagaacaggaaaagagagaagaagaagacaggaagagaaaacaactggaagaaattcaacgacaggagtggaaacagaaagttgaagctttggaagaaaaaataaaatcagagtcagaatcaaaagaaactattgacagaaaactggtggagagcagagaagagatgagaaaagaacgagagaactgggagaaaaaacaaaaagaatggtgggatgaacgaaatcaagaagatgaaaagaggcgacaggaagaacaaagaagacttagaaagcttg…	1559	6	2.053e-11	92.67	1	F:GO:0005525	F:GTP binding
TRINITY_DN50135_c1_g1_i1	GTPase IMAP family member 8	ttcagagctgttaacacgtttgggtcaaattgtaaaggagaacaatggagagcacgtcagctgtgatgtgtttgaagacgcaccatcgactttaccagaagatcatcaaataccaaaacaacaggaaacacagacttctatcagagatgctgttaaatctgctggaatcactggacgctcagagaaaaaccctttgactgacacatctggattcaggattgtgctgctgggaaaaaatgaagacaaacagtcaaaacttcatgacttcatcatcaagga	279	10	2.17029e-45	77.3	1	F:GO:0005525	F:GTP binding
TRINITY_DN50135_c1_g1_i2	GTPase IMAP family member 8	ttcagagctgttaacacgtttgggtcaaattgtaaaggagaacaatggagagcacgtcagctgtgatgtgtttgaagacgcaccatcgactttaccagaagatcatcaaataccaaaacaacaggaaacacagacttctatcagagatgctgttaaatctgctggtaagtgcagaaacaattctgactttgttcacatgaatcttctttcattaaattagaacata	226	10	6.99098e-23	79.6	1	F:GO:0005525	F:GTP binding
TRINITY_DN83268_c0_g1_i1	GTPase IMAP family member 8	tgttggccggcaacgaaggtggccagcattatgagatagagaggaaattgatggaacagatggaggagaagatgagaagagagaaagagagagccaaggagagactgatgaagaaggagaaacaaaggcagatggcgaggtctcagctggagaagctcaaccctcttccagaattgcaaatagtgcttgttggtggcaggaaaacaggcaagagttcatgcggaaacaccatcctgagaagggaggccttctacacagaaacacaaaccacctcctgct	279	10	3.91022e-26	82.1	1	F:GO:0005525	F:GTP binding
TRINITY_DN42297_c0_g1_i2	GTPase IMAP family member 8	ctgatcttctccaagcttgagactagtggcttcccatatgaggatgacgtgagtaaacaaacatgtttaaactgataatataagtcaccacagtgacaggctttgattcctgcctctgttttctgtcgcagatcttgaacgcagtccagtgcgccgacgacgggaaacccgttcagaagatcactaaaagccgcgcgccctgcgtaatcatgtaaaccctcccctcggtcctgctttaccatcagcagcatcaagagaggccagtgcaactgtaaactgccaaagccacctccggtctacctccatgctgctgaagtgggcctttgatgggaaaactgtgctttttatacgaagccgacagatgcactatgatcactagctgctttctttgatgcagat…	1076	2	3.60084e-15	85.5	1	F:GO:0005525	F:GTP binding
TRINITY_DN50135_c1_g2_i1	GTPase IMAP family member 8, partial	gtcatccaggccacgcagcagctctgaacagctgccaccttccaagttcatgacacgcagcagaagctttgattgggtgcgaccttccatgtctgagctgagggttgttcttctggggaacagctggtctcagaggagttcagtggggaacttcatactgggagagaataagttcaacactgaggaagaaccagactgctgtctgagagaaagaggacaggtgaaggagaaagaaatgattctcatcaacaccccagatctgctgcatccaaacatctctgaagacaaactgacagaacatgtgagaacctgtgagagactctctgatcctggacctcatgtgttcctgctggttctacagcctgaagacttcactgaggaacacaaactgaagctctg…	2600	10	0	78.7	1	F:GO:0005525	F:GTP binding
TRINITY_DN50135_c1_g3_i1	GTPase IMAP family member 8, partial	ctcagagaaaaaccctttgactgacacatctggattcaggattgtgctgctgggaaaaaatgaagacaaacagtcaaaacttcatgacttcatcatcaaggaccaggtctctaatcttccctttatgacttttccaaccaaacattgtgtggctgcctggggagagtggagagaaaaaccattaacagtagtgaaaactccaaacatcttcagtctgtctgaggaggcagtgagaagagaaattaagaggtgtgtgagtctttgtcttcctggaccaaatgtt	283	10	5.23956e-41	79.2	1	F:GO:0005525	F:GTP binding
TRINITY_DN50135_c1_g2_i3	GTPase IMAP family member 8, partial	ctcagagaaaaaccctttgactgacacatctggattcaggattgtgctgctgggaaaaaatgaagacaaacagtcaaaacttcatgacttcatcatcaaggaccaagcttctcatcttttctttagaacttttccaaccagacattgtgtggctgcctgtggagagtggagagggaaaccattaacagcagtgaaaactccaaacatcttcagtctgtctgtggaa	226	10	3.95641e-33	79.5	1	F:GO:0005525	F:GTP binding
TRINITY_DN50135_c1_g4_i1	GTPase IMAP family member 8, partial	gatgctgttaaatctgctgggctgaatataattaaaggaatcactggacactcagagaaaaaccctttgactgacacatctggattcaggattgtgctgctgggaaaaagtgaagacaaacagacaaaacttaatgacttcatcatcaaggaacagacttctcatcttccctttatgacttttccaaccaaacattgtgtggctgcctgtagagagtggagaggaaaaccattaactgtagtgaaaactccagacatcttcagtctgtctgtggaaacatttagagaagagatgaagaggtgtttgagtctttgtcttcctggaccaaatgttcttctgctgttagtgaaaccttctgatttcactgaggagaacagacaaacactgaagttcatcctg…	474	10	2.55414e-61	79.6	1	F:GO:0005525	F:GTP binding
TRINITY_DN56914_c0_g1_i1	GTPase IMAP family member 8-like	agtgagaagtgtagtcagaggtgtcacactgttatcttgagcgatgacgctggaggcaccaaactgctggagaagatacagaaatttgtcgcagaaaatgggaacagagtgtttgagatgcaggaaaacattttacaggcagctgcagaggagaggagaagagtggaggaaagggctcggcacaggttcatgagaatgaagaaacacagatctctcatgagagagcggttgcggcccattcctactatccggattgtgttggtgggagcaaagggttctgggaaaacttccacactgaacacaatcctgagcatcgagagcagccagccaatgaggagaacagcccaatgccttgttggatcaggagtggtgtttgg	377	10	8.91153e-57	79.8	1	F:GO:0005525	F:GTP binding
TRINITY_DN75164_c0_g1_i1	GTPase IMAP family member 8-like	gtcgtccccacgagtaaacaggatgactgtttgttcctgaactttgggaccaaaagcttgatgcagctttttcagtatgtctctctctccatctgtaaatctactaacatgcatcacaagatcgtgtttccacttgcactctttccagtcccggacattcccagaagaacaaggttcactttggagcctgagtactttcct	201	10	1.89677e-15	90.1	1	F:GO:0005525	F:GTP binding
TRINITY_DN11343_c0_g1_i1	Guanine nucleotide-binding protein subunit beta-5	agacgtgctctgtctggacctggcaccctccgagactggaaacacatttgtgtcagggggctgtgataagaaggccaatgtgtgggacatgcgctcaggacagtgtattcagtcctttgaaactcatgaatcagacataaatagtgtgcgatattatcccagtggagatgcatttgcatctggctcagatgatgctacatgccgcctgtatgacttaagggcagacagagaagtggctatttattccaaagagagcatcatattcggggtctccagtgttgatttctctctcagcggacgactactgtttggaggctacaacgactacaccataaatgtttgggacgttctcaaag	356	10	2.07038e-79	100	1	P:GO:0007165	P:signal transduction
TRINITY_DN48049_c6_g1_i1	guanine nucleotide-binding subunit beta-4	cccactttcatgggtgtggtgattagcttgcttggtgaaaattttagtctaatccgacccgagttgcgctcgcttctgcccctttaaaccgattaaaattgtcttaaaattaacacgtctcctttttacgattcccctcacagctgggaccatggttgtcgtgtgaaaacggatcggcgtgactcggtttggaaggacggacagagccaaaaagaaagcctgtttcaggtgtcagctggtaaagcgtgtgtgagtgtgtgggcgtgtgagagagagagagagagtgtgtgtgtgcaggcacgtgtgttttcccagcacagtcagtatttggagcggagtgtggcctgaacacatcacagagggacaatgagcgagctggaacagttgcggcaggaagcc…	2271	10	0	99.1	1	P:GO:0007165	P:signal transduction
TRINITY_DN48049_c6_g1_i2	guanine nucleotide-binding subunit beta-4	atactccagctctgtctctctctctccctatttactgctcctcccagcagcacctacactcacagctgaaaggaagaactgaaacgacagcgctctgtacgactcacaatccatgccatttaggacgtatgcagaaaacgcccacttcctctaccactcatctgcactggaaaaagctgggaccatggttgtcgtgtgaaaacggatcggcgtgactcggtttggaaggacggacagagccaaaaagaaagcctgtttcaggtgtcagctggtaaagcgtgtgtgagtgtgtgggcgtgtgagagagagagagagagtgtgtgtgtgcaggcacgtgtgttttcccagcacagtcagtatttggagcggagtgtggcctgaacacatcacagagggaca…	1165	10	4.96059e-152	98.9	1	P:GO:0007165	P:signal transduction
TRINITY_DN48049_c6_g1_i3	guanine nucleotide-binding subunit beta-4	atactccagctctgtctctctctctccctatttactgctcctcccagcagcacctacactcacagctgaaaggaagaactgaaacgacagcgctctgtacgactcacaatccatgccatttaggacgtatgcagaaaacgcccacttcctctaccactcatctgcactggaaaaagctgggaccatggttgtcgtgtgaaaacggatcggcgtgactcggtttggaaggacggacagagccaaaaagaaagcctgtttcaggtgtcagctggtaaagcgtgtgtgagtgtgtgggcgtgtgagagagagagagagagtgtgtgtgtgcaggcacgtgtgttttcccagcacagtcagtatttggagcggagtgtggcctgaacacatcacagagggaca…	2304	10	0	99.1	1	P:GO:0007165	P:signal transduction
TRINITY_DN48049_c6_g1_i4	guanine nucleotide-binding subunit beta-4	atactccagctctgtctctctctctccctatttactgctcctcccagcagcacctacactcacagctgaaaggaagaactgaaacgacagcgctctgtacgactcacaatccatgccatttaggacgtatgcagaaaacgcccacttcctctaccactcatctgcactggaaaaagctgggaccatggttgtcgtgtgaaaacggatcggcgtgactcggtttggaaggacggacagagccaaaaagaaagcctgtttcaggtgtcagctggtaaagcgtgtgtgagtgtgtgggcgtgtgagagagagagagagagtgtgtgtgtgcaggcacgtgtgttttcccagcacagtcagtatttggagcggagtgtggcctgaacacatcacagagggaca…	1056	10	2.13809e-99	99.8	1	P:GO:0007165	P:signal transduction
TRINITY_DN48049_c6_g1_i5	guanine nucleotide-binding subunit beta-4	cccactttcatgggtgtggtgattagcttgcttggtgaaaattttagtctaatccgacccgagttgcgctcgcttctgcccctttaaaccgattaaaattgtcttaaaattaacacgtctcctttttacgattcccctcacagctgggaccatggttgtcgtgtgaaaacggatcggcgtgactcggtttggaaggacggacagagccaaaaagaaagcctgtttcaggtgtcagctggtaaagcgtgtgtgagtgtgtgggcgtgtgagagagagagagagagtgtgtgtgtgcaggcacgtgtgttttcccagcacagtcagtatttggagcggagtgtggcctgaacacatcacagagggacaatgagcgagctggaacagttgcggcaggaagcc…	1132	10	3.30713e-152	98.9	1	P:GO:0007165	P:signal transduction
TRINITY_DN48049_c6_g1_i6	guanine nucleotide-binding subunit beta-4	cggcataccatgtactaagcggcacaggttccgttccaacctttaaccctttgttgcatgtcatttcctccctctccctgtttcctgtcactctttagctgtccctatcaataaatgcaaaaaagcttattactcataccttaccactacctcctttcttgcagtgcattgtgggacatagagacaggtcagcaggccaccgctttcactggccacacaggggacgtgatgagtttgtctctaagccccgactacaagacctttgtgtcaggagcctgtgacgccacgtccaagctgtgggacatccgtgatggcatgtgcaggcaatccttcaccggccatgtgtctgacatcaacgctgtcacc	366	10	5.61589e-38	98.2	1	P:GO:0007165	P:signal transduction
TRINITY_DN48049_c6_g1_i7	guanine nucleotide-binding subunit beta-4	cccactttcatgggtgtggtgattagcttgcttggtgaaaattttagtctaatccgacccgagttgcgctcgcttctgcccctttaaaccgattaaaattgtcttaaaattaacacgtctcctttttacgattcccctcacagctgggaccatggttgtcgtgtgaaaacggatcggcgtgactcggtttggaaggacggacagagccaaaaagaaagcctgtttcaggtgtcagctggtaaagcgtgtgtgagtgtgtgggcgtgtgagagagagagagagagtgtgtgtgtgcaggcacgtgtgttttcccagcacagtcagtatttggagcggagtgtggcctgaacacatcacagagggacaatgagcgagctggaacagttgcggcaggaagcc…	1023	10	1.46813e-99	99.8	1	P:GO:0007165	P:signal transduction
TRINITY_DN44522_c0_g2_i1	Heart- and neural crest derivatives-expressed protein 1	ggcctcacaccttcatcggggtcaaatttcttcggcaaatcagagaagcctcaccgggaaagagacacaagtgaagcccagaacaccaccgagatttgctccttggaattataaactttttacggcctgtttcgcctcgactgaagtcgctttcagaatgacgatcatgtaaaagttggtggttacgtttggctcgattcgttgatgcgttcaggggaatacatatttgagtcttgaatgagttctgttggctgtagatccccgagcagacaccgttttggggcggtagcagcagcagagagagaccgagggcaacagaaaacacggcaaccaccacgtttgctaccccgctcaaaatgaacctcatcgggggctaccagcatcaccaccacctgatgc…	2281	10	5.26878e-132	95.7	1	F:GO:0046983	F:protein dimerization activity
TRINITY_DN48073_c3_g1_i1	heat shock 70 kDa 13	cgaggaccaatacaacgttgacgtgtattttgtcggcagtctaaaaacttcccatttcgcatcatccagctgttcaaattggacatcgtttaaccacagcttgaacaatttcaccgagattttgtgacatttaagcggtgggtgactccccgaacagtgtgtgacgatgtcgggagaaatgtcgatgattggttctgttatcctggccctgttcctggctggttacctgggccagcagtacctaccgccccccaaaccgaaagtgatcggcttagacctgggcaccaccttctgctctgtcggtgtcttccacccgggcagcggggaggtggaggtgataacggacgaagaggggaggaagagcatccccagcgctgtctcattcaccaccactgctgt…	3211	10	0	95.2	1	F:GO:0005524	F:ATP binding
TRINITY_DN47226_c0_g2_i1	heat shock 70 kDa 4	cggagagaaaattcctgaacgctctcacgcatcaagccggcgtaccgcatgctgctactcagcttcatggaacaagaacaagggtgtatcaccgtccgctgactgaaatccactgtagctgctgctgtctttgactttatctctgttcttccgtctaatcaccgccctctacgctctccagttagccagcaaagatgtcagttgtcgggtttgacgtcgggttcatgagctgctatgtagcggtagccagagccggagggattgaaacggtcgctaacgaatacagcgaccggagcacaccagcatgtgtttcttttggaccccggaatcgatccattggtgcagctgctaaaagccaggtcgtcacaaactgcaagaacacagtccaagggttcaaga…	3093	10	0	96.2	1	F:GO:0005524	F:ATP binding
TRINITY_DN47226_c0_g1_i1	heat shock 70 kDa 4-like	gcccagtcggtccaggcagagctgagacaccggtaacagtgagcggtgtggattatgagtagaggtagcctgacttaacacagcgccgtacaactagttctcctgacttttacatcagtttaaagcgtttttatttttctaaggacaactgtacataacgttaaagatagtgtagacagtcgtatcgctgaagatgtcagtggtgggatttgacttgggctttcaaagctgctatgtagctgtagcccgagccggaggcatcgagacagtcgcaaatgagtacagcgacagatgcacaccgtcattcgtatcattcggtccacgaaatcgatctataggagcagctgcaaagagccaggtggtgaccaactgtaagaacacggtacagggcttcaagcg…	3562	10	0	94.5	1	F:GO:0005524	F:ATP binding
TRINITY_DN47226_c0_g1_i2	heat shock 70 kDa 4-like	gcccagtcggtccaggcagagctgagacaccggtaacagtgagcggtgtggattatgagtagaggtagcctgacttaacacagcgccgtacaactagttctcctgacttttacatcagtttaaagcgtttttatttttctaaggacaactgtacataacgttaaagatagtgtagacagtcgtatcgctgaagatgtcagtggtgggatttgacttgggctttcaaagctgctatgtagctgtagcccgagccggaggcatcgagacagtcgcaaatgagtacagcgacagatgcacaccgtcattcgtatcattcggtccacgaaatcgatctataggagcagctgcaaagagccaggtggtgaccaactgtaagaacacggtacagggcttcaagcg…	2268	10	0	96.1	1	F:GO:0005524	F:ATP binding
TRINITY_DN37225_c0_g1_i1	heat shock cognate 71 kDa -like	accaaaaaaaaaaaaaaaacagccactttaacgataagccggttaaacgacttactctgaatataacggaggaaccatgtctaagggaccagctgtcggcattgatctgggcactacctattcctgtgtaggagtgtttcagcacggcaaagttgagatcattgccaatgatcagggaaacaggaccacacccagttatgttgccttcaccgacaccgagaggctgattggggatgcagccaagaatcaggtggccttaaaccccaacaacacagtattcgatgcaaagcgtctcatcggacgtcggtttgatgacagtgttgtccagtcggacatgaagcactggccatttacagtcattaatgatgcttcacgcccgaaagtaaaagtggagtacaa…	1113	10	0	99.3	1	F:GO:0005524	F:ATP binding
TRINITY_DN37225_c0_g4_i1	heat shock cognate 71 kDa -like	accaaaaaaaaaaaaaaaacagccactttaacgataagccggttaaacgacttactctgaatataacggaggaaccatgtctaagggaccagctgtcggcattgatctgggcactacctattcctgtgtaggagtgtttcagcacggcaaagttgagatcattgccaatgatcagggaaacaggaccacacccagttatgttgccttcaccgacaccgagaggctgattggggatgcagccaagaatcaggtggccttaaaccccaacaacacagtattcgatgcaaagcgtctcatcggacgtcggtttgatgacagtgttgtccagtcggacatgaagcactggccatttacagtcattaatgatgcttcacgcccgaaagtaaaagtggagtacaa…	1481	10	0	99	1	F:GO:0005524	F:ATP binding
TRINITY_DN37297_c0_g1_i1	helical cytokine receptor CRFB6	gggagaagtagcgaggcggacttccagctcgatcccagattgaggaacctaaagacgatcttttatattttagtcttaggatcggtttaaaacttgtcatggagactaatccgttcggggactcgtcgctggactgaaatgaaatgacgccgtcgcgatgcttctcgccacgctgctgattcaagtcatcgtccgagcttctgttgcagctctgtcggagccgctgcagaacatccatgttgataagtggctcgtgacgtggactcccgccaccgaggacgatgtcagctacaccgtcgagtacctcagctttgacgaaaaaaagtggatggctgttccaggctgcgtcaggatcgccctcaactcgtgcaacgtcacttcagcccaagccgaggacga…	1570	10	3.8818e-132	65	1	C:GO:0016020	C:membrane
TRINITY_DN37263_c0_g1_i1	Hemicentin-2	cgaggtcacgtggtacaagaacgggctgcaactggccgcggggaacggactgaagatggatcgtcaccagctggagatcataggagttcagctggcagatggtggcacctacacctgcaaagtatccaatgcggctggacaggtggacaggacgttcagagtgacagttcatgttccacctgtcctggatggctctctaagggagtctctgaactacacccttggctcccacgtggcccttctgtgtgaggcctcgggggtccctgtgcctagcatcacctggctcaaggatggaactcctatcgagagcagtctgcagtggcagtggtccgtccgagggaacaggctggagctggggcctctcactctgtctcacgctggaacttacacctgtgtggc…	800	10	1.75912e-170	94.9	1	F:GO:0005509	F:calcium ion binding
TRINITY_DN37263_c1_g1_i1	hemicentin-2	gataccaggttacaccagcagggtggttgttttgttggattgattcacactcatggattaaaggttttgtcctttcaggtggacaggtgctacaaatcgcccgagtgcagaaggaagatgttggaaagtacacatgtcaggctgttaatgaggctggagaggaccgcatgcactttgaactggatatcctcgtccctcctgtgatcatgggagcatcagaggagtttatggaggaaatgggagcggtggtcaacagcaccgtggtcctccactgcgacgtgaccggacaccctgctccggtcgtctcctggctcaaagataggcagccgcttcacacggactcacagcaccacatcagtgaggacgggactcagctccagctcctcagtgtccaggtct…	853	10	1.83158e-164	95.5	1	F:GO:0005509	F:calcium ion binding
TRINITY_DN15564_c0_g1_i1	Hemicentin-2	ccaccattaaaggccccaatgagaccacagaggtgtcagtggtgctgggtttccccacagtcctcccctgtgatgtcgagggctcacccacacccagtatcacctggctgaaggacaaccagcccatcgtgtccagtccccagatgacgtacacccgtggagggcaggcgctgcgactgggctcagcacaaggagacagcgcgggtctttacacctgcaaggccacgaatccagccggcaccgccatcaaacattattctctgagtgttctggtcccaccgcagatagaaggcgaccctacatccttaacgtttggtggtcaggaagagaaagtacgcatcaatgggagtttaacgctctcctgcctgaccaaaggtttccctgagccaaaggttcact…	509	10	1.72644e-104	93.9	1	F:GO:0005509	F:calcium ion binding
TRINITY_DN46763_c0_g1_i1	Hemicentin-2	gggactcttgtctgaactggccctgagtgagggagtagccgttcttggctgctccactctgcagcacagtggtccagtagatgggagcaaaaacagacaccagcacccgcagcaaaggacctgcaaccaaacaacatctgttggcctcttcaagaaaaacagtacatgcagtctactgagctctgctagtttcactcatcccaaactgtgcaaaaataaaaagtgtgaggatatcagtgtgcagtcagtcactcacccacactgggcgggatgttgtccaggcgagcctgcagagtgctgctcccctcttcttcgttgtccgtgatgttggcctccagagaccggcttgacatttcctggagtcgatgctgggaccgctgcacgatctgccgccattgg…	564	10	2.65096e-49	65.2	1	F:GO:0005509	F:calcium ion binding
TRINITY_DN46763_c1_g1_i2	Hemicentin-2	tgatgtggttaagttataaactattgtaatttattttttaatcctcagacctggtatgacgaggctggtagtgatatggaagtccaaggagagagtaaacatgttgtagacgctgttcatcccggagaccttgagcagctggagcagcgggccctggcgctcctcctggccctcgtaaataatggtgtgattacagcgcagcaccatggggttccctcctctctggtgggtctgcgacgaccacgagtacagctggccttggcctgtctgcacgtaagactcgtcaaactcctgcaggacacaaaagagaaaatcgagtcagggaaaaaccgaagaggagcttaacaaatgatctaacgagatgtgttttaaatagatgaatgcacctgaaggctcagg…	739	10	4.41606e-45	96.8	1	F:GO:0005509	F:calcium ion binding
TRINITY_DN46763_c2_g1_i1	Hemicentin-2	gcaggtaacccaggacagtgctgtgactctggagtgtcaggcagcgggaagccctcctcctcagatcagctggctgaagaacgggcggcctctgctcctctctcctcgtacacgcctgctgtctggcgactctgtgctgaggatttctcctgtgcagctgtctgactctggagtttacacgtgcgtggcacggagtcgagctggtctcgctgagctcagctatgatgtgcaggtccaagtcccaccaggtgtggatcatgttgaaccagtggagccagttacaatagtccaggggtctttggtgacgttaacctgtgaagcgcggggcgtccccccaccgacactgacttggataaaggacggccagccgctgtcccttcaccggaacctgctgctgga…	6308	10	0	94.9	1	F:GO:0005509	F:calcium ion binding
TRINITY_DN56565_c0_g1_i1	hepatocyte cell adhesion molecule-like, partial	aacacaatgaaaccagtacagcacctttgtaaccacatgcacaccttaaacaaaagggagagacatgatgtgaactgctacttgcattgttctgtggagtctgcacctggtgttaccttgtcgtggtacagaggagagaagaaaataaaccagaccagcagctcagacatctccaccaacctcaccctccctctgatgatccaggatcaggatgaaggcaactacagctgtgtggcagccaaccccgtcagtaaggaggcagttactctcaactccacgctgtggtgtcctcctcatggtacaggaacaggtcctataatgatgggggtgattattgccgtgtctgctcttggagtgttggcgttggtgtgttgctgtgtggtcaactgttacaagcga…	443	10	1.78233e-45	73.6	1	P:GO:0042981	P:regulation of apoptotic process
TRINITY_DN49801_c1_g1_i1	Hibernation-specific plasma protein HP-55	aagacttcctacacactgaatgatgtgttgactgcaatgggaatgacagacagagtccatttggtagaacagtggtagtccggaacttcttctgtgtcgtgcccatttcaacgcagtgtttccagacagctctaggaaatcatctacaaatcatagctacattttttgttcttgactgattttattgtactggaagttgcctcaaaactttagaaagttacagtaaaagcaatgtctgatatatccaaactccctgcttggaaagagtgaaatgacctgagctcacctgatctaacagtgtttgaactggagagatagagaataaacaaagccaaagtttggtagctctgatcagtcttatataaaggggcatcttctctgtacagtctctgcttccct…	1577	10	0	84.8	1	C:GO:0005615	C:extracellular space
TRINITY_DN49801_c1_g1_i2	Hibernation-specific plasma protein HP-55	aagacttcctacacactgaatgatgtgttgactgcaatgggaatgacagacagagtccatttggtagaacagtggtagtccggaacttcttctgtgtcgtgcccatttcaacgcagtgtttccagacagctctaggaaatcatctacaaatcatagctacattttttgttcttgactgattttattgtactggaagttgcctcaaaactttagaaagttacagtaaaagcaatgtctgatatatccaaactccctgcttggaaagagtgaaatgacctgagctcacctgatctaacagtgtttgaactggagagatagagaataaacaaagccaaagtttggtagctctgatcagtcttatataaaggggcatcttctctgtacagtctctgcttccct…	1534	10	2.4834e-158	83.8	1	C:GO:0005615	C:extracellular space
TRINITY_DN49801_c1_g1_i3	Hibernation-specific plasma protein HP-55	ggacagacactgaaccagaagtttgcaatgatgcatgcagccctgggtatctggatcgtgtcagcagtgatctgcgtggggagaggcgaccaccatcatgcacatacagatcaagacactgcacttgacaacagcgccaacagcgtctcactggtggctgcagcaaacaaagagtttgcctaccgtctgtacagccagttagcagctcatgctgactcgcaaggcaagaatatcttcttctccccatcaagtgtgtctgttgccttggctaccttgtccgtaggagcacgggaggagacccaccggcagcttttcagtggtctgggtttcaacaacaccctactgacacaggcagatgtaaatcaggcctttcacactctcctcgaaagggcaaacgag…	780	10	2.15982e-103	86	1	C:GO:0005615	C:extracellular space
TRINITY_DN76839_c0_g1_i1	hippocalcin 1	gtgaatttcatgtcaaaatggctgctgtgaaaaaggccatctacaagatggtgtcatctgtgatgaagatgccagaggatgaatccacgccggagaagaggacagataagatcttcagacaaatggacctcaataatgatggcaaattgtccctggaggagtttatcaaaggtgccaaaagtgacccctccatcgtccggctactccagtgcgaccccagctcggcctcccagttctgaaccccctcccttccctgccttgcaacgacccttacttcctcaccctctctgttgctattgaaacagtcactcaaaatcaatgcatgatggttctcgtctc	339	10	2.66355e-40	94.9	1	F:GO:0005509	F:calcium ion binding
TRINITY_DN45214_c0_g1_i1	HIRA-interacting 3	gtccgggggagtctgtcgccgccaaaaagaaacgtccacagattaaaaatgatgctgtcagagaaggagacaaaaagaatccgcaagtttgtgtgcggtgaactccgcgatgagccagacctcagcactctgaccttacgaattttaaaaaagcgatatctggcacgggtgcaatgtgattcattaagtccggaggccaaaaattacatgaaacaggtggctgaagaggaactggtgaaaatgcaggacaatgacaaaagtggaagcgaggtggagaccaagaagccccaaaacaaaagaaagagagaaaaggacaatgacgaggtgataagtgaggaagaagatgaatccacagcaaagaaatcacgttgtcagtcaggctcctcatcagaatcggag…	761	10	5.31477e-88	77.2	1	P:GO:0007420	P:brain development
TRINITY_DN45214_c0_g3_i1	HIRA-interacting 3	aaacacctcagagtgatgaagagaatgatactgacacagataacaagtcggaaaagagcgacaaaatcactgccaatggctcctcagacgacagtgaaaaagaagataaagtctcagttgaaaagaaaaatagcgactcagactcagattcatcatcacttccctctctggacgatgaaaaacatagtgagacagaaaaggcacaagatgatgaaaagaagaagaagaagaaaactgtgaaaaaagaggagagtgccaaagatcaaaagaaccaccacaaggcagtcacgaggctcaaacgctacatcggtctctgtggagtcaggcggaattacaagaagcttctcgaaggctgtcgctctgttcgctcccaggtggctgctctgaagaaggagcttg…	943	10	8.816e-94	86.6	1	P:GO:0007420	P:brain development
TRINITY_DN45214_c0_g3_i2	HIRA-interacting 3	aaacacctcagagtgatgaagagaatgatactgacacagataacaagtcggaaaagagcgacaaaatcactgccaatggctcctcagacgacagtgaaaaagaagataaagtctcagttgaaaagaaaaatagcgactcagactcagattcatcatcacttccctctctggacgatgaaaaacatagtgagacagaaaaggcacaagatgatgaaaagaagaagaagaagaaaactgtgaaaaaagaggagagtgccaaagatcaaaaggtaaagttaaatgaatttaatttaaatatggtcagacagataaatcccatttatgcaccattgggctttatgctgaacaccacaatgcatggtatcatgtactgtgcagcatcatgaagcactgaaaaaa…	1219	10	4.79365e-78	88	1	P:GO:0007420	P:brain development
TRINITY_DN49234_c4_g1_i1	Histone deacetylase complex subunit SAP130	ttcgcaagaacctgatccccgccaagcccagtgaagccggcagcggcagaattgagagtggcgtaagaggagcaggatctccccgacctgcaggtgtgaaacccaaagctgaagtgcacatggcggtggcccctcctgttatggctacagtagaagcgctgccctcccagggaggagatcagcaggccgtgtcctcaaacgcccagcacctcggccaggccatccccaccatgctcgccacgccggggcccgtacctccctcccagccctccactgtcctctccgccctgcctgcagccatggctgtaactcccccggttcccgcttcaatggccaacactgtggcctctccgactcagcctgcagccagtagcactgcagcctgtgctgccagctccg…	1003	10	0	96.5	1	P:GO:0006355	P:regulation of transcription, DNA-templated
TRINITY_DN49234_c4_g1_i2	Histone deacetylase complex subunit SAP130	atatatatatatatatatatattttcaatgcacatcgtgacgattcatatccaccaatgacacagagccagcaccaacagaccgctacgtgacaccctccattctccatgttttattttggaagttttaaccaatttgtatcaagtgccttaacaagcagttcaactcgttctaaagtaataacccttcattatcagccatcgtgctcacttcatacaatacacacatactcacgttcacctaattgaaaatttgtcacactaatttaatgtccgatcacgtaggtgaattcataactgttttctgttttggtcatctgtttgcaagtaatggagatgaataggagggaggctggtctcaatgatctttttgctggctcagctgcacttctgtctggct…	1231	10	3.104e-86	86.9	1	P:GO:0006355	P:regulation of transcription, DNA-templated
TRINITY_DN38464_c0_g1_i2	HMG box-containing protein 1	tggtgagttaatgaaagttcattgaaatcatttatggcttttaaagcgttgaatttcagatagcctgtggacatcatggtttgggaggtggtgaccccggctgtgctgtgcagtgacaccaaacatcagaacgtgagggattcagagtgtcaaagtgaacacacaggagtgatggatgcagttggagaccaatcacacgacctgctctgctgtgaacacctcccctcctcacctggtttccccagcagtgacagttacatggaatacgacgacctcccagacctgcaggaggttcaggaggaggcagagccgtcagcaccacctgtctaccaggtggatgtgggtgtgtcacaccaggagcgacgtacacacgcgcagcctcctgacacacactggctg…	1676	10	0	86.4	1	F:GO:0003723	F:RNA binding
TRINITY_DN37200_c0_g1_i1	HRAS-like suppressor 3	ttttattttgaaggtgacgcacaggcgcagtccatggaaactgtaatcaactgatttctgtcagctgagctttggtctcgactctgacatttaaacgacttgtgcaggttatttgataaaggtgctaaaagccatctggaaagtgaaaccagtccaaagttgacacaaacaaaccctgacatggcccccacactgtatgatgagaaaccacagcctggggacttgatagaaatcttccggggatcctatcagcactgggctgtgtatgttggagatggcttcgttgttcacttggtaccaccccctgaggtcccaggtgcaggtgccctagctgacaaggccatagtgaagaaagagaagctgtgggacgtggtggaaactgaccggtgggaaatcaac…	863	10	2.52425e-70	79.9	1	C:GO:0016021	C:integral component of membrane
TRINITY_DN37200_c0_g1_i2	HRAS-like suppressor 3 isoform X1	accctgacatggcccccacactgaaataaacaactaaagatggagtgttgagtatgaattgaggtgtctcagcctgaggaaagaagctgctctgtggtctggtggtatggcagcaggccaacttttgaatcacttgacacacagcagcatggtgaacagagtgtggctcgggtgggtgttatatttcatgtcatttataaatcttcctttgacccagattatgtcagtctggttaggccaaatgtgctgcagttgttgctaaactcagtctgttgcaaacaggtttattctctctctgttctaatccaagtatgatgagaaaccacagcctggggacttgatagaaatcttccggggatcctatcagcactgggctgtgtatgttggagatggcttcgt…	1499	10	3.59864e-83	90.2	1	C:GO:0016021	C:integral component of membrane
TRINITY_DN37200_c0_g1_i3	HRAS-like suppressor 3 isoform X1	ttttattttgaaggtgacgcacaggcgcagtccatggaaactgtaatcaactgatttctgtcagctgagctttggtctcgactctgacatttaaacgacttgtgcaggttatttgataaaggtgctaaaagccatctggaaagtgaaaccagtccaaagttgacacaaacaaaccctgacatggcccccacactgtatgatgagaaaccacagcctggggacttgatagaaatcttccggggatcctatcagcactgggctgtgtatgttggagatggcttcgttgttcacttggcaccaccctctgaggtcccaggtgcaggtgccaacagcatgatgtctgtcctagctgagaaggccatagtgaagaaagaggagctgtgggacgtggtgggaacc…	1384	10	1.09058e-86	90.2	1	C:GO:0016021	C:integral component of membrane
TRINITY_DN37200_c0_g1_i5	HRAS-like suppressor 3 isoform X1	cggattttgtttttaacatttaactacattaacttgatggttcagtgttttataactgacgttgtgtcagctgttggtgggtaaacgcagcaggatgatgtaaacacagaccccttgatgctaagcgcttcgttagctatcagctactttgatgcttcgtcgcttgttttgtttgttaaagcttaaaaactgtgctaaaagccatctggaaagtgaaaccagtccaaagttgacacaaacaaaccctgacatggcccccacactggtttattctctctctgttctaatccaagtatgatgagaaaccacagcctggggacttgatagaaatcttccggggatcctatcagcactgggctgtgtatgttggagatggcttcgttgttcacttggcaccac…	1482	10	3.05495e-83	90.2	1	C:GO:0016021	C:integral component of membrane
TRINITY_DN41586_c0_g1_i1	hypothetical protein	tgtaaggctacaggcagcaataggcctagatctgatttgatatgcttcattcaaagtgatttcttgtgcctgtccaaaaatatttaatgctcttcctttccagtaatccttcctccatgtctgacttaaataataatgtgttttgattgattagccacagagtctgacacggactgtgtgtctacgtttaaaagccatgccaaagtaaacacagctgtgttctctctcctcaagtctcatgcaggtaaagtggttctgaggagctggtacgagaagaacaaacacatcttccccgcaagtcgctgggagccgtacgatcccgagaagaaatgggacaaatatacgatccggtgaaacatctgtcttttccagccactggaattccttaatgcaatcttt…	637	10	5.98802e-20	87	1	C:GO:0005634	C:nucleus
TRINITY_DN57888_c0_g1_i1	hypothetical protein cypCar_00002831	tcaggtcctcagcagtatgtggcagtacagagacctgcgctccctctacaagaaggatggttactcccagtatcactttgtgggttctgcctccacgatagagcgagatagacagaggccctactcctcttcacgaaccccctctgtctcccccgtcaggacgtccccaaataaccgctccgcgagcgctccagcctcccccagagagatgatg	214	10	2.80928e-20	100	1	P:GO:0016337	P:single organismal cell-cell adhesion
TRINITY_DN1255_c0_g1_i1	hypothetical protein cypCar_00004306	ctaaagcaaatttttcaggatgacaaagatctggtccatgagtttgtgatggctgaaggtctgacgtgtctcatcaaggtgggagcagaagctgatcagaactaccagaactacatactcagagctctggggcagatcatgctgtatgtagacgggatgaatggtgtcatcgggcatgctgagacaatccagtggctgtacactcttgttggctcaaagttccg	224	10	1.48585e-44	97.5	1	P:GO:0007015	P:actin filament organization
TRINITY_DN49432_c1_g1_i4	hypothetical protein cypCar_00008825	cggtggggaagaagccctgcccagaggcggcggggccggcgggggtgccgagggtgaggtccagtggtgcgtcttcgtcccaggagccgacagcagagagaggctgatctcgctcctcgctcgccagtgggaggcgctgtgcagccgggagcttcccgttgagctcactggctgatgggtgacttttcagcacctagttggtcgctaacttgc	213	10	2.28208e-18	96.7	1	F:GO:0035091	F:phosphatidylinositol binding
TRINITY_DN79389_c0_g1_i1	hypothetical protein cypCar_00013739, partial	atacatactgtagtgtgttatgtccctgtcactaagacactcatatccaagggtgcaaacagtgggactgaggtatgaaattaagaatgtgggccagctacatcagtgagtgatgagttataaacatcactatatattttaatccctctttccactaggaccacaattatgctttggaattatgaaaaaacaattatggaaagtctggagcgcgagaagagaaatagcatgctccgggagcgaagggtgaagaaaaatgtgcacgctcctctcgaggatctgagggagaaaaacctcataaatgaagagctgaaaaacaggcttgaatgctactcagatctttgggtagacctcttggcaaagaagggccatgagtacaacagggagcagagggagttt…	492	10	2.63187e-27	80.4	1	F:GO:0003676	F:nucleic acid binding
TRINITY_DN36486_c0_g1_i1	Hypothetical protein EH28_01021	accaacggccatctagccgactggactggacggaggtcaagaggacggcgaatgatagcagcacgtccgacgcctgcgttcagacccgtcgggagtccgacaaacggagctccaacctggaccgtcggcgggctcgctcagctgatctcgagaagatcaggcggtcacagctgacagtggcagatgaccgttggatgacagagtacatgcgctgcttctctgcccggctgaggtagagatggatccacactccccgacccccgaaaataagtttccttattggagagcagatatcagacaggtgtagaggggtgagctgaaataacaagacaaactcagagctttgttgtctcgttaaagtccatcaaaccaaaactattgctgtccggtctccttaat…	1206	10	1.18961e-39	89.8	1	C:GO:0005856	C:cytoskeleton
TRINITY_DN36486_c1_g1_i1	Hypothetical protein EH28_01021	tcggctcggctcggctctcggtgtttgctctcagtcacagagaagcggagcgatgctagccgtctgagcgcaggaccgaaggcacagactgggtttaaaaacagaccggacccctctggaatgaggtctactgtttcgagaacccgacacaagcaataacaaaaaccatggtgaccaagaaaatccggactgagtacatgaagaagttcagggatcccaaatgggagactttttccaaatgctacgaggactctctgaagtatcgtcttacccggcgggtgatggagcactcccacaagccctggatttgggagggctgggacagcggctctgactccagcggctggtccacgccgaggctgaccaggaacaaaatcgcccctctgtccctcccaccac…	800	10	1.97942e-102	82.5	1	C:GO:0005856	C:cytoskeleton
TRINITY_DN49544_c0_g1_i1	hypothetical protein EH28_01312	ggattcctgaagtgatgtacactgtaccacagctgtggggttctgaggacttcatcgttccacacaatgaccatgatgactgcagacagacatgcaagttcctttcagctgtctcatgcaacgaagatacatttaagtaatatgatcataccagagtcaggacttacttttccccaaaacatttcacaagttcaagagttttactggacaattcagaaggctcttcactctcatctttaactgagcagcctagtaaactgtataagtgacaattaaaaccattaaagagcctccagacgtgttttaagttaagaaacataaaatattcttctttgaataagagtttgtgtctggccaggttttccacaaaaaggttcgattactagggtgtcggttagc…	494	4	9.34303e-05	66	1	F:GO:0003676	F:nucleic acid binding
TRINITY_DN90493_c0_g1_i1	hypothetical protein EH28_01375	atatctcaaggaagaccctaaacattgctgctgagcatctgacactgaaatctctcatcatatacacaggagcccttgatgttgtgaagcaacaatcggaggtattaaaacgagactttattgacttgatgagcgaagttcagtgtttaaatactgaggtgtttttcagtggacccctcacgacagttcggcgaggagatgagagattcatcaggctgatgatcctaaacagatggctcaaagacacgtgtgccgctcagtcaatgaactttattgacaatttcaacatcttttggggacgcaggcac	308	10	7.87298e-56	89.6	1	F:GO:0003676	F:nucleic acid binding
TRINITY_DN92174_c0_g1_i1	hypothetical protein EH28_01706	caaagactgtggtgtttgcaccctcacctttcctctggacagccccatattgttcctacaaccaacaatagtaaagagaccatcaaagagacctcggctcagccttacagacgaggaggaaggcccttccgaatgcagctagtctatgctggctgatgaaccagaggattcagcgtgactctgactgttgtgggttaacagctgcatcttttttcacctttttggatctctctccttggagaggagttggtgaat	255	10	3.31507e-24	82.1	1	F:GO:0003676	F:nucleic acid binding
TRINITY_DN5243_c0_g1_i1	hypothetical protein EH28_01706	agaagttgaagttagtttgtttttagctttgttagctggcactgtggactgccctgaagtcagctgtcaaacatgggtcgaaaatgcgcttatccggactgcaaaagcacggagggcctgcactgtttaccggccaacagagaggtggcacaccgctggctgcatgctttgggacgggtcgacataccttccgcttcggtttacgtttgtaacctgcactttacgcgcgagtgtttctccaactatggagaggtggccatgggatttaaaaagcaacttctgctgaatcctgacgctgtccctatacctgcgaaagtggtgacacaggacaccagtggcaactcttgtcgaattatgacttctgtacgacacgtagcctcccagactgaccccccagag…	874	10	1.2068e-135	67.2	1	F:GO:0003676	F:nucleic acid binding
TRINITY_DN35666_c0_g1_i1	hypothetical protein EH28_02259	ggcgggaagagagaaaggtcacgggagagttgcattgtgggaaaacacgtgtggcagaagagcagagaggtgacgcttcaagtttgccaccatgtcgtccaaaaagaaccaggagggcgatgagcgcttcctccgggtgcagaaagatcccagattctgggaaatgcccgagaaagagcgcaaaatcaagatcgacaaacgtttccagtccatgtttcacgacaagcgcttcaaggtgaagtacacggtggacaagcgaggccgtcccatcaaccacacctccacggaggacctgaagcgcttctacaaagtctctgactccgaagacgaagaagatgaggaggacgtaaagagcaaggcaaaggcggcagagggcaagaaaaagaaaaaggtgaagga…	689	10	1.25587e-52	91.8	1	C:GO:0005634	C:nucleus
TRINITY_DN49652_c4_g1_i1	hypothetical protein EH28_02313	cagcaatacatcagtttccagcaaggaggagatcgactgaggaggcactcttgcacagggaaagatgtcacagcaatacaccagtttccagaaaggagatcgacagagaaaggtgcaacataacctgattattattataggttagattcgttgtaactatgtcagagagtgacagacctacctgcccacttcctaaacctccaacaccgatattagtatgtttcgggatgattgtgggcatcatgtccattgctgagatagtgataggagcgatgtaccaatttgactgccccaggcagtactacatctccgtctatctgttggcaaatggagtcgtctccctgctgttgatcgcactcttcatcccaccctgcaccgcttgcttcggggatcaaagca…	855	10	1.26073e-82	66.9	1	C:GO:0016021	C:integral component of membrane
TRINITY_DN49652_c4_g1_i2	hypothetical protein EH28_02313	cagcaatacatcagtttccagcaaggaggagatcgactgaggaggcactcttgcacagggaaagatgtcacagcaatacaccagtttccagaaaggagatcgacagagaaaggtgcaacataacctgattattattataggttagattcgttgtaactatgtcagagagtgacagacctacctgcccacttcctaaacctccaacaccgatattagtatgtttcgggatgattgtgggcatcatgtccattgctgagatagtgataggagcgatgtaccaatttgactgccccaggcagtactacatctccgtctatctgttggcaaatggagtcgtctccctgctgttgatcgcactcttcatcccaccctgcaccgcttgcttcggggatcaaagca…	703	10	2.6621e-42	62.5	1	C:GO:0016021	C:integral component of membrane
TRINITY_DN49652_c4_g1_i3	hypothetical protein EH28_02313	cagcaatacatcagtttccagcaaggaggagatcgactgaggaggcactcttgcacagggaaaggttagattcgttgtaactatgtcagagagtgacagacctacctgcccacttcctaaacctccaacaccgatattagtatgtttcgggatgattgtgggcatcatgtccattgctgagatagtgataggagcgatgtaccaatttgactgccccaggcagtactacatctccgtctatctgttggcaaatggagtcgtctccctgctgttgatcgcactcttcatcccaccctgcaccgcttgcttcggggatcaaagcaagggctgggcctgcctttggtctctcttcctcttttgttggttcatcgctggtaagctgaaaggcttcactggtag…	627	10	4.2099e-41	61.8	1	C:GO:0016021	C:integral component of membrane
TRINITY_DN49652_c4_g1_i4	hypothetical protein EH28_02313	cagcaatacatcagtttccagcaaggaggagatcgactgaggaggcactcttgcacagggaaaggttagattcgttgtaactatgtcagagagtgacagacctacctgcccacttcctaaacctccaacaccgatattagtatgtttcgggatgattgtgggcatcatgtccattgctgagatagtgataggagcgatgtaccaatttgactgccccaggcagtactacatctccgtctatctgttggcaaatggagtcgtctccctgctgttgatcgcactcttcatcccaccctgcaccgcttgcttcggggatcaaagcaagggctgggcctgcctttggtctctcttcctcttttgttggttcatcgctggtaagctgaaaggcttcactggtag…	728	10	6.51082e-41	61.8	1	C:GO:0016021	C:integral component of membrane
TRINITY_DN49652_c4_g1_i5	hypothetical protein EH28_02313	cagcaatacatcagtttccagcaaggaggagatcgactgaggaggcactcttgcacagggaaaggttagattcgttgtaactatgtcagagagtgacagacctacctgcccacttcctaaacctccaacaccgatattagtatgtttcgggatgattgtgggcatcatgtccattgctgagatagtgataggagcgatgtaccaatttgactgccccaggcagtactacatctccgtctatctgttggcaaatggagtcgtctccctgctgttgatcgcactcttcatcccaccctgcaccgcttgcttcggggatcaaagcaagggctgggcctgcctttggtctctcttcctcttttgttggttcatcgctggtaacgtgtggatttactccatcta…	778	10	6.43734e-81	66.7	1	C:GO:0016021	C:integral component of membrane
TRINITY_DN49652_c4_g1_i8	hypothetical protein EH28_02313	gagactaaattccactaaatcctacacactggatctttattaacctcaccacatgtaaagtcactgcaggtgtactttaattctgtattctgtcttccttcagtatgtttcgggatgattgtgggcatcatgtccattgctgagatagtgataggagcgatgtaccaatttgactgccccaggcagtactacatctccgtctatctgttggcaaatggagtcgtctccctgctgttgatcgcactcttcatcccaccctgcaccgcttgcttcggggatcaaagcaagggctgggcctgcctttggtctctcttcctcttttgttggttcatcgctggtaacatgtggatttactccatctatgaacccaactacaatacagcaactagcactggaact…	502	10	1.37665e-73	67.7	1	C:GO:0016021	C:integral component of membrane
TRINITY_DN49652_c4_g1_i9	hypothetical protein EH28_02313	cagcaatacatcagtttccagcaaggaggagatcgactgaggaggcactcttgcacagggaaagatgtcacagcaatacaccagtttccagaaaggagatcgacagagaaaggtgcaacataacctgattattattataggttagattcgttgtaactatgtcagagagtgacagacctacctgcccacttcctaaacctccaacaccgatattagtatgtttcgggatgattgtgggcatcatgtccattgctgagatagtgataggagcgatgtaccaatttgactgccccaggcagtactacatctccgtctatctgttggcaaatggagtcgtctccctgctgttgatcgcactcttcatcccaccctgcaccgcttgcttcggggatcaaagca…	804	10	4.9364e-42	62.5	1	C:GO:0016021	C:integral component of membrane
TRINITY_DN49338_c3_g3_i1	hypothetical protein EH28_02384	ggcttttcaaggcatgttggtcttgtttccagaacttaaatttctaatccaagtttccattgtaataacatttaggggaaaggagtgtaatcctacttctggcgaacagcttcatctgtcaaaactccctgttgagaatgtgttttgttacaagcttgaatctgcattttctggggtattacgggaatgtagagaccaaacactgcgtgtttactgtgtgtagttcctcttgttactcaacaaccataataggacttgttttggatgtgagtattgatcccgcagggagaggagggttttcaccctctgagccgagctgctctcctcacacatttggaggaaaatggctgctggcttgctgttgctggtttgtgccggagctgtgctttactctgccga…	2396	10	2.51742e-90	86.9	1	F:GO:0030246	F:carbohydrate binding
TRINITY_DN49338_c3_g3_i5	hypothetical protein EH28_02384	ggcttttcaaggcatgttggtcttgtttccagaacttaaatttctaatccaagtttccattgtaataacatttaggggaaaggagtgtaatcctacttctggcgaacagcttcatctgtcaaaactccctgttgagaatgtgttttgttacaagcttgaatctgcattttctggggtattacgggaatgtagagaccaaacactgcgtgtttactgtgtgtagttcctcttgttactcaacaaccataataggacttgttttggatgtgagtattgatcccgcagggagaggagggttttcaccctctgagccgagctgctctcctcacacatttggaggaaaatggctgctggcttgctgttgctggtttgtgccggagctgtgctttactctgccga…	2410	10	2.76834e-90	86.9	1	F:GO:0030246	F:carbohydrate binding
TRINITY_DN38095_c0_g1_i1	Hypothetical protein EH28_02594, partial	ggaagacgacgagctgcgtgcgaaccacaacacaacatccctctccaaatagaggctttgaacgccgcacgatttctcgctgattagggagggcagtgataccatgtgggagtcacatgaacgacaaggatgaggcataaacaaccagcgggcagcttgagaagagagtgtctgccatagggagaggggggtttgctgcttgtatacatatatttatatatgtatatatatataaaaggcccttttgcacaagcagccccctgtctctccacgttttctgaacatatgcaatgaacagcactactccgcctcctgccatcatagatggggatgtggcagtgggctatgtgttggtaccatttctcctcatcaccatcattggaatagctgcagctgtgg…	2219	10	2.97995e-57	88.6	1	C:GO:0016021	C:integral component of membrane
TRINITY_DN48243_c1_g2_i1	hypothetical protein EH28_03044, partial	agaagcaagcgactacagaggtttgactttctcctcttttgcctcatttatatgaactggaggtacaggataaagtaaggacagaactggacttccttttattcacacttagttattgttttgttcttaaaggagctgctgaaggaatgcaaaatgggaaactggctctggggtccaaaggctgaagttccagaaacttcacagggagtcaccgcccagaatggaggcgtctataacaaacctcagttaagtggcgttaacgtgggagggaatttatacatgaatgtcagcgcaaacgtccaagctcctgccaggacagagactaatgtttctcctacaagcagagatcctgctctgaacagagaaagtagaccccagaatggctcaccagaggacaag…	1551	10	2.14808e-18	70	1	P:GO:0042981	P:regulation of apoptotic process
TRINITY_DN48243_c1_g2_i4	hypothetical protein EH28_03044, partial	agaagcaagcgactacagaggtttgactttctcctcttttgcctcatttatatgaactggaggtacaggataaagtaaggacagaactggacttccttttattcacacttagttattgttttgttcttaaaggagctgctgaaggaatgcaaaatgggaaactggctctggggtccaaaggctgaagttccagaaacttcacagggagtcaccgcccagaatggaggcgtctataacaaacctcagttaagtggcgttaacgtgggagggaatttatacatgaatgtcagcgcaaacgtccaagctcctgccaggacagagactaatgtttctcctacaagcagagatcctgctctgaacagagaaagtagaccccagaatggctcaccagaggacaag…	1893	10	3.85616e-18	70	1	P:GO:0042981	P:regulation of apoptotic process
TRINITY_DN48243_c1_g2_i5	hypothetical protein EH28_03044, partial	ccagcagcgtctgtcagcgtctgcacacgaaggtagaaagaaagtctctgagctcatctggactttaacagtgaaaatctaaagttgttcctggctgagccctcgatgtttcaagatcctaacagcgccccaacttcctgttgcgtcatcgagacgcgtctgggcggcagctgagactaaaaaagaagcaagcgactacagaggagctgctgaaggaatgcaaaatgggaaactggctctggggtccaaaggctgaagttccagaaacttcacagggagtcaccgcccagaatggaggcgtctataacaaacctcagttaagtggcgttaacgtgggagggaatttatacatgaatgtcagcgcaaacgtccaagctcctgccaggacagagactaatg…	1964	10	2.86409e-18	70	1	P:GO:0042981	P:regulation of apoptotic process
TRINITY_DN48243_c1_g2_i6	hypothetical protein EH28_03044, partial	agaagcaagcgactacagaggtttgactttctcctcttttgcctcatttatatgaactggaggtacaggataaagtaaggacagaactggacttccttttattcacacttagttattgttttgttcttaaaggagctgctgaaggaatgcaaaatgggaaactggctctggggtccaaaggctgaagttccagaaacttcacagggagtcaccgcccagaatggaggcgtctataacaaacctcagttaagtggcgttaacgtgggagggaatttatacatgaatgtcagcgcaaacgtccaagctcctgccaggacagagactaatgtttctcctacaagcagaggtattgtattgtattccagacttatccagtagagatcacatggtaatatgaag…	2199	10	1.75519e-17	70.4	1	P:GO:0042981	P:regulation of apoptotic process
TRINITY_DN48243_c1_g2_i7	hypothetical protein EH28_03044, partial	aaatggtaaatgtttccctttaattaataatcaaataaatactatttaccttaaattttgtgtttgcttgaaaggtaactgctgaaatccatttaattattttgcatttctgtttcagtccaagctcctgccaggacagagactaatgtttctcctacaagcagaggtattgtattgtattccagacttatccagtagagatcacatggtaatatgaagtggaaatgggtcctgtgtcatcttttatcaaatccagctgtacatttcagtgtactgagacgtgcaagtatacaagatgtttcccatgatgatagtttaggactttttctgtggatgtccagtaaaacttttctgtgtgaatcaaatacatgttgacctgtttattagttctaaaccttg…	1677	10	8.92997e-18	70.4	1	P:GO:0042981	P:regulation of apoptotic process
TRINITY_DN48243_c1_g2_i8	hypothetical protein EH28_03044, partial	ccagcagcgtctgtcagcgtctgcacacgaaggtagaaagaaagtctctgagctcatctggactttaacagtgaaaatctaaagttgttcctggctgagccctcgatgtttcaagatcctaacagcgccccaacttcctgttgcgtcatcgagacgcgtctgggcggcagctgagactaaaaaagaagcaagcgactacagaggagctgctgaaggaatgcaaaatgggaaactggctctggggtccaaaggctgaagttccagaaacttcacagggagtcaccgcccagaatggaggcgtctataacaaacctcagttaagtggcgttaacgtgggagggaatttatacatgaatgtcagcgcaaacgtccaagctcctgccaggacagagactaatg…	2270	10	1.87355e-17	70.4	1	P:GO:0042981	P:regulation of apoptotic process
TRINITY_DN48243_c1_g2_i9	hypothetical protein EH28_03044, partial	aaatggtaaatgtttccctttaattaataatcaaataaatactatttaccttaaattttgtgtttgcttgaaaggtaactgctgaaatccatttaattattttgcatttctgtttcagtccaagctcctgccaggacagagactaatgtttctcctacaagcagaggtattgtattgtattccagacttatccagtagagatcacatggtaatatgaagtggaaatgggtcctgtgtcatcttttatcaaatccagctgtacatttcagtgtactgagacgtgcaagtatacaagatgtttcccatgatgatagtttaggactttttctgtggatgtccagtaaaacttttctgtgtgaatcaaatacatgttgacctgtttattagttctaaaccttg…	2019	10	1.44789e-17	70.4	1	P:GO:0042981	P:regulation of apoptotic process
TRINITY_DN48243_c1_g2_i10	hypothetical protein EH28_03044, partial	ccagcagcgtctgtcagcgtctgcacacgaaggtagaaagaaagtctctgagctcatctggactttaacagtgaaaatctaaagttgttcctggctgagccctcgatgtttcaagatcctaacagcgccccaacttcctgttgcgtcatcgagacgcgtctgggcggcagctgagactaaaaaagaagcaagcgactacagaggagctgctgaaggaatgcaaaatgggaaactggctctggggtccaaaggctgaagttccagaaacttcacagggagtcaccgcccagaatggaggcgtctataacaaacctcagttaagtggcgttaacgtgggagggaatttatacatgaatgtcagcgcaaacgtccaagctcctgccaggacagagactaatg…	1928	10	1.29143e-17	70.4	1	P:GO:0042981	P:regulation of apoptotic process
TRINITY_DN48243_c1_g2_i11	hypothetical protein EH28_03044, partial	ccagcagcgtctgtcagcgtctgcacacgaaggtagaaagaaagtctctgagctcatctggactttaacagtgaaaatctaaagttgttcctggctgagccctcgatgtttcaagatcctaacagcgccccaacttcctgttgcgtcatcgagacgcgtctgggcggcagctgagactaaaaaagaagcaagcgactacagaggagctgctgaaggaatgcaaaatgggaaactggctctggggtccaaaggctgaagttccagaaacttcacagggagtcaccgcccagaatggaggcgtctataacaaacctcagttaagtggcgttaacgtgggagggaatttatacatgaatgtcagcgcaaacgtccaagctcctgccaggacagagactaatg…	1622	10	1.67628e-18	70	1	P:GO:0042981	P:regulation of apoptotic process
TRINITY_DN53936_c0_g1_i1	hypothetical protein EH28_03269	gctggtgacacagacgtgttttctcttcacctggtgaactcaaagctacaaccatggctcgcctggaaaatgttgttaaaaccattaaggagatgtttgaggagtatgctgatgacggcacaataacgaaggagaatttgaagaagctgtttgagaaagaaatcgaagaccctgatcttaaagctaaaatctgtgaggctgacatgaacaaagccatggagaagggggataagaacaacgatggaaagtacaatttcagagagttctgtttgtgtgttggttttctggtcaaatgtctggccaaaaagtcatgcaagggccagaaatgtgacgcttaacgtgtataattaaacaggatactgagtataaaacccaccagaatgcgcacaaagaaatgta…	488	10	1.29376e-50	71.2	1	F:GO:0005509	F:calcium ion binding
TRINITY_DN90370_c0_g1_i1	hypothetical protein EH28_04060	ggccaactgggaggaggaggtttttaggaaatgtggtaagaagcccttgtattatatgcgctatttggatgacatatggggtgtgtgggatggatccagggaggaatttgataaatttgttaagattttaaactcacatgatccctcaataacactcaaaatagaaatcaatgaaaattccatagcctttttggacacaacggtgtataaaggaaaggattttaccaacacaggtcaactagatagtaaggtttatttcaaaaaaacagacacgcatgctctgctgtggaagagcagcttccacccca	308	10	3.20238e-40	67.2	1	F:GO:0046872	F:metal ion binding
TRINITY_DN33246_c0_g1_i1	hypothetical protein EH28_05959	agaaaaccccggaccaagacacttcctgagccagactgacttcgtagttttgggacgcagttagcaaatgccagaggcgacaaggacttcagttatggcttctttctctgtcaggagaccttcagggtgcgctttttggatttcaatgtttctcctgctcatcttcatgcagatgttgataccttatttttgctgggacctgtctgctgactggagacctgtgattggagctaaatctaagataaacattaacatttgcattttttttcttctaccaattgcacttgtggcctttgctctgctggccatgttgtttgcactttacggcaaagacagatcggtatttcggtttagcctggtctgccaggctacatcaagcgtactcatcctgattggcat…	879	1	6.33381e-30	85	1	C:GO:0016021	C:integral component of membrane
TRINITY_DN31222_c1_g1_i1	Hypothetical protein EH28_07568	gtctttaatgtactgtggcacatgatcggtcttctgctcggttctcatccagagggatgatttttgaactcggctggtacgtcactgtccagtttacagatcaccttgtagattgctttcttccacgatggatcacgatccttgcccactgaaatggcgatgtaaaattctctcagtgtaatctcagcaacttccaggaatctgtcagggacctgtgaatccacagaacattaaagacattaaatactttttacacacataattttgacacaacgctttttgtgtgtgtgacatgaaggagaactgttgtagattgggattatgtttaagataatcagaatcagacctaacaaatgaaggtaagtaacaactaaaagcttagttaagagttgccaacat…	460	10	3.98517e-31	94.4	1	F:GO:0003677	F:DNA binding
TRINITY_DN31222_c1_g2_i1	Hypothetical protein EH28_07568	gtctttaatgtactgtggcacatgatcggtcttctgctcggttctcatccagagggatgatttttgaactcggctggtacgtcactgtccagtttacagatcaccttgtagattgctttcttccacgatggatcacgatccttgcccactgaaatggcgatgtaaaattctctcagtgtaatctcagcaacttccaggaatctgtcagggacctgtgaatccacagaacattagagacattaaatacttttt	252	10	3.26937e-32	94.4	1	F:GO:0003677	F:DNA binding
TRINITY_DN49485_c8_g1_i2	Hypothetical protein EH28_08033	gaaggagtagagaagccagactaggggatcatatccgggtaacgaaaacaaccgcagcaccaccagcaccaccagctccagcaccaccagctccagcagccgttgttcgcagctagcgccatggcggcagtgcgtagcttacgggtgtcggtgaaatcagacagcggctcagaccgctcggaatcggactctgactccgagtcggacagagatgcccgcgaagccgagcccatggaggtggaggagggagagctggaggcggaggacatatccgttaaccgttccctgaaggagctcctgccggataccagccggcgatatgagaacaaggcgggagcgttcatcacggggattgatgtcaactcaaaggaggcgatcgagaggaaagagaagcgagcg…	2919	10	0	87.4	1	F:GO:0000166	F:nucleotide binding
TRINITY_DN38061_c0_g1_i1	hypothetical protein EH28_08292	ccgatcgtaagaacaagaccagatcagtgtgtcattaattacagccactgtatcacaggtcctttacacatcatcacatttgcacgaaaaaccttcttcgtcttggaaccacatcaagctcacctacaatataccaacatgaatggcctcttcttcctgttgtgctgcacagaaatcctgggtgcactattatgtggagctcaatcattcaatcattctagtcaagatgagttaaacaattcatcttcaatgaattcagcatccctcaccactccatccagcttctccaccagcatggctgtggccagcgctgtgaagagcagcactcagccaactacaaaagtcacctccaaaagtcctagcactttgcctcctcctgccacacagtccacattgttt…	1223	10	1.95199e-64	61.8	1	C:GO:0016020	C:membrane
TRINITY_DN77863_c0_g1_i1	Hypothetical protein EH28_08947	cagctgaggcagcacggtcctcccagtgtttacaggagcttcctctgcagccaccatcctctcgatagcggcccagtctattttgctgaggctgctgccggtctcagaaaggttgtccagccagtccatgtctgacacaccagctctggcgccatcatcctgctgaaactagatatgaaaccacatcatctatcaaccaaacaaaaacctattcagttctgcagtgggctcccaaaggttcacctcttctctctcttccatcctcgtctgctccctcaggatgctcctccccatcgcattcc	302	10	6.66127e-36	69.6	1	C:GO:0016021	C:integral component of membrane
TRINITY_DN27680_c0_g1_i1	Hypothetical protein EH28_08947	cctcagacagcagagcagtgtgcctttaggccgaagaatgaaagagggcctcgttggtcctgaaactagccctattcgaagtgcctttcccacggggcagccatcagagagtttcatatttgactcctcaacttcggtggaagccgtaattgaactgcagcagggcctggaccctaaattagaggctcagtttccagagctgggcaggctgctggagtggatggtacgctgggctgataggagggtgctactaggacatcatggcaaaaagaaaaaagacaagggaagagagaccggaggaacagctgatggagtagtgattcgtgtcaaagcctctgcgcccgctgtcctcacttccctcagcttgctccagcgcagatactctgctatactcgggag…	977	10	8.60969e-155	82.5	1	C:GO:0016021	C:integral component of membrane
TRINITY_DN27680_c0_g2_i1	Hypothetical protein EH28_08947	cctcagacagcagagcagtgtgcctttaggccgaagaatgaaagagggcctcgttggtcctgaaactagccctattcgaagtgcctttcccacggggcagccatcagagagtttcatatttgactcctcaacttcggtggaagccgtaattgaactgcagcagggcctggaccctaaattagaggctcagtttccagagctgggcaggctgctggagtggatggtacgctgggctgataggagggtgctactaggacatcatggcaaaaagaaaaaagacaagggaagagagaccggaggaacagctgatggagtagtgattcgtgtcaaagcctctgcgcccgctgtcctcacttccctcagcttgctccagcgcagatactctgctatactcgggag…	1076	10	6.34663e-177	81.7	1	C:GO:0016021	C:integral component of membrane
TRINITY_DN35723_c0_g1_i1	hypothetical protein EH28_09451	agagattacctgcagtgccgcgtgcagaccggtggcatagtatgtttgacctcttgaagatcaaagtgtgcagaaagatttctggtgaaaaggagaagaaatgccagctcatattatgctctcgtaccagtgggatgaccaggctcttgtgaaaaagatatacgaccgcctcaaagatgatggcctaccagtgtggatggatatcgaaggaggggtggcggggaacataaacgattcgatggctgccggtgtggaggaggctgtggtgatttgtcccttcatgactccggcgtaccaggcgtcccgcaactgtaagaaagagctcaactacgcagacaccagggaggtcatcatggtgccggtcatgttggccaacaactgggaggccagtgagtggct…	868	8	0	83.38	1	P:GO:0007165	P:signal transduction
TRINITY_DN35723_c0_g1_i2	hypothetical protein EH28_09451	agagattacctgcagtgccgcgtgcagaccggtggcatagtatgtttgacctcttgaagatcaaagtgtgcagaaagtgggatgaccaggctcttgtgaaaaagatatacgaccgcctcaaagatgatggcctaccagtgtggatggatatcgaaggaggggtggcggggaacataaacgattcgatggctgccggtgtggaggaggctgtggtgatttgtcccttcatgactccggcgtaccaggcgtcccgcaactgtaagaaagagctcaactacgcagacaccagggaggtcatcatggtgccggtcatgttggccaacaactgggaggccagtgagtggctgggactgatcactgcagggctgctgtgggtggacttcagaaatgcaggaaatg…	815	8	1.60932e-177	82.25	1	P:GO:0007165	P:signal transduction
TRINITY_DN40511_c0_g2_i1	hypothetical protein EH28_10328	cctgtatttctgactccgtcttctcaaagcgcaccatctccaacaaaatggctggtcaaagacaatggcacctcgtttcctaacaggccgcgggacgaggacgaactgttcctgctgagcttcgtccccgctctgaaacgactcgctccacagaaaaggtgcgagacaaaaatgaagatccagcagattatgtatgaagcagagttcaacgttgtacagcaagaatctcaagagaaacagccggagtcagaaatacaggactaaactaaactgacttttttttatactttattctgttttctaaaaacctcttccatgatgaccaaaatatctatttttacagctcaaagtggtgaagtacatccctttttatcatgtgaaatcattaacaatgaagaa…	772	10	3.34794e-39	91.9	1	F:GO:0003677	F:DNA binding
TRINITY_DN40511_c0_g2_i2	hypothetical protein EH28_10328	tcaccaacaccagcaccggcaccagcagtaaaactgcacggaaacgacgcctggcgcaagagtctctttcgctaccgtcttctcaaagcgcaccatctccaacaaaatggctggtcaaagacaatggcacctcgtttcctaacaggccgcgggacgaggacgaactgttcctgctgagcttcgtccccgctctgaaacgactcgctccacagaaaaggtgcgagacaaaaatgaagatccagcagattatgtatgaagcagagttcaacgttgtacagcaagaatctcaagagaaacagccggagtcagaaatacaggactaaactaaactgacttttttttatactttattctgttttctaaaaacctcttccatgatgaccaaaatatctattttta…	831	10	3.48732e-36	88.8	1	F:GO:0003677	F:DNA binding
TRINITY_DN71240_c0_g1_i1	hypothetical protein EH28_10412	gtgctatagaccagatttgcagaccatggatcagcagtctgacatcagtctcatctgggaccaagctggtgacacagacgtgatctctcttcacctggtgaacgtgaccgcaaagctacaactatgcctggcatgaaaaactacattaaagggctgaaggagttgttcgatcagtatgctgatagtgagggcaatctaacgaaggaccaattcaagaagctgttggagacagaaattcaaaacgaagacattaaggctatgatcgctcaggttggcattgaaaagatcgtggagaaggcggaccaggacaacgatggaaagtactccttcagagagttgtgcttgtgtgtggcttacctgggcagacactgcaatacattatgcggaaacaaatgtgac…	522	10	1.44041e-52	67.3	1	F:GO:0005509	F:calcium ion binding
TRINITY_DN80943_c0_g1_i1	hypothetical protein EH28_10588	cccgccctgaccccccgcctgctgcaaagtgagttttacaatattgcaagagtgtatcagcttcaggttaagggctatgttcgcagtccctttctcgtggaatataaagttcttacggctgttcggctcccctgagcgggccaaatgaacttgcggcgtgtccgggctgatctgctggaaaaccagcggtttattccttactgctcccgagggcaggccagtcctggacacagtagctgtcagggctgatgacactgccgaaggaatccagataaggctcagcatgctgatcccagtgctgtccccaaagtaacggatgttgcactgagacggagacgtgacctcaaagctaagcgtgtccccgctctccacgctcacggcaccggagagggtgatgga…	1488	10	0	92.6	1	F:GO:0005509	F:calcium ion binding
TRINITY_DN43066_c0_g3_i2	hypothetical protein EH28_11536	gttttttgatttatgtgtttttttgactcaactgatacagcaaaatgaaagcgcctgcccaagcaacacgcaggattccttcacaaacaaagaagaagattcgagctcactccacattcatctacagagctcacaaagaggttagaaaagcagcaaaagctgtagctttgtgaggacatgtggtgttgatttcaatctttcagtgagtcttttccattggcctgtgcagtcacagtgctttggattggatgaacacagtgaaaaaagtcctctggtcttaaatcaacttgtaatctctcctacaggtcagtccggctgggatgagg	326	3	1.07891e-11	78	1	F:GO:0046982	F:protein heterodimerization activity
TRINITY_DN46800_c0_g1_i1	hypothetical protein EH28_13000	ttttaaacttaaagcggcatatctgttttagctcagctagcctgctaatttaatctaatctattaactcttaactttaacctgttttatatgtgacatggacgtgctcttcaataagcaagtgtacgccaacagcctgaattacagaaatgcgctggaccggatcataaacaagtattcaaagctcgatgacggcgggatagaggtggacttcacctatacagatgacatgatgcttgaacactacatgagtgtgtcgagaacaaacctgaacaaactggaatcagagagcctgacagatgtgacagatgtgtcattaagagcgcaggacattacaagagactcccagttggacttctcgcatcaagatgctggatctaatgagacctgtgtttctagt…	2376	10	0	73.8	1	P:GO:0050819	P:negative regulation of coagulation
TRINITY_DN46800_c0_g1_i3	hypothetical protein EH28_13000	gctgtcgggcggcggtagctgtaccgttagcttaaagctaactttaaacataaacgttgaaggtgtgtttacctgaactaaactcacctgtgcaacttgtttcaacagtattcaaagctcgatgacggcgggatagaggtggacttcacctatacagatgacatgatgcttgaacactacatgagtgtgtcgagaacaaacctgaacaaactggaatcagagagcctgacagatgtgacagatgtgtcattaagagcgcaggacattacaagagactcccagttggacttctcgcatcaagatgctggatctaatgagacctgtgtttctagtgttgcgtctaccgtgatgtctgtggaggatgatggggtggctcgaagtgacgtgactcagctgacc…	2310	10	0	73.6	1	P:GO:0050819	P:negative regulation of coagulation
TRINITY_DN46800_c0_g1_i4	hypothetical protein EH28_13000	ttttaaacttaaagcggcatatctgttttagctcagctagcctgctaatttaatctaatctattaactcttaactttaacctgttttatatgtgacatggacgtgctcttcaataagcaagtgtacgccaacagcctgaattacagaaatgcgctggaccggatcataaacaagtattcaaagctcgatgacggcgggatagaggtggacttcacctatacagatgacatgatgcttgaacactacatgagtgtgtcgagaacaaacctgaacaaactggaatcagagagcctgacagatgtgacagatgtgtcattaagagcgcaggacattacaagagactcccagttggacttctcgcatcaagatgctggatctaatgagacctgtgtttctagt…	3021	10	0	73.9	1	P:GO:0050819	P:negative regulation of coagulation
TRINITY_DN46800_c0_g1_i7	hypothetical protein EH28_13000	ttttaaacttaaagcggcatatctgttttagctcagctagcctgctaatttaatctaatctattaactcttaactttaacctgttttatatgtgacatggacgtgctcttcaataagcaagtgtacgccaacagcctgaattacagaaatgcgctggaccggatcataaacaagtattcaaagctcgatgacggcgggatagaggtggacttcacctatacagatgacatgatgcttgaacactacatgagtgtgtcgagaacaaacctgaacaaactggaatcagagagcctgacagatgtgacagatgtgtcattaagagcgcaggacattacaagagactcccagttggacttctcgcatcaagatgctggatctaatgagacctgtgtttctagt…	3045	10	0	73.9	1	P:GO:0050819	P:negative regulation of coagulation
TRINITY_DN40922_c0_g2_i3	hypothetical protein EH28_14077	tgaagcgcgtcaccaggacgagggtatgtactgaaaatcacagcgcataaacacacaatcacactcattcaatacatcttggactcactgtttgatgtttctagccggacattcccaccttggagaattacttcacacattttgatggggagcggttcatcatgcaaccctggctcaaaaagctctaccctgaggacgcggtcgaggacgactgacctcttcagctgtggcatattttctgtagaaatattgaccctagaggtcaagatttgggcagatcaaacatcattttcaaatccctcctttttggaggaagagctctcagttatccaggtttgatttctttgagatgtaaaaatacacagtattctaattttatgtgccaaaaaatagaacaga…	612	10	6.51733e-15	91.4	1	F:GO:0003677	F:DNA binding
TRINITY_DN38242_c0_g1_i1	Hypothetical protein EH28_15083	gcctgtgttcacctcactatttcatgtcaaaatggctgctgtgatgataacagccaagtactccagccagctaaccacacattcatagtccgttcctctaaattccaacactcttcgacagcacgtaaatgcagcagagccgtttgagtaccacagacgtacacagtgccaaggctaacgagctaactttagctatgtttaggaataagtctgcctggttttcagacagtgtgtcacaggcatgtcaaaacttttggatatcagagggtgggatcattgctggttggaggaaagcagattaccttttcagtgaggatgctacatgtcctgatactctgaggatatttgagagcaaagattatctctggaacagggtggtggtttttcactgcttgtttc…	988	10	4.85022e-134	79.9	1	P:GO:0007417	P:central nervous system development
TRINITY_DN49544_c4_g3_i1	hypothetical protein EH28_16830	ctgtgaatcacactgctgtgtctgcatatgaagagaaccacagtgtttccattcacccgaagagtttcatcatccgtctcagcttgttgatcttcattgtgatggtggccttgttcatctggtttatgttcaaaagacacagaagagctagatgagatcaacgcaggctggaacagccactgcatccgaccaacaaggaatcacaatgtacccagtgggattcctgaagtgatgtacactgcaccacatctgtggggttctgaggatttcatcgttccacacaatgaccttgatgactgc	300	10	1.22225e-13	71.3	1	F:GO:0003676	F:nucleic acid binding
TRINITY_DN49544_c4_g2_i15	hypothetical protein EH28_16830	ctgtgaatcacactgctgtgtctgcatatgaagagaaccacagtgtttccattcacctgaagagtttcatcatccgtctcagcttgttgatcttcattgtaatggtggccttgttcatctggtttctgttcaaaagacacagaagagctagatgagatcaacgcagtctggaacagccaccgcatccgaccaacaaggaatcacaatgtacccagtgggattcctgaagtgatgt	235	6	2.03898e-07	73.67	1	F:GO:0003676	F:nucleic acid binding
TRINITY_DN48235_c1_g1_i1	Hypothetical protein EH28_17040	gttctggcagctgcgtcctccgctgataaaactgttgtacttcagatgagatgcaaagtcacttcctaccagtcagctcaacttcaaccacacacgtaggcaggcagacgtgaatcagaggaaacttaccagaaactcgctctcataaattaataattgaaaaagtagagcaggttggatgcagttggagagtttgctgaacggttgtagacaagtttcagacacctcaggcaacaggaaacgagagaagagcgccagtgacagaacagaaacttgcgtcagtgaagctttgaccacaccatgtttccagtgaactgaggccatggagagcccggcgtccacagtgaggcggcgagcctggatcaacagcagccgacaatggctcactttggaggaact…	3032	10	0	80.2	1	F:GO:0005102	F:receptor binding
TRINITY_DN48235_c1_g1_i3	Hypothetical protein EH28_17040	ggtaaatgccgcttttctcctgttaactttattcgctcatgttctttttggaaacatcagaggaggccgatgtgattcagctacaaacttagacaatttacacaacctggagacacattttcatcgctggttatcaaggaatcgagctttgaccacaccatgtttccagtgaactgaggccatggagagcccggcgtccacagtgaggcggcgagcctggatcaacagcagccgacaatggctcactttggaggaactggaccctgaaggaccgccgtgcagcctcccctctgcctctttagctgacgacgacgtcttttctgatggatgcgtcacaggaaagattgagaactggctcctgggttgtgggtcggaggtccgctcagaaaactctgatca…	1222	10	0	88.3	1	F:GO:0005102	F:receptor binding
TRINITY_DN5484_c0_g1_i1	hypothetical protein EH28_19114	ggattattccagcacagaggacacagcatgcatgcagagaggcacagaggctgtgtgaaatgtcctgacgtctgctggaggatgaaccagtatcaacaacatgatactaaggaaagcaattaagaaagatgttggtgaaccggcactacaaagacccaaaatgtgtttaatctggaaactgcaataacttggtcttgacagggagtgacatctcaacaagtggatgaattaaattttgctttaaatgtgatggaataactacttctcagtagcggacgtggagactctgggacaatatgaacagcttgaactacacagatgaaggcgggctgtctttccagttcttggtccataatgtggagccactttacaaggagtacaagcctcctcccagggacc…	885	10	5.87148e-92	73.7	1	C:GO:0016021	C:integral component of membrane
TRINITY_DN58957_c0_g1_i1	hypothetical protein EH28_19121	gatttgttttgaattcagatttttattttgaaacaccgtggctcacacgtgtttctttcctgtttttatgttagcatgctagctgtccgtgctaacctgctgctagctgacatgctaacacgttaccttgtagttcaggtgtagctgctccacctgcgagctcagccggttcttctcatcccggaaactggaccgatccgagaccagcacggaccgcggagtccgac	227	10	4.32598e-13	95.8	1	P:GO:0055113	P:epiboly involved in gastrulation with mouth forming second
TRINITY_DN38449_c0_g1_i1	hypothetical protein EH28_20962	ctcgattaatttcccagagatcgacccttactgccagcaatgaacacctcttcagtcctccttgtgtgcatcctggtggcatgttctgtcttgactgtccacgggagaaacttaaaggtcaacaatgatgatcaggagcaagcaaaaatgtccatggaggaccacaaggaaccatcccagcttccaggtgtgtgctgggtgtgcaagtggagcttaaataaggtgaagagaatccttggacccaacaccactgcagagagggtgacatcaaagctgaagaccatctgcaatgaaattggcctcttgaaagagaaatgtgtaaaatttgtgaatggacgctttggggaattaatcgaggagcttaccaccactgatgatgtgaggacgatctgtgtcaac…	615	10	6.44133e-72	75.4	1	P:GO:0006629	P:lipid metabolic process
TRINITY_DN80761_c0_g1_i1	hypothetical protein EH28_24881	aaaaaattgaaattatgagataaaaaagtcaaaattatgagataaaaagtcataattatgagataaaaaagtcgaaattatgagataaaaatgatgattggaactccaaatggcttaagcttgtctcagccatcaatgtgccagacatacagtagtttggatcacagctgttcaacaccttcaccatccaataactgtaacaatattcaaactgtttctctgtctgtcacaattccgtgtaaccaacatttttggttgctggtcaatgaaggttgccatctcagccacatcagttttattctttc	305	4	3.79629e-13	65	1	F:GO:0003676	F:nucleic acid binding
TRINITY_DN62434_c0_g1_i1	hypothetical protein Z043_120335	ccaacttgctgcgataaagacaagcacatgggagaagggaaaaggtatcatgctgagaacctacaacaccccttgaagcgctggagagagcagccaatgatgtcaaggctggaaagtccatcagatcagtggcaaaagagagaaatattgacaggtcaacattgaggaggtacataaagaagcaggaggtaaaggaagtaaaagcagcagggtacagtggaacagcagaagcaagg	236	4	5.62163e-20	77.75	1	F:GO:0003677	F:DNA binding
TRINITY_DN44064_c4_g1_i1	hypothetical protein Z043_122584	gaaaggcagttgtgggattccggcgtgcgtaaaagtgtgcgtaaaagatgtgctatcactacgaagcgtctctacggatcaagtaaaacacatccaggtgaacacgataatttatcagaacatcagatgtgatggtcacctatcaaacctttagatgaagatgaggaagacgacctggcagagcaggggcagcagtgggaggccatccgcacacagatcggcactgcactcacaagacgacttttagccagagacccgctgctgaggagctcgagcaaagaaacaccttgcaaccccaaaaagattctgcggtttcacgagtaagtggaagtcacagatgcccagatttacgatcggagagcagacaagccttgggcgaagctgactcctgctgacaaa…	438	10	5.29197e-14	53.1	1	F:GO:0003779	F:actin binding
TRINITY_DN49492_c1_g1_i1	IgGFc-binding protein	ctttgtctggcagtttgttgctagcccatcaataaatgttgatgtttagtgttttcccaggcaaatatcctgaaatctatcagttgtagggaaaacagaatagtaataaaatattgttttccttgtttcagagcagtaatgcagtttgttttgctgctccagctgttcctcatgggacttgggctgtctggggccaggcctggcagaaagtttctgatgatgtttccccctcataatgacccaactgcaaatgttagccatcgagtaaccgtcacagccactggtgtttggacctcagtcactgtgaaggttctggaaagtagcttcatgcaacagatctttctctctgctagccagtcaaagacaattcacctgccattatctgtgggaatggccagt…	12462	10	0	55.5	1	P:GO:0007160	P:cell-matrix adhesion
TRINITY_DN49492_c1_g1_i6	IgGFc-binding protein	ctttgtctggcagtttgttgctagcccatcaataaatgttgatgtttagtgttttcccaggcaaatatcctgaaatctatcagttgtagggaaaacagaatagtaataaaatattgttttccttgtttcagagcagtaatgcagtttgttttgctgctccagctgttcctcatgggacttgggctgtctggggccaggcctggcagaaagtttctgatgatgtttccccctcataatgacccaactgcaaatgttagccatcgagtaaccgtcacagccactggtgtttggacctcagtcactgtgaaggttctggaaagtagcttcatgcaacagatctttctctctgctagccagtcaaagacaattcacctgccattatctgtgggaatggccagt…	12346	10	0	56.2	1	P:GO:0007160	P:cell-matrix adhesion
TRINITY_DN6148_c0_g1_i1	immediate early response 3-interacting 1-like	ccgtaggctacgtcagacgtaaatactgttggctaatttagagctagctagctagccgctgttaagacaacatggctttcactttgtactctcttattcaagcagctatcctgtgtgtcaatgctgtcgctgtattacacgaagaaaggtttctcagtaaaattggatggggagtggaccaaagtgttggaggttttggtgatgaaccaggcatcaaagtgcagctaatgaacctcgtccgctctgtgaggacggtgatgagagtgccgctgatcgcagtgaactcagtatgtattgtgctgctgcttctgtttggatgaagaggagcgagtgaagttgggacaaaccagcctgctgtcaggagaacatctccatcatcacctcaggaactcttctgca…	711	10	7.1032e-49	98.6	1	C:GO:0016021	C:integral component of membrane
TRINITY_DN43759_c0_g1_i2	Immunoglobulin superfamily member 21	gaagtgacatcacaccaaccacaggaagtagacgcagcagctctctactaaagcatgactttagacactcaagagacagaagaagaagagagacagagagtcacgatggttgagttcaaatggattcaaatttctttgtttcttatagcggtgcttcagtttacagcagcagctgaagaacttcccccctcctccttcactgtcagagctggagaggaagtcactttgccttgtgaaaatgtgatagatcagcaaaactgtggcagtacaacatggacctttagtgatttaagccctaagagtccagcagtagagctgattaaacttggacagattggtgaaaatgccaaatctaaatcagacagactgagtgttacacagaaatgttctctggtcata…	402	10	9.16353e-42	75.5	1	C:GO:0016021	C:integral component of membrane
TRINITY_DN43759_c0_g1_i3	Immunoglobulin superfamily member 21	gaagtgacatcacaccaaccacaggaagtagacgcagcagctctctactaaagcatgactttagacactcaagagacagaagaagaagagagacagagagtcacgatggttgagttcaaatggattcaaatttctttgtttcttatagcggtgcttcagtttacagcagcagctgaaggacttcccccctccttcactgtcagagctggagaggaagtcactttgccttgtgaatatgtgatagacgatcagcataactgtgactgtacaacatggctctttgctgactcaagaaacagaatgtctgaaacactgtttagacttggacagattggtgaacatggcaaatctaaatcagacagactgagtgttacacagaactgttctctgg	391	10	4.38651e-41	73.8	1	C:GO:0016021	C:integral component of membrane
TRINITY_DN43759_c0_g1_i4	Immunoglobulin superfamily member 21	gaagtgacatcacaccaaccacaggaagtagacgcagcagctctctactaaagcatgactttagacactcaagagacagaagaagaagagagacagagagtcacgatggttgagttcaaatggattcaaatttctttgtttcttatagcggtgcttcagtttacagcaacagctgaaggacttcccccctccttcttcactgtcagagctggagaggaagtcactttgccttgcgaaaatgtgatagacgatcagcaaaactgtgacagcacaacatggctcttcattgattcaggacgcagagcaacagtagagctgattaaacatggacagattggtgaacatggcaaatctaaatcagacagactgagtgttacacagaactgttctctggttata…	416	10	2.16664e-48	77.4	1	C:GO:0016021	C:integral component of membrane
TRINITY_DN43793_c1_g1_i1	immunoglobulin superfamily member 8-like	cacacacacacacttggacacacacactcagacacacatacacaccaaccccctgtgatgccaagccaacctctccatggctgagctgaacggcatgtctgtcgaggcggtataatctaaaatcaaaccgggatattattattatggagccgacgacgtgttgacggagatgcgatggtgcatgaaaaagacacttggtctccacggcggcatgaactatgagcagaggaacacggagagagaaatctgagtcactataatccatctggacatcagggtgggatgatgaggaccgtgatggctccgatgaaatcagcattattcgtatttgtacactgggtgctccagtacgctgtgtgtcgcgacgtgacacttcccgttggacccctatatcgcgtt…	2874	10	0	92.2	1	C:GO:0016021	C:integral component of membrane
TRINITY_DN43793_c1_g1_i2	immunoglobulin superfamily member 8-like	cacacacacacacttggacacacacactcagacacacatacacaccaaccccctgtgatgccaagccaacctctccatggctgagctgaacggcatgtctgtcgaggcggtataatctaaaaccaaaccgggatattattatataggagccgacgacgtgttgacggagatgcgatggtgcatgaaaaagacacttggtctccacggcggcatgaactatgagcagaggaacacggagagagaaatctgagtcactataatccatctggacatcagggtgggatgatgaggaccgtgatggctccgatgaaatcagcattattcgtatttgtacactgggtgctccagtacgctgtgtgtcgcgacgtgacacttcccgttggacccctatatcgcgtt…	2105	10	0	92.1	1	C:GO:0016021	C:integral component of membrane
TRINITY_DN41803_c0_g1_i3	Indoleamine 2,3-dioxygenase 2	cccccccccaatgctttccatgaatgaatcacattgtttgtgtagtcagttgattgctctgacagaaaatgtctccaggaaaggttattttctttcttccaaagtctcttttctgctctcttcattgactcaccctatccagaagccttcctgacacgcatgagggattacatgcttcctgcccatcgtcagctgatacaaactctgtatgtctgtccatctctgagagacttcatcctgtccaactccagctctgatctctgccaggcctacgactcctgtgtctccgcgctggtggatttacggaactaccacctcagtagtgtgaccaagtacattgttgtgcccggtaatcgtgcccgtgccgtcggctgcccgctgaggggtgtgggccctgcg…	607	10	4.33641e-78	91.6	1	F:GO:0020037	F:heme binding
TRINITY_DN42717_c0_g2_i1	Inositol monophosphatase 1	gagacactcactcgctgtacaccatatggggcggtgctagtacttttcccactctgtcataccagcttctttagttgcctcatctctccaatgaggcatcttgaagttttttagcagaaggtgcacttgcatttaggagctctacctttgacagccctgtctgacttcacaagtaaatcccccatacaaacaaaatggctgacccctggcaggaggcatatgactttgctgttaaagtggcaaggaaagctggagaggaagtcaggaaggccggggagagtgaaataaaggtcatgacaaagagctccactgtagacctcgtcactaagactgatgagagggtggagaagatcatcatcgggtctcttaaagaaaaattcggagcagaagcgcactgtt…	1511	10	2.08728e-96	95.2	1	P:GO:0046854	P:phosphatidylinositol phosphorylation
TRINITY_DN41590_c0_g2_i5	Inositol monophosphatase 1	ggcacaacactagctccactccccgtcagcgtccgggcctgtaaacctcctcttcttcttctgtggtggtgcgggaggctctgcaggacgacaggaaggtgatgacaaagagttcttctgttgatttggtgacacaaactgaccagaaggtggaacagctcatcatccaatcagtgaaggagaaattccccacacacaagt	201	10	1.74256e-19	95.2	1	P:GO:0046854	P:phosphatidylinositol phosphorylation
TRINITY_DN43656_c0_g1_i1	Inositol monophosphatase 1	gggttgtattagctgtagctcattgatactataagtactatagttaattaaaacgcattataattaggagtcattatcttccagataaagccgttaatgtagccgtagttgtcattatgctagtggtagcctcggaaagctaactagcatagggagctaatgtagctaacgttcgaactgttggtgcctcttcttcttctcttcttttggcagacagtagctcaccggttgtatctgtaaataactgtctcaacaccagcagaaagatactgggatagttaatgaagtgtcgcttctattcaacaggaactcctccaacgctacagtctgtgtctgtcaatacagtaactccctctacctgtcaagatgagcgacgattggcaagagtgtatggatcac…	2053	10	0	96.7	1	P:GO:0046854	P:phosphatidylinositol phosphorylation
TRINITY_DN43656_c0_g1_i2	Inositol monophosphatase 1	ttcgaactgttggtgcctcttctcttcttttggcggacagtagctcaccggttgtatcttaactccctctacctgtcaagatgagcgacgattggcaagagtgtatggatcactgtgtggaggtcacaaaaaaggctgggaagatgatccgcgaggcgctccagaaggacatcgccgtcatgcagaagagctcgccggttgacctggtgaccgagacagaccagaaagtggaacagctcattatatcctccatcaaggaaaaataccccactcacagcttcataggagaggagtcggtagcagcaggagctcccagcgttctgacagacaatcccacttggatcatcgaccctatcgacggcaccaccaacttcgttcacaggttcccgtttgtgtctg…	1767	10	0	96.7	1	P:GO:0046854	P:phosphatidylinositol phosphorylation
TRINITY_DN53923_c0_g1_i1	Insulin receptor substrate 1-B	gacgacaattcaaaaagtttgtgcaaacggtagacgcacaaagtttttcgctttttcactcgactgggccaaaaaaaagaaaaaagaaagaagttgttccatttttttaagctgtgtttttcttaaaggtagtgtgactgtactgtacgcagagctgctgacggagagtttgctcgtattcatgttaaaaaacgcttcacagactgcagcgaacaaactctctgagtccggcgctctggctgtgtgtatacagggtacaaacgatgaaggctttcttgatgtatttttgactctggtagcttttcccacatttagattgagttttttttcaccgactttattaataaatgcagatatgaaaggcttcactgcacacgtgcacgctgttacacaaatttg…	1106	1	1.05931e-12	88	1	F:GO:0005158	F:insulin receptor binding
TRINITY_DN51946_c0_g1_i1	Insulin receptor substrate 1-B	gatggagtgggtgacagtaggaaaagggctgacaaaagccgaggagacgtggacgcaggagctgctgtggacagcggttatatgtcgatgttgcctggagtgacgtctcctcctgtttcactctctctctcgataggtatgtccgacgccggtgctaaacccggggcggacgacgagtacatggccatgacccccaacaacagcgtgtccccgcctcagcacatccgccagcccagctcgg	241	10	1.02472e-42	93.4	1	F:GO:0005158	F:insulin receptor binding
TRINITY_DN47224_c2_g1_i1	integral membrane 2C-like	ggtagacaaaaacagatagagaagcagcccagcggtgagaagaggacggcccgtcgacgaggtgaggggatttagtatcagaaaggtgggcagctatcgttaaacacagaggaggagtgaagacacctgcagacagacagacagacagacagacaggaggacagtgacaccgagccatggtgaagatcagtttccagtctgtcgtgggacagaaagtggagaaggagaatgatggcgacaaaaccgaaattctcattcctcatccgatggaggaggaggagctggtcctgccactgaggcccaaaaagtctcccctcaatgggctgtgctgcctgacgtttggcctggttgtgttcatggccggtctggtcctggcctccatttatgtctaccgctact…	1937	10	0	95.9	1	C:GO:0016021	C:integral component of membrane
TRINITY_DN43910_c0_g2_i1	Integral membrane GPR137B	gggaggctggtcctcggtctgtctgagctcctagctgcagcactcattcagcagcttcctgcccgctgctgctcctgacaaacgcctctttctcatcactgatcatgtgcctcgctctctgcctgtctctggctctgcagcaggaagttcgccttgttttcttccccctgcttttcctttctccctcttcttgacagcaccgcgcacagccgcgttttccacttgtttgctgcggctctcacttctcctctgccgggcgtgagagccgagagagaccggcggcgaacaccggcagaggcccctcctcccccggccagggagagcaggtcatggaggccccgctgaaggagaaggagccgtcgccgatggacaagtccatgcctccgcctaccttgagcc…	2305	10	3.77606e-117	94.8	1	C:GO:0016021	C:integral component of membrane
TRINITY_DN43910_c0_g2_i2	Integral membrane GPR137B	ttaaatctgaattataaatttaaagttaactaagtaagtaaaattttgtgaatcaataacacagtatgataatatagatatcaatgttaaactgggaccatcggaacaacaaaggactgtccaatctaacctgttgctgtgtaaaactctctttcagatgagctacaaagtgcagtgcagtgaatcattcttccatctgctcacttgatccaaatatcaaataatagcatctctggcttctgcataaaggttattcttagcataatcctcttgtgctgctttgagtcacagttccaagttgacggtgtgagacgcaaagcattacatgtggatctgtactgtgtgaccattgtgaatctaaagttcaaaactgtgaagttcctgttttaaagaatgtga…	1645	10	1.90615e-168	95.2	1	C:GO:0016021	C:integral component of membrane
TRINITY_DN49654_c4_g1_i1	integral membrane GPR137-like	taaaactagggattaccgtcatccgctgtgtatcctggagctggacgtccacttaaaatgaggtctcccatgtaaacctttcaagctgagaggagaagcgtttactctgtgatgatggacagttagttcgtcctgtcagtacttcaatggaagctcccgtcacagctgccccccctcctaactcgtccacgctgcctcccccggtccccctgcagccagccatcgccccctcagtccagcttggcttcaccatcctctacaccgctctgtacgccggtctgtttctggtggtgtacgtccagctctggcttctctacttctacagacacaaaagatggagttaccagagtgtctttctgttcctctgcctgctctgggctgccctacgcaccaccctgt…	2410	10	0	79.8	1	C:GO:0016021	C:integral component of membrane
TRINITY_DN49654_c4_g1_i2	integral membrane GPR137-like	taaaactagggattaccgtcatccgctgtgtatcctggagctggacgtccacttaaaatgaggtctcccatgtaaacctttcaagctgagaggagaagcgtttactctgtgatgatggacagttagttcgtcctgtcagtacttcaatggaagctcccgtcacagctgccccccctcctaactcgtccacgctgcctcccccggtccccctgcagccagccatcgccccctcagtccagcttggcttcaccatcctctacaccgctctgtacgccggtctgtttctggtggtgtacgtccagctctggcttctctacttctacagacacaaaagatggagttaccagagtgtctttctgttcctctgcctgctctgggctgccctacgcaccaccctgt…	2290	10	0	88.5	1	C:GO:0016021	C:integral component of membrane
TRINITY_DN46860_c0_g1_i4	Integrator complex subunit 7	gtgtgttttcgcttccggtttggagtggagtcttgaatccgctatctgtacaatgaaatgctaacagctcgtagctgccgtcaggcctgttttactcccaaagtgaataaaactgaacagtaatgtcgctttctactgctcgctccttcctgtcagaggcttgttatggcgaacaggagctcgacgctaactccgctctcatggagctggacaaagggctgcggtcggggaagctgggagagcagtgtgaggctgtggtgctcttccccaaactcttccagaagtatccgttccccatcctcatcaactctgccttcctgaagctagcagacatcttcagactcgggaacaactttctgcgtctctgtgtgctgaaagttactcagcagagtgagaaac…	3094	10	0	97.7	1	P:GO:0002088	P:lens development in camera-type eye
TRINITY_DN46860_c0_g1_i5	Integrator complex subunit 7	gtgtgttttcgcttccggtttggagtggagtcttgaatccgctatctgtacaatgaaatgctaacagctcgtggctgccgtcaggcctgttttactcccaaagtgaataaaactgaacagtaatgtcgctttctactgctcgctccttcctgtcagaggcttgttatggcgaacaggagctcgacgctaactccgctctcatggagctggacaaagggctgcggtcggggaagctgggagagcagtgtgaggctgtggtgctcttccccaaactcttccagaagtatccgttccccatcctcatcaactctgccttcctgaagctagcagacatcttcagactcgggaacaactttctgcgtctctgtgtgctgaaagttactcagcagagtgagaaac…	2362	10	0	97.7	1	P:GO:0002088	P:lens development in camera-type eye
TRINITY_DN43440_c0_g1_i1	integrin beta-1-binding 1	ggtgtaggctgtgaaactcagagcgaagctaaagagtcaaagtagataaacaaaaagcttctttgaactatattaaccataaacggtacattaggacggtcacggtacaaacaggttgctgaggctgactggagggctggatgtggtcgtcatggtgaacgatgttccggaaagtcaaaaagcgccacagcagcagcagctcgcaaagcagtgagattagcaccaaaagcaaatcggtggactccagtttgggaggactctccagatccagcaccgtcgccagcctcgacacagactccaccaagagctcaggtaacagcacgtctgaaacatgtgctgagtttcgggtgaagtatgtgggagccatcgagaagttacagtttgacatgagcaagaccc…	720	10	2.62705e-85	97.5	1	P:GO:0007229	P:integrin-mediated signaling pathway
TRINITY_DN43440_c0_g1_i2	integrin beta-1-binding 1	ggtgtaggctgtgaaactcagagcgaagctaaagagtcaaagtagataaacaaaaagcttctttgaactatattaaccataaacggtacattaggacggtcacggtacaaacaggttgctgaggctgactggagggctggatgtggtcgtcatggtgaacgatgttccggaaagtcaaaaagcgccacagcagcagcagctcgcaaagcagtgagattagcaccaaaagcaaatcggtggactccagtttgggaggactctccagatccagcaccgtcgccagcctcgacacagactccaccaagagctcaggtaacagcacgtctgaaacatgtgctgagtttcgggtgaagtatgtgggagccatcgagaagttacagtttgacatgagcaagaccc…	1389	10	2.39669e-97	97.3	1	P:GO:0007229	P:integrin-mediated signaling pathway
TRINITY_DN43440_c0_g1_i3	integrin beta-1-binding 1	ggtgtaggctgtgaaactcagagcgaagctaaagagtcaaagtagataaacaaaaagcttctttgaactatattaaccataaacggtacattaggacggtcacggtacaaacaggttgctgaggctgactggagggctggatgtggtcgtcatggtgaacgatgttccggaaagtcaaaaagcgccacagcagcagcagctcgcaaagcagtgagatcagcaccaaaagcaaatctgtggactccagtttgggaggactctccagatccagcaccgtcgccagcctcgacacagactccaccaagagctcaggtaacagcacgtctgaaacatgtgctgagtttcgggtgaagtatgtgggagccatcgagaagttacagtttgacatgagcaagaccc…	1390	10	2.39669e-97	97.3	1	P:GO:0007229	P:integrin-mediated signaling pathway
TRINITY_DN49619_c3_g1_i2	interferon alpha beta receptor 1b-like	caaccaccgttagcttcgcagtgacaccgcgccgtgtcggtacacagaccggagagctgagtccgtccgagctgagcctggatggagacgacgagcgcatgaaacaccgtcggtagtagaagaagaagaaagcaaacatcaaccttagccatgtccgccgctgctgctgtggccgccggcctcctcctcctcctctgctgcctccactccggctccggggcagcagagctggcggctccacagaacgtcaccatggtggccttgaacacaaattacatgctgagctgggactgggaccggagcgccgcggggagtcacggcgtcacattcaccacacaatacgtcgggaagtttaagctgcgatacaagagtccgaaatggtccgtggcgtgtgaaaac…	3678	10	1.47306e-124	76	1	C:GO:0016020	C:membrane
TRINITY_DN49619_c3_g1_i3	interferon alpha beta receptor 1b-like	caaccaccgttagcttcgcagtgacaccgcgccgtgtcggtacacagaccggagagctgagtccgtccgagctgagcctggatggagacgacgagcgcatgaaacaccgtcggtagtagaagaagaagaaagcaaacatcaaccttagccatgtccgccgctgctgctgtggccgccggcctcctcctcctcctctgctgcctccactccggctccggggcagcagagctggcggctccacagaacgtcaccatggtggccttgaacacaaattacatgctgagctgggactgggaccggagcgccgcggggagtcacggcgtcacattcaccacacaatacgtcgggaagttcaagcttcgatacaagagtccgaaatggtccgtggcgtgtgaaaac…	3811	10	0	75.6	1	C:GO:0016020	C:membrane
TRINITY_DN49619_c3_g1_i4	interferon alpha beta receptor 1b-like	attaagcgtcatcatgtggggtttccctctgtgtgtttcaggggcagcagagctggcggctccacagaacgtcaccatggtggccttgaacacaaattacatgctgagctgggactgggaccggagcgccgcggggagtcacggcgtcacattcaccacacaatacgtcgggaagtttaagctgcgatacaagagtccgaaatggtccgtggcgtgtgaaaacacaccgcaaatgtcatgtgacctcacggacctgaacctgcactacctgggcatctacgtgttccgtgtacaagccatcgccgacgggcgacattcggactgggtgctgaaggaattctgccccgataaagacgctgccgtgggtcctccaagtaaagtggagctttctgttgctga…	578	10	8.10445e-102	76.5	1	C:GO:0016020	C:membrane
TRINITY_DN25200_c0_g1_i1	Interferon regulatory factor 2-binding protein-like protein	gtttggaccggtactcgcttggtggtgatagccgggtccggtttgactacggcgggcacagcagcagcagcagggtgcccaacggactcggaggacccaacgggtacaaacaggacgacggaccgcccgagctgaacagacagagcccgaacacgagaagcagagtccacggcgggctggtgtcggcaccgggacagatgaacgtaccgccgaacctgctgcctcagaccctgctgagcggaccggccccgcacgtcatggcgagcagagccgccccacagagctccatggccggacaagtggggctctctgatcccggagggaagcggcccgcctcggtgtccagcacggaccaggagcgggagctgaaggagaaacagcggaacgtggaggctctgg…	450	10	8.56716e-91	81.5	1	F:GO:0046872	F:metal ion binding
TRINITY_DN46931_c6_g7_i1	Interferon-induced protein 44	gacaggtgtaattgtcagggtctgtcgtgtcaatttcctgtttcattttgatagtcttgtctctgtgtgatgtgtcagttttctgttttattttgatagtctctgtgttcacttcctgttccccgtgtgattacctgtccccgcccttatgtgtttcacctgtgtctcgttatcccttccctcctgtgtatataaccagtgctcccctgtgtgtcagtgccgtattgtcttgtctcctagagcagcattccagtgtttcatgttagagagtttccccgtgtctgaccgttttgttcctggtttccgagtcttagtctcctgattttgtacctctgcctgtctgattgcctttctggattttgacccttggaccaaattaaagaccttgagaactgatta…	1256	10	1.79868e-113	78.6	1	F:GO:0005525	F:GTP binding
TRINITY_DN46931_c6_g7_i2	Interferon-induced protein 44	gacaggtgtaattgtcagggtctgtcgtgtcaatttcctgtttcattttgatagtcttgtctctgtgtgatgtgtcagttttctgttttattttgatagtctctgtgttcacttcctgttccccgtgtgattacctgtccccgcccttatgtgtttcacctgtgtctcgttatcccttccctcctgtgtatataaccagtgctcccctgtgtgtcagtgccgtattgtcttgtctcctagagcagcattccagtgtttcatgttagagagtttccccgtgtctgaccgttttgttcctggtttccgagtcttagtctcctgattttgtacctctgcctgtctgattgcctttctggattttgacccttggaccaaattaaagaccttgagaactgatta…	1122	10	1.22532e-43	89	1	F:GO:0005525	F:GTP binding
TRINITY_DN46931_c6_g7_i3	Interferon-induced protein 44	agagcatcccaaacatgctcaatgggtgacatgtccgtacaaaacctacaggatccaaaaaggaaaccagaacgacttttacccttttgtcctcaatgacatcatgggcatgcaaaatgccaccaggagaaacagaagagtccatgtgaaagatgtcaaacgggcgatgaagggacatgtgagagatggttacacgttcaatcctgaacgtaatatattaaagggtggacaatacgacaacagaaacccaactgccaacgacaaagtgcatgttctggtttctgttattgatgctgacaaagtagcgctgatgaaaaatgatgttcaggaaacattgcaggacatcagagaagaggccattgacctggaaattcctcaagtggccattctcaccaaaat…	475	10	2.35942e-83	77.4	1	F:GO:0005525	F:GTP binding
TRINITY_DN46931_c6_g7_i4	Interferon-induced protein 44	gacaggtgtaattgtcagggtctgtcgtgtcaatttcctgtttcattttgatagtcttgtctctgtgtgatgtgtcagttttctgttttattttgatagtctctgtgttcacttcctgttccccgtgtgattacctgtccccgcccttatgtgtttcacctgtgtctcgttatcccttccctcctgtgtatataaccagtgctcccctgtgtgtcagtgccgtattgtcttgtctcctagagcagcattccagtgtttcatgttagagagtttccccgtgtctgaccgttttgttcctggtttccgagtcttagtctcctgattttgtacctctgcctgtctgattgcctttctggattttgacccttggaccaaattaaagaccttgagaactgatta…	1369	10	7.49384e-86	76.5	1	F:GO:0005525	F:GTP binding
TRINITY_DN50062_c0_g1_i1	Interferon-induced very large GTPase 1	atgacaaagtagatgagatggaggagagtgcagccaaagccaggtgtggtccagtgaatgaacctggccgtgttgaacactcacagaagaatgacaacaacacaacaggagaagaaaaatctgatatcaagtctgagccatctacgtccaaggagaaaggtacctttgtgatggatacaagtagaaacaagaatgagcagtcagtgaagatttctgaagaaactgaaacactgtttggcagacttcaccttcaagacaaacatcaacagaagttgacaccagcagattttcttaaaattggtccatctctgaaacaggaccatgacacatgtgagaaagatttagctcatacttttcttcagaggttgatgatgttagactacagagccagatatattc…	2386	10	0	84.6	1	F:GO:0005525	F:GTP binding
TRINITY_DN50062_c0_g1_i2	Interferon-induced very large GTPase 1	cacacatgtacgagaagtatgatggatgaaacagagataatagctctattgggaaaaatagatgtcatggtctctgaaaatgatccacactgctacagtagactgatgtgtgatgaaaataaagagcagaaagaaaatctggaccatgaatcccaagaagaagaatggttcgattcctcagagtttcagcaaaatcaaacagtagatgaaccggaggacagtgcagctgaaacagaggcaaagtgtgatccattgaatgaacctggtcgtgatgaacactcagagaagaatgatgacaacacgacaggagagggagagtctgatatcaagtctgaaccatctacaactaaagagaaagatatggatgtgggagaagacaaggatatgcagtcagtgaag…	4075	10	0	81.7	1	F:GO:0005525	F:GTP binding
TRINITY_DN50062_c0_g1_i4	Interferon-induced very large GTPase 1	gacagtgacttagatgctctatttagcgccagtgtagaatctgatcgatcaaaacagaagcatgtgcatccaatggatgttcaaatggcagtatttcactgctcagacagctttttaaagcagaacatgattacaaagctatcacaatgtcagtacgccttaccactgcttgttcctgatccattcactatggatgttgagtgtcctctgtggacattcagacaaataaaaaaaacatggaagataactcaaaatgaagatgattcaaacattgttaccatgaagagtatgcccatctgcaaagctgagacacccatggtgtcatttttccgcctgggttcattatctctgtctaaatctcagctgatgaaca	373	10	3.15219e-73	90.9	1	F:GO:0005525	F:GTP binding
TRINITY_DN50062_c0_g1_i5	Interferon-induced very large GTPase 1	cctttgaatgaacctggtcgtgttgaactctcagagaagaatgatgacaacacaacaatgaaaggaaaacctgaaatcaaatctgaaccaactactaaggagaaagtagatgaactggaggacagtgcagctgaaacagaggcaaagtgtgatccattggatgaacctggtcgtgttgaacactcagagaagaatgatgacaacacaacaatggaagtaaaatctgaagtgaagcctgaaccatctacaactaaagagaaagatatggatgtgggagaagacaaggatatgcagtcagtgaagatttctgaagagatcaacaagaagaaagaacatcaaagagaaactgaaacactgtttggcagacttcaccttcaagacaaacatcaacagaagttg…	1318	10	0	83.3	1	F:GO:0005525	F:GTP binding
TRINITY_DN50062_c0_g2_i1	Interferon-induced very large GTPase 1	atgacaaagtagatgagatggaggagagtgcagccaaagccaggtgtggtccagtgaatgaacctggccgtgttgaacactcacagaagaatgacaacaacacaacaggagaagaaaaatctgatatcaagtctgagccatctacgtccaaggagaaaggtacctttgtgatggatacaagtagaaacaagaatgagttgaaggaagatcaaagaggaaggagccgcatattctcggaggaacaagagag	250	2	9.29075e-14	78.5	1	F:GO:0005525	F:GTP binding
TRINITY_DN42462_c0_g1_i1	Interferon-induced very large GTPase 1	gtttgccaaagaatacaatgcacagcctgctgatattcctgacacttggaaatctatcacaggtaagcaggcagaggagagtctcaaaaagtcattcaacatgaagcgagactaaaactctcccctcacttgccttgagtgtacagaggtacacaacaaacagtaacatactgtatataagatgacaaggttgaaaatgttgtcagtactctgagacatttttccactatggtctacaatcactgcaaatagtgttcacctcagatgtgaaaatgtgttttatcgaaataatctgctttcactgtatgtttatgttgacctcatcaacattttgaaatactcttttacatgttaggaaaatacaagatgtttccagtttgacttaatctgagtttgaat…	1213	10	1.92661e-10	86.4	1	F:GO:0005525	F:GTP binding
TRINITY_DN42462_c0_g1_i2	Interferon-induced very large GTPase 1	gtttgccaaagaatacaatgcacagcctgctgatattcctgacacttggaaatctatcacaggtaagcaggcagaggagagtctcaaaaagtcattcaacatgaagcgagactaaaactctcccctcacttgccttgagtgtacagaggtacacaacaaacagtaacatactgtatataagatgacaaggttgaaaatgttgtcagtactctgagacatttttccactatggtctacaatcactgcaaatagtgttcacctcagatgtgaaaatgtgttttatcgaaataatctgctttcactgtatgtttatgttgacctcatcaacattttgaaatactcttttacatgttaggaaaatacaagatgtttccagtttgacttaatctgagtttgaat…	756	10	2.90143e-11	86.4	1	F:GO:0005525	F:GTP binding
TRINITY_DN5994_c0_g1_i1	Interferon-induced very large GTPase 1	agacggtggagaatcacctgtctgaaacaaccaacttggatatatggaggcaaaagagacttggagacattgtaggaaagattgcagcagcagtgagtgaaacagcagaaggtaccaatggagtgctaagtgattcaaagccactgctggagagggtgtgcctcactttagagagagatggaaatgtagatgtcaccagggcctccctcgatggaccactcttcagtatctccacagaatgggatcgctttatcacatgtctaatggagttgctggcagcaatgcgactggacctagcccaggagttctcccaaaatgtggatatcactcaacttcttcagtgccttccaattcagccccaagactacctttttaacagacttagaggctgtg	393	10	1.14936e-77	86.8	1	F:GO:0005525	F:GTP binding
TRINITY_DN5994_c1_g1_i1	Interferon-induced very large GTPase 1	agccacctgtgagttggaagagattgggcatatggttcacaaggcagtgctccacaggcccaaaggtatgtggcccaatgactcctgttctctgcccggtatcagctgtcctgaaagcatgacagaggacgacccagaccagagcacggacacacacgacatgtctgtgccgtgcacccacctccactccctcttcccagactggagcatctccccagagc	221	10	1.4624e-39	71.5	1	F:GO:0005525	F:GTP binding
TRINITY_DN33820_c0_g1_i1	Interferon-induced very large GTPase 1	gctcactaaccaaaaccacaaggcacagatcttcttggtgggtaaccatcaaagcaatcgctccagtatagatgctctaaaaaaggtggcaaaacagttgggattgacaaacagcaacatccttgtgaagactaagcaaatgaatgatgcagactttgtcaaaaaaatgcggaacacagtcagggatgtagttgaaaattcaaagatgaagatgggaattgagc	224	10	8.35374e-30	83.6	1	F:GO:0005525	F:GTP binding
TRINITY_DN33820_c0_g1_i2	Interferon-induced very large GTPase 1	gctcactaaccaaaaccacaaggcacagatcttcttggtgggtaaccatcaaagcaatcgctccagtatagatgctctaaaaaaggtggcaaaacagttgggattgacaaacagcaacatccttgtgaagactaagcaaatgaatgatgcagactttgtcaaaaaaatgcggaacacagtcagagttgtagttgaaaacccaaagatgaagatgagagttgagc	224	10	3.9007e-28	80.9	1	F:GO:0005525	F:GTP binding
TRINITY_DN31523_c0_g1_i1	Interferon-induced very large GTPase 1	ctatcttgtcctgaacaaaagcccacagatgtcatcacaatggtgacccactatctgagagaaaatctatcacataaggggagtctttattctcaattattaagtcaaaaaaagttgcaagattgtggacaggtacctttcaaatgtacagctgaaggatttcgcagatttacacaccaagttagcaagttcttaaacattgaagatcatgtaatggcttcacaaaaactagctgacagcatcatagatgcttc	254	10	3.60069e-26	74	1	F:GO:0005525	F:GTP binding
TRINITY_DN31523_c0_g2_i1	Interferon-induced very large GTPase 1	ctatcttgtcctgaacaaaagcccacagatgtcatcacaatggtgacccactatctgagagaaaatctatcacgtaaggggagtctttattctcaattattaagtcaaaaaaagttgcaagattgtggacaggtacctttcaaatgtacagctgaaggatttcgcagatttacacaccaagttagcaagttcttaaacattgaagatcatgtaatggcttcacaaaaactagctgacagcatcatagatgcttc	254	10	3.51589e-25	72.2	1	F:GO:0005525	F:GTP binding
TRINITY_DN31523_c0_g3_i1	Interferon-induced very large GTPase 1	ctatctgagagaaaatctatcacataaggggagtcttttttctcaattattaagtcaaaaaaagttgcaagattgtggacaggtacctttcaaatgtacagctgaaggatttcgcagatttacacaccaagttagcaagttcttaaacattgaagatcatgtaatggcttcacaaaaactagctgacagcatcatagatgcttc	204	10	1.51356e-16	77	1	F:GO:0005525	F:GTP binding
TRINITY_DN50146_c2_g1_i1	Interferon-induced very large GTPase 1	aaatcgcacccttataaagattacagaacaattttcccagactggcacattcctccagatgtgagccttgaggcatcagactactggaaatatgtactggcaacgttcaacaataagtttgccaaagaatacaatgcacagcctgctgatattcctgacacttggaaatctatcacacaaaagcaggcagaggagagtctcaaa	204	10	2.25736e-38	87.7	1	F:GO:0005525	F:GTP binding
TRINITY_DN50146_c2_g2_i1	Interferon-induced very large GTPase 1	ctcacagtccatcagttcctctatttcagcagcttcctgccttcagcaaaggggcataccagacaaataagttttgctttcctggaaaccagaatctgtttctgagaaacaaaactgaaagtgactacacccagaataaaaggacacacatgcaacagacgaggacagagctttatgctcagtgcaggtacttaacatacaacagaatattggatctacacattatcatgaatgaatctacaaagtgagatgcagtttaaataatctggatcaagtgtgggatggctgagagtgtacccacaatggaaaactcagatgacgaggagttcaatgatacatacgataccttctgtgaaataaactgtgaggaaggagagaacactcaaccatcaccacagt…	6537	10	0	85.1	1	F:GO:0005525	F:GTP binding
TRINITY_DN26901_c0_g1_i1	Interferon-induced very large GTPase 1	gtcgggaaaaaaattttgagatgacagacaaagagctagacgaagaatttaataagatgtggaataaaaccctgaaagaactatcgtgtccgaaacaaaagcctacagatgtcatcacaagtgtcacctaccatctgagagaaaatctaagccataagggcggttattattgtcagttattaagtcaaacaacactgcaagattgtggacatgaccctttccaatatacagttgaaggattttacaaacaattcaaacacaaatttagcaagctcttcaacattgaagatcatgtaaaagcttcacaaaaactagctgac	320	10	7.12072e-51	77.9	1	F:GO:0005525	F:GTP binding
TRINITY_DN35721_c0_g1_i1	Interferon-induced very large GTPase 1	ggagagctctgtactaaatcagctgaaagcagcagctgacatcagacagggaatgacagaaattgatagaatcaaggagaaccacacaaaacaactagaggggagagtgcaccgattgattgatgaatgtcgggaaaaaaaactcaagatggcagacaaagagctagatgaggaatttaataagatgtggaatgaaaccctgaaagaactatcttgtcctgaacaaaagcccacagatgtcatcacaatggtgacccaccatctgagagaaaatctat	278	10	3.2538e-45	82.8	1	F:GO:0005525	F:GTP binding
TRINITY_DN35721_c0_g2_i1	Interferon-induced very large GTPase 1	ggagagctctgtactaaatcagctgaaagcagcagctgacatcagacagggaatgacagaaattgatagaatcaaggagaaccacacaaaacaactagaagggagagtgcaccaattgattgatgaatgtcgggaaaaaaaattcgagatgacagacaaagagttagacgaagaatttaacaagatgtggaataaaaccctgaaagaactatcttgtcctgaacaaaagcccacagatgtcatcacaatggtgacccactatctgagagaaaatctatcacgtaaag	287	10	1.96249e-46	82.9	1	F:GO:0005525	F:GTP binding
TRINITY_DN22345_c0_g1_i1	Interferon-induced very large GTPase 1	gtactggcaacattcaacaatgagtttgccaaagaatacaatgcacagcctgctgatattccttggggatctatcacacagaagcaggcagaggagagtctgaaaaagtcattcaacatgaagtgagactaaaacacatccattcatggatattttgattgaacatgttttatatgaaatagaagaaaatcacaaacagtaacatatcctacataacatgataaggttgaagatgttgtcagttgtcgtcaagagacattttaacatgacagtctacattatgtacataagggaaaatctctgcaaatagtgtttgcctcagagattacacagaacctgttttctcc	347	10	2.65921e-13	83.2	1	F:GO:0005525	F:GTP binding
TRINITY_DN37983_c0_g1_i1	Interferon-induced very large GTPase 1	gtcatcagtgtccattctgcaaatcaccttgtgaggcaggaggacagcaacataaagagcacttcacttcactacatcgaccacagggtctgggtgaattcaggtgtatttttacaaatgaccttgtcattgacatatgcagttccttagtgtgcagtgacaaggaatttgtcgtcaatgccacaacttttaaatcgcacccttataaagattacagaacaattttcccagactggcacattcctccagatgtgagccttgaggcatcagactactgga	279	10	1.17551e-48	76.5	1	F:GO:0005525	F:GTP binding
TRINITY_DN37983_c0_g2_i1	Interferon-induced very large GTPase 1	cttcacttcactacatcggccagagggtctgggtaatacacagtgtgatagtacaggcaaacttgtcattgacatatgcagctcctcagtgtgcagtgacgagaagtttaggtgcattgccacaacatttcaatggcacccttataaagattacagaacaattttcccagattggcacattcctccagatgtgagccttcaggcatcagactactggaaatatgtactggcaaggttcaacaata	245	10	1.09901e-38	79.1	1	F:GO:0005525	F:GTP binding
TRINITY_DN37983_c0_g3_i1	Interferon-induced very large GTPase 1	gtcatcagtgtccattctgcaaatcaccttgtgaggcaggaggacagcaacataaagagcacttcacttcactacatcgaccacagggtctgggtgaattcaggtgtatttttacaaatgaccttgtcattgacatatgcagttccttagtgtgcagtgacaaggaatttgtcgtcaatgccacaacatttcaatggcacccttataaagattacagaacaattttcccagactggcacattcctccagatgtgagccttgaggcatcagactactgga	279	10	9.50271e-49	77.8	1	F:GO:0005525	F:GTP binding
TRINITY_DN37802_c0_g1_i1	Interferon-induced very large GTPase 1	aataaaaccctgaaagaactatcttgtcctgaacaaaagcccacagatgtcatcacaatggtgacccaccatctgagagaaaatctatcacataaggggagtcattattgtgaactattaagtcagaaaagactgcaagattgtggacaggagcctttcaaatatacagttgaaggattttacaaacagttcaaacaccaagttagcaagttcttcaacactgaagatcatgtaatggcttcacaaaaactagctgacagcatcatagatgcttgcacagagtttgtgacggaaaaaatgg	301	10	3.22225e-49	80.3	1	F:GO:0005525	F:GTP binding
TRINITY_DN37802_c0_g2_i1	Interferon-induced very large GTPase 1	aataaaaccctgaaagaactatcttgtcctgaacaaaagcccacagatgtcatcacgagggtggcccaccatctgagagaaaatctatcacataaggggagtcattattgtcaattattaagtcagaaaagactgcaagattgtggacaggtgcctttcaactacacagttgaaggattttgtgataagtttaaacaccaaattaggagttggttgaagatggaagatcatgtaatggcttcacacaaactagctgacagcatc	264	10	3.46378e-34	72.9	1	F:GO:0005525	F:GTP binding
TRINITY_DN47210_c1_g2_i2	interferon-induced very large GTPase 1-like	gtgcagctgtttgtaccaacactgtagaagatcaccttcctgacaaacacaatgtcccttttcatcgcccttctgggattaaaggatggcacaagacaaacacagatgagctggtcatcgatttctgcacaacatcagttgcaagtgataaacatttccacccccgtcatgattcagatgagagttttccttataaagagtatcaaaaagctggagagaagtatgcttcatgggagattactcctggtgggtctaagctgacatactggaaatggtttgtatgtacatttcaaacgcagcttgaagagcattataaattaaaattccatcgcagaggagaaatccctcctgagtggagaaactacagtaaacaagaagcaattaaaagtctggatgaaa…	960	10	5.31581e-71	81.3	1	F:GO:0005525	F:GTP binding
TRINITY_DN47210_c1_g2_i3	interferon-induced very large GTPase 1-like	gtgcagctgtttgtaccaacactgtagaagatcaccttcctgacaaacacaatgtcccttttcatcgcccttctgggattaaaggatggcacaagagaaacacagatgaactggtcatcgatttctgcacaacattagttgcaagtgatgaacatttccgcccccgtcatgattcagatgagagttttccttataaagagtatcaaaaagctggagagaagtatgcttcatgggagattactcctggtgggtctaagctgacatactggaaatggtttgtatgtcgatttcaaaagcagcttgaagagcatcatgaattaaaattccatcgcagaggagaaatccctcctgagtggagaaactacagtaaacaagaagcaatt	383	10	4.66674e-71	81	1	F:GO:0005525	F:GTP binding
TRINITY_DN47210_c3_g1_i1	interferon-induced very large GTPase 1-like	aagcgatagagaaaggccttgaatgcatcatgatggagatcagcagcctctcattggataagatgaatgaattcaggcagcagccggatcaaatcctcatcgatcagctgtgtgactgctgctgggaaacgtgtccattctgtgcagctgtctgtaccaacactttaaaagatcacagtcccaatgaccacagcgtgccttttcatcgatctactgcagtcaatggttttcactacagagacacagtggaaatgtctcttgatttctgcacaacaaaggttgcaagtgagcgatgtttttaccttcatcaagattcagaagagaccattccctacaagcagtaccgaactgctggcccaaggtatgctaactggagaattacacctgatgagtctgaat…	771	10	4.85224e-95	83.7	1	F:GO:0005525	F:GTP binding
TRINITY_DN47210_c3_g1_i2	interferon-induced very large GTPase 1-like	gttagtaatcgcgtacacaaatcctgtgcaaatcctttgcacagtgactaatgttgcaggtcctgacatggagttgttgtctctctcggtctaattggggaataacaatatttgtacatttaaacagtgctgtacagtccattcaccttcatttaaggaaaagaaaaaggaaaagaaaaacaacaacaacaacaaaacgaacaacaactgaaaaagtgggtggagaaattttccagtttactaagagatgtgctaaaatttgacaccatttcttttgaacatttcaaagacataaacaaatttgactttcttaaagaagagatagagaaaggcattgaatacatcatgaaggagatcagcagcctctcattggataagatgaatgaattcaggctgcag…	1087	10	4.91282e-114	80	1	F:GO:0005525	F:GTP binding
TRINITY_DN47210_c3_g1_i3	interferon-induced very large GTPase 1-like	aagcgatagagaaaggccttgaatgcatcatgatggagatcagcagcctctcattggataagatgaatgaattcaggcagcagccggatcaaatcctcatcgatcagctgtgtgactgctgctgggaaacgtgtccattctgtgcagctgtttgtaccaacactgataaaaatcaccttcctgaaaaacacaatgtcccttttcatcgatctaatgcagtaaatggtgtgcacttcaaaaacatggtggattcgtgtgttgaattctgcacaaccctagtttcaagtgatcttgaattttatcctgatgaagattcagaagagaccattccctacaagcagtaccgaactgctggcccaaggtatgctaactggagaattacacctgatgagtctaaac…	771	10	1.71376e-94	82	1	F:GO:0005525	F:GTP binding
TRINITY_DN47210_c3_g1_i4	interferon-induced very large GTPase 1-like	gttagtaatcgcgtacacaaatcctgtgcaaatcctttgcacagtgactaatgttgcaggtcctgacatggagttgttgtctctctcggtctaattggggaataacaatatttgtacatttaaacagtgctgtacagtccattcaccttcatttaaggaaaagaaaaaggaaaagaaaaacaacaacaacaacaaaacgaacaacaactgaaaaagtgggtggagaaattttccagtttactaagagatgtgctaaaatttgacaccatttcttttgaacatttcaaagacataaacaaatttgactttcttaaagaagagatagagaaaggcattgaatacatcatgaaggagatcagcagcctctcattggataagatgaatgaattcaggctgcag…	536	10	3.36875e-53	84.9	1	F:GO:0005525	F:GTP binding
TRINITY_DN37249_c0_g1_i2	interferon-induced very large GTPase 1-like	gcattggcatatgcggggaagggcagtgcctcatctacaggacaaattgttgatgatgaatgctgcagagctgaaaagaaaatctcctggataaaagaatgcaatatctccatggacacacctcttctataaagtgagaagttgtttgaataatctggacccagtgtgggatgtctgagactgcatccacaatggaggagggaaccagtgatgaagtggaactttaccgtgatgaattagaggacactccaacaccaagtgtgccctgccctcctttgaagacaacagtctgtcaagttccaagggtggaaaacttgacagggcctgtccaaacatctgcaaaaacaagcacacaactggagagttttttggaggatctggggctgatgcagcactaca…	471	10	2.53943e-14	71.2	1	F:GO:0005525	F:GTP binding
TRINITY_DN22146_c0_g1_i1	Interleukin-1 receptor accessory protein	gtattagcttgttgtctctgacgcttcctgtttctcctgtcagacctatcagacgccattgttctgtcgatgcagcggagccgccgcctcgtcttcgtggtcagtccggacttcctggccgagaagagcttcagcctgttggagtgtcgtctgggtctgttcttgcagcgcctccaccgggcctccatcgtcaccgtcgtgttccgctccatcagtaagctgccctgcgtcgaggtcgctcagctccgtcaggccgctgctaccaccgtcacgtggcgagggagccggtccgagccacaccggtcccgtttctggctgaggttgaggctggcgctgccggtccggccgctcgctatgggccggaggctgatcgacagcacgtcgtctcactcggacctc…	885	10	1.66177e-97	75.3	1	P:GO:0007165	P:signal transduction
TRINITY_DN48074_c0_g1_i3	interleukin-31 receptor subunit alpha-like	cttcacttcctcttaactcgttgtgtttccagctgggttgagtaatacctcccgtttatttcagggtttgcttcagttcctgttacttgatggctgaaacacagtggggaacatgcggtgcagtttagggtgccgtctgctaaaacagacactgtgagggcaggtttaattaatttttttgcgcgtttgatacattccacagctccacatgcattttaaggggatatttatttgagctctccgcactgggataaaagacatgtattcctccctcgctcttttcaccctaattataatcccctctgcatgtaaaggcctgcataacagcacctgcaatgtcctccctaaagatgaatacattgtagtgggatctgataccgagatagtgtgccagacttc…	4657	10	0	67.9	1	C:GO:0016021	C:integral component of membrane
TRINITY_DN48074_c0_g1_i4	interleukin-31 receptor subunit alpha-like	cttcacttcctcttaactcgttgtgtttccagctgggttgagtaatacctcccgtttatttcagggtttgcttcagttcctgttacttgatggctgaaacacagtggggaacatgcggtgcagtttagggtgccgtctgctaaaacagacactgtgagggcaggtttaattaatttttttgcgcgtttgatacattccacagctccacatgcattttaaggggatatttatttgagctctccgcactgggataaaagacatgtattcctccctcgctcttttcaccctaattataatcccctctgcatgtaaaggcctgcataacagcacctgcaatgtcctccctaaagatgaatacattgtagtgggatctgataccgagatagtgtgccagacttc…	4565	10	0	72.1	1	C:GO:0016021	C:integral component of membrane
TRINITY_DN48074_c0_g1_i5	interleukin-31 receptor subunit alpha-like	cttcacttcctcttaactcgttgtgtttccagctgggttgagtaatacctcccgtttatttcagggtttgcttcagttcctgttacttgatggctgaaacacagtggggaacatgcggtgcagtttagggtgccgtctgctaaaacagacactgtgagggcaggtttaattaatttttttgcgcgtttgatacattccacagctccacatgcattttaaggggatatttatttgagctctccgcactgggataaaagacatgtattcctccctcgctcttttcaccctaattataatcccctctgcatgtaaaggcctgcataacagcacctgcaatgtcctccctaaagatgaatacattgtagtgggatctgataccgagatagtgtgccagacttc…	2074	10	0	68.2	1	C:GO:0016021	C:integral component of membrane
TRINITY_DN48074_c0_g1_i6	interleukin-31 receptor subunit alpha-like	cttcacttcctcttaactcgttgtgtttccagctgggttgagtaatacctcccgtttatttcagggtttgcttcagttcctgttacttgatggctgaaacacagtggggaacatgcggtgcagtttagggtgccgtctgctaaaacagacactgtgagggcaggtttaattaatttttttgcgcgtttgatacattccacagctccacatgcattttaaggggatatttatttgagctctccgcactgggataaaagacatgtattcctccctcgctcttttcaccctaattataatcccctctgcatgtaaaggcctgcataacagcacctgcaatgtcctccctaaagatgaatacattgtagtgggatctgataccgagatagtgtgccagacttc…	1996	10	0	64.1	1	C:GO:0016021	C:integral component of membrane
TRINITY_DN66019_c0_g1_i1	Intermediate filament family orphan 1	gaaccgacatctgcacgagtacatggagatgtgctccatgaaaagaggccttgatgttcagatggagacctgcagaagactcatcacacagagtggagacagtaactctgcagcacctgcgtccactgaggacagtgaccagagagagagcgacaggtcttcagcatcacccccctcttcctcgagcgctgggaggtcttgacactcccttactacggcaccagtgagggctgtgatcacgtgacctctactgcgtccagctacagtaccacaccaacgcaatatgcacctgtaactatggcaacaccatgtttacatatgaaccccttcatttactgagtcacactgtttattcgtcttgctgtccacacaaatcagctttggtccaaggagacttta…	789	10	8.65836e-18	95.4	1	C:GO:0005882	C:intermediate filament
TRINITY_DN43218_c0_g1_i1	Iron-sulfur protein NUBPL	gggcgggttctgcggtgggcggggcggcgcatcaagccggcgagcagaggagcagcaaacagctaaacatggctctgttcacatacagcagactgtctcatttactgagaatatccgctaataaacctccggttttacggacagccagtgaaataagacacggccctccgtgttgtgttcagttggtacgctgccagaggacgctggacagtaaggcgttacaggagaggcagaagcagcacatggcgagaagtcttcccaaacagaagcccatcacaggggtcaaacgggtcatcgttgtggcttcggggaaaggtggcgtgggcaagtccaccaccgcagtgaatttggctctcggattaatggccaacgatccgtctaagtccgtcggtctgttgg…	1279	10	0	92.1	1	F:GO:0005524	F:ATP binding
TRINITY_DN43218_c0_g1_i2	Iron-sulfur protein NUBPL	gggcgggttctgcggtgggcggggcggcgcatcaagccggcgagcagaggagcagcaaacagctaaacatggctctgttcacatacagcagactgtctcatttactgagaatatccgctaataaacctccggttttacggacagccagtgaaataagacacggccctccgtgttgtgttcagttggtacgctgccagaggacgctggacagtaaggcgttacaggagaggcagaagcagcacatggcgagaagtcttcccaaacagaagcccatcacaggggtcaaacgggtcatcgttgtggcttcggggaaaggtggcgtgggcaagtccaccaccgcagtgaatttggctctcggattaatggccaacgatccgtctaagtccgtcggtctgttgg…	1638	10	0	92.5	1	F:GO:0005524	F:ATP binding
TRINITY_DN35243_c0_g2_i1	JNK1 MAPK8-associated membrane	gggttgtgcgacattattttcttccgcatccggctggggtactaaatggaaacacggcagcactgagacgtttaaacgtgttttaagtcagtgttcggctcaccatggctgtggccatttcaacgtgtcccggcctgtactgtggcaggatgatggtcaacggatcagtggagggagactgtggggtgtgtcctcgtggagagcggacaaacctccacaaggtctgtgagcgctgcacagagtctcctgagctctacgactggctctacctgggcttcatggccatgttacctctggtgctgcactggttcttcatcgagtggtactccggaaagaagagttccagtgctctgctgcagcacatcacagccatgttggagtgcagcgtgtcggccgtgg…	2076	10	0	97.1	1	C:GO:0016021	C:integral component of membrane
TRINITY_DN35243_c0_g2_i2	JNK1 MAPK8-associated membrane	tctgcttcagagacatttcaggctgtctgtggaggtttgaccgatctgagtgtctgattggcgtctggagtgtgacgtcgggctctgtttttccaaaagttggatctgggtcaacttcttggccgcacaccggagctgtttttcgctgacacccctgcggcgcggaccgctggagccgaaacggacgaccccccccactgaaatgaatgaaaaaagctctgttctcaccgcagcaccgaatcctgtctgaatccagcctgatacctcagggtatcaaacccaatgaaacactcggggtgtttactgactctggagttgtgtaccttctgaaccgactccatccttcggagacatgctgcacactctggcctgcatcttttgtggagaaggactcacaca…	2062	10	1.49105e-79	98.7	1	C:GO:0016021	C:integral component of membrane
TRINITY_DN49206_c3_g1_i1	Junction-mediating and -regulatory protein	tcctcctccgcctcctcctccaccgccaccgcctcctccaccgcctcctccctcagaggagcagcagcagcagcagagggaggcgagggagacgggaagcccagtgaggcacctcacccacgagtctgaatcctcgtctctgcccctggctccgttctcgcctcgattcttcgacagcagccagctgctgacggcgaggaagaagctgaggaagacggcctcgctggactcgtcgcagtggaggagagcgagctcccctatggacgaggtgctggcctccctcaaacgcggcagcttccacctgaggaaggccgagctgcgagtcctcgccccggacccggacgacgacagcaacaacatcctggctcagatcaggcagggcgtcaggctgaagaaggt…	2374	10	1.91487e-88	95.4	1	F:GO:0003779	F:actin binding
TRINITY_DN49206_c3_g1_i2	Junction-mediating and -regulatory protein	tcctcctccgcctcctcctccaccgccaccgcctcctccaccgcctcctccctcagaggagcagcagcagcagcagagggaggcgagggagacgggaagcccagtgaggcacctcacccacgagtctgaatcctcgtctctgcccctggctccgttctcgcctcgattcttcgacagcagccagctgctgacggcgaggaagaagctgaggaagacggcctcgctggactcgtcgcagtggaggagagcgagctcccctatggacgaggtgctggcctccctcaaacgcggcagcttccacctgaggaaggccgagctgcgagtcctcgccccggacccggacgacgacagcaacaacatcctggctcagatcaggcagggcgtcaggctgaagaaggt…	2369	10	1.83678e-88	95.4	1	F:GO:0003779	F:actin binding
TRINITY_DN42886_c0_g1_i1	KAT8 regulatory NSL complex subunit 2	caaacccactcaggcatgtcattaatacagtcaataattaggacgttgtgaaaggcttgagaaataattaaaacaagattatttccataggaataatcgtcgtacttgcagtaacactaatcaggctgagcatcagctcagcgtgttgtgttcatgtgcttctccttgacaccgagacgctcagacatctaccaggacagcaaccaggtgcttttcaaaatgtgtcccggcctcaaagacgtcccgtgcgaccgcaccgtgcacttgggtcaatccgacgacccccgctgcccgctccacctcaccctgcctccccccatgtaccagcccgagcaggagcctccgcctcaggagcagatcaccaccgcaagcagagacatgtatctgagcgcagcagag…	731	10	1.04142e-86	94.1	1	C:GO:0000123	C:histone acetyltransferase complex
TRINITY_DN42886_c0_g1_i3	KAT8 regulatory NSL complex subunit 2	aatgcaggaaaaccgacgtagtagtgtgcctccggagctagactcggtcggacgacagagacaaagacgatgaacaggatacggatccacgttttgccttcgagtaggaaccgggtggcccagacgcctcgtcctcaggagccccaggcctgctccttcacccagcggccgtgctctcagccccgtctggacggcttcgagttctgcatcaaacacattctggaggacaagaacgcgccgtacaaacagtgcagctacgtctccgccaagaacggcaagcgctgcccaaacgcttcaccgaaagtcgagaggaaagatggagtgacgttctgtgcagagcacgctcgcaggaacgccatggctctccgagctcagatgaggaagactcactccagtccg…	1580	10	0	95.8	1	C:GO:0000123	C:histone acetyltransferase complex
TRINITY_DN42886_c0_g1_i4	KAT8 regulatory NSL complex subunit 2	aatgcaggaaaaccgacgtagtagtgtgcctccggagctagactcggtcggacgacagagacaaagacgatgaacaggatacggatccacgttttgccttcgagtaggaaccgggtggcccagacgcctcgtcctcaggagccccaggcctgctccttcacccagcggccgtgctctcagccccgtctggacggcttcgagttctgcatcaaacacattctggaggacaagaacgcgccgtacaaacagtgcagctacgtctccgccaagaacggcaagcgctgcccaaacgcttcaccgaaagtcgagaggaaagatggagtgacgttctgtgcagagcacgctcgcaggaacgccatggctctccgagctcagatgaggaagactcactccagtccg…	810	10	2.89382e-154	94.6	1	C:GO:0000123	C:histone acetyltransferase complex
TRINITY_DN42886_c0_g1_i7	KAT8 regulatory NSL complex subunit 2	gtgaaggttgactactaaacagtttgctccgtacttctttttacaaattatatcaatatctgtgtttgtttatgttggctgtcagggagcagtctgctgacgggacctgaaggtctgtccgtgaaggagagggagaacctgaagaagctcaaagctttgcgtcgataccgtcgtcggtacggcgtggaagccctgctgcaccgtcagctcagggagaggaggcaggctgtgacggacggagctcctcagcctcacacgagaacggtgtacgagaagtgcaactccttcgtggagggaatccgatgttccaacccctgcctgcccatgacccggcactgtgtctcacacatctaccaggacagcaaccaggtgcttttcaaaatgtgtcccggcctcaaa…	893	10	1.04212e-142	95.1	1	C:GO:0000123	C:histone acetyltransferase complex
TRINITY_DN47259_c0_g1_i1	kelch domain-containing 3	ggtgctagcggacgcttctccacccaacacgtcacgagggagtcggtagaggctcccagtggatacactatctgtctgaacaccagttaaccacaaccgactggacctgaaggtttctttggtgttggcttgatgggatccaagcaggcaacaaagtgatggtctaaggactcgcagtcacagaggtgcttgcgcgtggaatgttgcgctggtcggtgcacctagaaggagggccgcggagagtcaaccatgctgctgtggcggtggggcacaaggtgtactcctttggaggctactgctctggggaggactacgagacactccgtcagattgatgtgcatgtcttcaacacagtgtctttgcgctggatgaagttgcctccagttaggacgggaggac…	5167	10	0	97.3	1	P:GO:0030318	P:melanocyte differentiation
TRINITY_DN38071_c0_g1_i1	kish-B	caaacatgaaacggagaagaagatcgtaaaccactgaaaccggacatgtcaacccagtgactgcgaagcgaagtagactgtattacatctccacttcatactacatgatggattgctaatttgaagggagaaatagtgctgtaacaacgtcaaagagcaaactgcaaacatgacaaatgtgtactctttcgatggcatcctggtgttcgggttgctgttcatctgcacctgtgcataccttaaaaaggtgcctcgcctcaacagctggctgctgtcagagaagaaaggagtgtggggtgtcttctacaaagctgcaataattgggacgcggcttcacattgccgtggcgatttcctgtttggccatggctttctacgttatcttcttgaaatgataaga…	1915	10	5.17369e-40	98.2	1	C:GO:0016021	C:integral component of membrane
TRINITY_DN38064_c0_g1_i1	Lactation elevated 1	aaacatcatggcggctcacgcggtctgcacagctgtcagaggctcagtcatttatttgcttaaagacactgtcctcacctcaaagaaaatgtgccgtctgtcaggcatttgcgccggaaaaggttacactactagttggaggacgtgcagttcatcttcctcctctgagcgtccagcagcagatatttgtgccttcagtgaaactattggacactatgaccgcctcgttcagtgtggctccctgagggaagatgctctgcagagagatgtcgtccagcagctggctcagctgcaacacacactgaagaactacagtaacagcgtgtacctgaagccacctccgccgaggctacactcaaaagatagctgtcagcttgcaaaagataaagacccccacag…	2503	10	0	84	1	F:GO:0005524	F:ATP binding
TRINITY_DN38064_c0_g1_i2	Lactation elevated 1	aaacatcatggcggctcacgcggtctgcacagctgtcagaggctcagtcatttatttgcttaaagacactgtcctcacctcaaagaaaatgtgccgtctgtcaggcatttgcgccggaaaaggttacactactagttggaggacgtgcagttcatcttcctcctctgagcgtccagcagcagatatttgtgccttcagtgaaactattggacactatgaccgcctcgttcagtgtggctccctgagggaagatgctctgcagagagatgtcgtccagcagctggctcagctgcaacacacactgaagaactacagtaacagcgtgtacctgaagccacctccgccgaggctacactcaaaagatagctgtcagcttgcaaaagataaagacccccacag…	2550	10	0	81.1	1	F:GO:0005524	F:ATP binding
TRINITY_DN11230_c0_g1_i1	lactose-binding lectin l-2-like	caactgtaaccttactggatcattgcaacaaagatggcatcagtttttcattttggcttgctcttgctgatcagcggacagctgcttctgacagctacagctgctcccaccaactcacctgaagttactaaaagtgtcaaatttgaattcagtcaaggtaactgcccctccggttgggttgagtttcaaggacgctgtttcaagcttttgcaagttccacagagttttggatttgcattgctttcctgcattacacagagtgcaaatctgttaaagatcaaagctagacatgaggtcccattcctgagagctatggtctttcacgcaaatccaaacatcacttctgtctggaccggggccattgatacaacattcaacattggcttatttcaagcattg…	645	10	7.73237e-70	51.5	1	F:GO:0030246	F:carbohydrate binding
TRINITY_DN11230_c0_g2_i1	lactose-binding lectin l-2-like	ggtttataaagatggggcttcctgtcccagaataactcgctacctgttgctgcaactgcagtctcatcagatcaccagaacaaagatggcatcagtttttcattttggcttgctcttgctgatcagcggacagctgcttctgacagctacagctgctcccaccaactcacctgaagttactaaaagtgtcaaatttgaattcagtcaaggtaactgcccctccggttgggttgagtttcaaggacgctgtttcaagcttttgcaagttccacagagttttggatttgcattgctttcctgcattacacagagtgcaaatctgttaaagatcaaagctagacatgaggtcccattcctgagagctatggtctttcacgcaaatccaaacatcacttctgt…	697	10	6.40555e-70	51.5	1	F:GO:0030246	F:carbohydrate binding
[truncated: 34,043 more rows]
