# Supplementary material for: De novo assembly and transcriptome dataset of liver, testis and head kidney from red drum (Sciaenops ocellatus)
Source: Data Brief. 2019 Jan 11;22:934–9. doi: 10.1016/j.dib.2019.01.011 (PMC6362861; doi:10.1016/j.dib.2019.01.011)
Supplement: Supplementary file 3 — Supplementary material [file mmc3.xlsx]

## Sheet:  Testis kegg_Pathway
Pathway	Pathway ID	#Enzs in Pathway	Enzyme	#Seqs of Enzyme	Seqs ID
Glycolysis / Gluconeogenesis	map00010	6	ec:3.1.3.9 - glucose 6-phosphate phosphatase, ec:6.2.1.1 - ligase, ec:1.1.1.1 - dehydrogenase, ec:4.2.1.11 - hydratase, ec:2.7.1.40 - kinase, ec:2.7.1.1 - hexokinase type IV glucokinase	4, 1, 1, 1, 1, 1	TRINITY_DN47340_c2_g2_i1, TRINITY_DN47340_c2_g2_i3, TRINITY_DN47340_c2_g2_i2, TRINITY_DN47340_c2_g2_i4, TRINITY_DN40812_c0_g1_i2, TRINITY_DN40843_c0_g1_i1, TRINITY_DN26745_c0_g1_i1, TRINITY_DN31608_c1_g1_i1, TRINITY_DN35127_c0_g1_i1
Glyoxylate and dicarboxylate metabolism	map00630	2	ec:4.2.1.3 - hydratase, ec:6.3.1.2 - synthetase	2, 1	TRINITY_DN48093_c3_g1_i1, TRINITY_DN48093_c3_g1_i2, TRINITY_DN6181_c0_g1_i1
Glutathione metabolism	map00480	1	ec:1.1.1.42 - dehydrogenase (NADP+)	1	TRINITY_DN41321_c0_g1_i2
Pyruvate metabolism	map00620	2	ec:6.2.1.1 - ligase, ec:2.7.1.40 - kinase	1, 1	TRINITY_DN40812_c0_g1_i2, TRINITY_DN31608_c1_g1_i1
Glycosaminoglycan biosynthesis - heparan sulfate / heparin	map00534	1	ec:2.4.2.26 - xylosyltransferase	3	TRINITY_DN47369_c0_g2_i2, TRINITY_DN47369_c0_g2_i1, TRINITY_DN6161_c0_g1_i1
Cyanoamino acid metabolism	map00460	1	ec:1.14.13.39 - synthase (NADPH)	1	TRINITY_DN33013_c0_g2_i1
Biosynthesis of antibiotics	map01130	21	ec:1.14.13.39 - synthase (NADPH), ec:6.2.1.5 - ligase (ADP-forming), ec:6.2.1.4 - ligase (GDP-forming), ec:6.2.1.1 - ligase, ec:6.3.4.5 - synthase, ec:1.3.5.1 - dehydrogenase, ec:1.1.1.1 - dehydrogenase, ec:1.1.1.42 - dehydrogenase (NADP+), ec:4.2.1.3 - hydratase, ec:3.5.3.1 - arginine amidinase, ec:5.4.2.3 - mutase, ec:1.8.3.5 - oxidase, ec:2.6.1.57 - transaminase, ec:2.6.1.5 - transaminase, ec:…	1, 1, 1, 1, 1, 2, 1, 1, 2, 2, 1, 1, 1, 1, 1, 1, 1, 2, 1, 1, 1	TRINITY_DN33013_c0_g2_i1, TRINITY_DN38279_c0_g1_i2, TRINITY_DN38279_c0_g1_i2, TRINITY_DN40812_c0_g1_i2, TRINITY_DN40393_c0_g1_i1, TRINITY_DN40860_c0_g2_i1, TRINITY_DN40860_c0_g1_i1, TRINITY_DN40843_c0_g1_i1, TRINITY_DN41321_c0_g1_i2, TRINITY_DN48093_c3_g1_i1, TRINITY_DN48093_c3_g1_i2, TRINITY_DN37669_c0_g1_i1, TRINITY_DN37669_c0_g1_i2, TRINITY_DN41356_c0_g1_i1, TRINITY_DN43413_c0_g2_i1, TRINITY_D…
Neomycin, kanamycin and gentamicin biosynthesis	map00524	1	ec:2.7.1.1 - hexokinase type IV glucokinase	1	TRINITY_DN35127_c0_g1_i1
alpha-Linolenic acid metabolism	map00592	1	ec:1.1.1.1 - dehydrogenase	1	TRINITY_DN40843_c0_g1_i1
Steroid degradation	map00984	1	ec:1.1.1.145 - dehydrogenase	1	TRINITY_DN38008_c0_g1_i1
Fatty acid elongation	map00062	1	ec:3.1.2.22 - hydrolase	3	TRINITY_DN40385_c0_g3_i1, TRINITY_DN47376_c6_g2_i3, TRINITY_DN47376_c6_g2_i1
Glycosphingolipid biosynthesis - ganglio series	map00604	1	ec:2.4.99.8 - alpha-2,8-sialyltransferase	2	TRINITY_DN47301_c3_g1_i3, TRINITY_DN47301_c3_g1_i5
Galactose metabolism	map00052	3	ec:3.1.3.9 - glucose 6-phosphate phosphatase, ec:2.7.7.12 - uridylyltransferase, ec:2.7.1.1 - hexokinase type IV glucokinase	4, 2, 1	TRINITY_DN47340_c2_g2_i1, TRINITY_DN47340_c2_g2_i3, TRINITY_DN47340_c2_g2_i2, TRINITY_DN47340_c2_g2_i4, TRINITY_DN43408_c0_g2_i2, TRINITY_DN43408_c0_g2_i1, TRINITY_DN35127_c0_g1_i1
Amino sugar and nucleotide sugar metabolism	map00520	6	ec:5.4.2.3 - mutase, ec:1.1.1.22 - 6-dehydrogenase, ec:1.1.1.271 - synthase, ec:2.7.7.12 - uridylyltransferase, ec:2.7.1.1 - hexokinase type IV glucokinase, ec:3.2.1.14 - ChiC	1, 1, 1, 2, 1, 1	TRINITY_DN41356_c0_g1_i1, TRINITY_DN47419_c8_g1_i1, TRINITY_DN29890_c0_g1_i1, TRINITY_DN43408_c0_g2_i2, TRINITY_DN43408_c0_g2_i1, TRINITY_DN35127_c0_g1_i1, TRINITY_DN28305_c0_g1_i1
Phenylalanine metabolism	map00360	4	ec:2.6.1.57 - transaminase, ec:2.6.1.5 - transaminase, ec:2.6.1.9 - transaminase, ec:2.6.1.1 - transaminase	1, 1, 1, 1	TRINITY_DN37703_c0_g1_i1, TRINITY_DN37703_c0_g1_i1, TRINITY_DN37703_c0_g1_i1, TRINITY_DN37703_c0_g1_i1
Metabolism of xenobiotics by cytochrome P450	map00980	1	ec:1.1.1.1 - dehydrogenase	1	TRINITY_DN40843_c0_g1_i1
mTOR signaling pathway	map04150	1	ec:2.7.11.24 - protein kinase	8	TRINITY_DN43424_c0_g1_i2, TRINITY_DN43424_c0_g1_i1, TRINITY_DN43424_c0_g1_i4, TRINITY_DN37271_c1_g1_i4, TRINITY_DN37271_c1_g1_i5, TRINITY_DN37271_c1_g1_i2, TRINITY_DN37271_c1_g1_i3, TRINITY_DN37271_c1_g1_i1
Sphingolipid metabolism	map00600	4	ec:3.1.3.4 - phosphatase, ec:3.2.1.45 - psychosine hydrolase, ec:3.1.4.12 - phosphodiesterase, ec:3.5.1.23 - acylsphingosine deacylase	2, 1, 3, 4	TRINITY_DN47331_c3_g2_i1, TRINITY_DN43982_c2_g1_i1, TRINITY_DN44832_c0_g1_i1, TRINITY_DN49619_c4_g1_i1, TRINITY_DN49619_c4_g1_i4, TRINITY_DN49619_c4_g1_i3, TRINITY_DN43491_c1_g1_i2, TRINITY_DN43491_c1_g1_i1, TRINITY_DN43491_c1_g1_i4, TRINITY_DN43491_c1_g1_i3
Aminoacyl-tRNA biosynthesis	map00970	4	ec:2.1.2.9 - formyltransferase, ec:6.3.5.7 - synthase (glutamine-hydrolysing), ec:6.1.1.16 - ligase, ec:6.1.1.4 - ligase	2, 4, 2, 2	TRINITY_DN40359_c0_g1_i1, TRINITY_DN40359_c0_g1_i2, TRINITY_DN43465_c0_g1_i3, TRINITY_DN43465_c0_g1_i4, TRINITY_DN43465_c0_g1_i1, TRINITY_DN43465_c0_g1_i2, TRINITY_DN49618_c2_g1_i2, TRINITY_DN49618_c2_g1_i1, TRINITY_DN48041_c0_g1_i2, TRINITY_DN48041_c0_g1_i1
Tyrosine metabolism	map00350	5	ec:1.1.1.1 - dehydrogenase, ec:2.6.1.57 - transaminase, ec:2.6.1.5 - transaminase, ec:2.6.1.9 - transaminase, ec:2.6.1.1 - transaminase	1, 1, 1, 1, 1	TRINITY_DN40843_c0_g1_i1, TRINITY_DN37703_c0_g1_i1, TRINITY_DN37703_c0_g1_i1, TRINITY_DN37703_c0_g1_i1, TRINITY_DN37703_c0_g1_i1
Aminobenzoate degradation	map00627	1	ec:3.1.3.41 - nitrophenyl phosphatase	48	TRINITY_DN43913_c0_g1_i1, TRINITY_DN48067_c0_g3_i3, TRINITY_DN48067_c0_g3_i2, TRINITY_DN43913_c0_g1_i3, TRINITY_DN43913_c0_g1_i4, TRINITY_DN47499_c0_g1_i2, TRINITY_DN49698_c0_g1_i1, TRINITY_DN49698_c0_g1_i2, TRINITY_DN49653_c4_g1_i1, TRINITY_DN47499_c0_g1_i1, TRINITY_DN49653_c4_g1_i3, TRINITY_DN49653_c4_g1_i2, TRINITY_DN45208_c0_g1_i1, TRINITY_DN28341_c0_g1_i1, TRINITY_DN40339_c0_g1_i1, TRINITY_D…
Novobiocin biosynthesis	map00401	4	ec:2.6.1.57 - transaminase, ec:2.6.1.5 - transaminase, ec:2.6.1.9 - transaminase, ec:2.6.1.1 - transaminase	1, 1, 1, 1	TRINITY_DN37703_c0_g1_i1, TRINITY_DN37703_c0_g1_i1, TRINITY_DN37703_c0_g1_i1, TRINITY_DN37703_c0_g1_i1
Histidine metabolism	map00340	1	ec:2.6.1.9 - transaminase	1	TRINITY_DN37703_c0_g1_i1
Tropane, piperidine and pyridine alkaloid biosynthesis	map00960	4	ec:2.6.1.57 - transaminase, ec:2.6.1.5 - transaminase, ec:2.6.1.9 - transaminase, ec:2.6.1.1 - transaminase	1, 1, 1, 1	TRINITY_DN37703_c0_g1_i1, TRINITY_DN37703_c0_g1_i1, TRINITY_DN37703_c0_g1_i1, TRINITY_DN37703_c0_g1_i1
Oxidative phosphorylation	map00190	6	ec:1.10.2.2 - reductase, ec:1.9.3.1 - oxidase, ec:1.6.99.3 - dehydrogenase, ec:1.6.5.3 - reductase (H+-translocating), ec:3.6.1.1 - diphosphatase, ec:1.3.5.1 - dehydrogenase	1, 17, 7, 7, 1, 2	TRINITY_DN47363_c8_g1_i1, TRINITY_DN37257_c0_g2_i2, TRINITY_DN37685_c0_g1_i1, TRINITY_DN47273_c2_g1_i11, TRINITY_DN47273_c2_g1_i9, TRINITY_DN47273_c2_g1_i8, TRINITY_DN47273_c2_g1_i5, TRINITY_DN47273_c2_g1_i4, TRINITY_DN45295_c1_g2_i4, TRINITY_DN45295_c1_g2_i5, TRINITY_DN57482_c0_g1_i1, TRINITY_DN45295_c1_g2_i3, TRINITY_DN45295_c1_g2_i1, TRINITY_DN37257_c0_g1_i2, TRINITY_DN37257_c0_g2_i1, TRINITY_…
Taurine and hypotaurine metabolism	map00430	1	ec:1.13.11.20 - dioxygenase	1	TRINITY_DN40342_c0_g1_i2
Phosphatidylinositol signaling system	map04070	7	ec:2.7.1.107 - kinase (ATP), ec:2.7.11.13 - kinase C, ec:2.7.1.127 - 3-kinase, ec:2.7.7.41 - cytidylyltransferase, ec:3.1.4.11 - phospholipase C, ec:3.1.3.67 - 3-phosphatase, ec:2.7.1.159 - 5/6-kinase	3, 5, 1, 2, 3, 5, 3	TRINITY_DN37206_c0_g2_i1, TRINITY_DN37206_c0_g2_i4, TRINITY_DN37206_c0_g1_i1, TRINITY_DN47315_c4_g7_i4, TRINITY_DN47315_c4_g7_i3, TRINITY_DN47315_c2_g2_i1, TRINITY_DN47315_c4_g3_i1, TRINITY_DN47315_c4_g7_i2, TRINITY_DN37223_c0_g1_i1, TRINITY_DN43752_c0_g2_i1, TRINITY_DN43752_c0_g2_i3, TRINITY_DN43962_c0_g1_i1, TRINITY_DN43962_c0_g1_i2, TRINITY_DN47483_c2_g1_i1, TRINITY_DN43913_c0_g1_i1, TRINITY_D…
Cysteine and methionine metabolism	map00270	6	ec:2.6.1.57 - transaminase, ec:2.6.1.5 - transaminase, ec:3.3.1.1 - S-adenosylhomocysteine synthase, ec:2.6.1.1 - transaminase, ec:1.13.11.20 - dioxygenase, ec:2.6.1.44 - transaminase	1, 1, 2, 1, 1, 4	TRINITY_DN37703_c0_g1_i1, TRINITY_DN37703_c0_g1_i1, TRINITY_DN43945_c0_g1_i2, TRINITY_DN85426_c0_g1_i1, TRINITY_DN37703_c0_g1_i1, TRINITY_DN40342_c0_g1_i2, TRINITY_DN48002_c1_g1_i2, TRINITY_DN48002_c1_g1_i3, TRINITY_DN48002_c1_g1_i9, TRINITY_DN48002_c1_g1_i1
Folate biosynthesis	map00790	2	ec:1.1.1.153 - reductase (L-erythro-7,8-dihydrobiopterin forming), ec:3.5.4.16 - cyclohydrolase I	1, 1	TRINITY_DN48014_c1_g1_i1, TRINITY_DN80575_c0_g1_i1
Inositol phosphate metabolism	map00562	5	ec:2.7.1.127 - 3-kinase, ec:3.1.4.11 - phospholipase C, ec:2.7.1.134 - 1-kinase, ec:3.1.3.67 - 3-phosphatase, ec:2.7.1.159 - 5/6-kinase	1, 3, 3, 5, 3	TRINITY_DN37223_c0_g1_i1, TRINITY_DN43962_c0_g1_i1, TRINITY_DN43962_c0_g1_i2, TRINITY_DN47483_c2_g1_i1, TRINITY_DN43481_c0_g1_i1, TRINITY_DN43481_c0_g1_i2, TRINITY_DN43481_c0_g1_i3, TRINITY_DN43913_c0_g1_i1, TRINITY_DN43913_c0_g1_i3, TRINITY_DN43913_c0_g1_i4, TRINITY_DN43913_c0_g1_i5, TRINITY_DN43913_c0_g1_i6, TRINITY_DN43481_c0_g1_i1, TRINITY_DN43481_c0_g1_i2, TRINITY_DN43481_c0_g1_i3
Glycine, serine and threonine metabolism	map00260	4	ec:1.1.1.1 - dehydrogenase, ec:2.6.1.51 - transaminase, ec:2.3.1.37 - synthase, ec:2.6.1.44 - transaminase	1, 4, 4, 4	TRINITY_DN40843_c0_g1_i1, TRINITY_DN48002_c1_g1_i2, TRINITY_DN48002_c1_g1_i3, TRINITY_DN48002_c1_g1_i9, TRINITY_DN48002_c1_g1_i1, TRINITY_DN47297_c0_g3_i2, TRINITY_DN47297_c0_g3_i5, TRINITY_DN47297_c0_g3_i4, TRINITY_DN47297_c0_g3_i7, TRINITY_DN48002_c1_g1_i2, TRINITY_DN48002_c1_g1_i3, TRINITY_DN48002_c1_g1_i9, TRINITY_DN48002_c1_g1_i1
Fatty acid degradation	map00071	2	ec:6.2.1.3 - ligase, ec:1.1.1.1 - dehydrogenase	2, 1	TRINITY_DN43905_c1_g2_i4, TRINITY_DN2001_c0_g1_i1, TRINITY_DN40843_c0_g1_i1
Starch and sucrose metabolism	map00500	3	ec:3.2.1.1 - glycogenase, ec:3.1.3.9 - glucose 6-phosphate phosphatase, ec:2.7.1.1 - hexokinase type IV glucokinase	1, 4, 1	TRINITY_DN37255_c0_g1_i1, TRINITY_DN47340_c2_g2_i1, TRINITY_DN47340_c2_g2_i3, TRINITY_DN47340_c2_g2_i2, TRINITY_DN47340_c2_g2_i4, TRINITY_DN35127_c0_g1_i1
Drug metabolism - other enzymes	map00983	4	ec:2.1.1.67 - S-methyltransferase, ec:3.2.1.31 - beta-glucuronide glucuronohydrolase glucuronidase, ec:3.1.1.1 - ali-esterase, ec:2.4.2.10 - phosphoribosyltransferase	3, 5, 7, 2	TRINITY_DN44872_c3_g2_i1, TRINITY_DN44872_c3_g2_i3, TRINITY_DN44872_c3_g1_i1, TRINITY_DN48075_c0_g1_i5, TRINITY_DN48075_c0_g1_i4, TRINITY_DN48075_c0_g1_i3, TRINITY_DN48075_c0_g1_i2, TRINITY_DN48075_c0_g1_i1, TRINITY_DN43711_c0_g1_i5, TRINITY_DN43711_c0_g1_i3, TRINITY_DN43711_c0_g1_i2, TRINITY_DN48041_c0_g1_i1, TRINITY_DN48041_c0_g1_i2, TRINITY_DN41324_c0_g1_i1, TRINITY_DN41324_c0_g1_i2, TRINITY_D…
Flavone and flavonol biosynthesis	map00944	1	ec:3.2.1.31 - beta-glucuronide glucuronohydrolase glucuronidase	5	TRINITY_DN48075_c0_g1_i5, TRINITY_DN48075_c0_g1_i4, TRINITY_DN48075_c0_g1_i3, TRINITY_DN48075_c0_g1_i2, TRINITY_DN48075_c0_g1_i1
Th1 and Th2 cell differentiation	map04658	1	ec:3.1.3.16 - phosphatase	36	TRINITY_DN43913_c0_g1_i1, TRINITY_DN43913_c0_g1_i3, TRINITY_DN43913_c0_g1_i4, TRINITY_DN47499_c0_g1_i2, TRINITY_DN49698_c0_g1_i1, TRINITY_DN49698_c0_g1_i2, TRINITY_DN49653_c4_g1_i1, TRINITY_DN47499_c0_g1_i1, TRINITY_DN49653_c4_g1_i3, TRINITY_DN49653_c4_g1_i2, TRINITY_DN45208_c0_g1_i1, TRINITY_DN28341_c0_g1_i1, TRINITY_DN43779_c0_g2_i1, TRINITY_DN48057_c0_g1_i8, TRINITY_DN48057_c0_g1_i9, TRINITY_D…
Alanine, aspartate and glutamate metabolism	map00250	4	ec:6.3.4.5 - synthase, ec:6.3.1.2 - synthetase, ec:2.6.1.1 - transaminase, ec:2.6.1.44 - transaminase	1, 1, 1, 4	TRINITY_DN40393_c0_g1_i1, TRINITY_DN6181_c0_g1_i1, TRINITY_DN37703_c0_g1_i1, TRINITY_DN48002_c1_g1_i2, TRINITY_DN48002_c1_g1_i3, TRINITY_DN48002_c1_g1_i9, TRINITY_DN48002_c1_g1_i1
Fatty acid biosynthesis	map00061	1	ec:6.2.1.3 - ligase	2	TRINITY_DN43905_c1_g2_i4, TRINITY_DN2001_c0_g1_i1
T cell receptor signaling pathway	map04660	2	ec:3.1.3.16 - phosphatase, ec:2.7.10.2 - protein-tyrosine kinase	36, 9	TRINITY_DN43913_c0_g1_i1, TRINITY_DN43913_c0_g1_i3, TRINITY_DN43913_c0_g1_i4, TRINITY_DN47499_c0_g1_i2, TRINITY_DN49698_c0_g1_i1, TRINITY_DN49698_c0_g1_i2, TRINITY_DN49653_c4_g1_i1, TRINITY_DN47499_c0_g1_i1, TRINITY_DN49653_c4_g1_i3, TRINITY_DN49653_c4_g1_i2, TRINITY_DN45208_c0_g1_i1, TRINITY_DN28341_c0_g1_i1, TRINITY_DN43779_c0_g2_i1, TRINITY_DN48057_c0_g1_i8, TRINITY_DN48057_c0_g1_i9, TRINITY_D…
Glycosphingolipid biosynthesis - globo and isoglobo series	map00603	1	ec:2.4.99.8 - alpha-2,8-sialyltransferase	2	TRINITY_DN47301_c3_g1_i3, TRINITY_DN47301_c3_g1_i5
Pyrimidine metabolism	map00240	6	ec:3.1.3.5 - uridine 5'-nucleotidase, ec:4.1.1.23 - decarboxylase, ec:3.6.1.23 - diphosphatase, ec:2.7.7.6 - RNA polymerase, ec:2.7.7.7 - DNA polymerase, ec:2.4.2.10 - phosphoribosyltransferase	1, 2, 2, 11, 2, 2	TRINITY_DN47322_c0_g1_i2, TRINITY_DN44853_c0_g1_i1, TRINITY_DN44853_c0_g1_i2, TRINITY_DN43996_c0_g2_i1, TRINITY_DN43996_c0_g2_i2, TRINITY_DN33049_c0_g1_i1, TRINITY_DN37667_c0_g1_i1, TRINITY_DN43944_c1_g1_i4, TRINITY_DN47435_c0_g1_i1, TRINITY_DN27060_c0_g1_i1, TRINITY_DN43944_c1_g1_i2, TRINITY_DN47435_c0_g1_i2, TRINITY_DN27060_c0_g1_i3, TRINITY_DN27060_c0_g1_i2, TRINITY_DN32372_c0_g1_i1, TRINITY_D…
Porphyrin and chlorophyll metabolism	map00860	2	ec:2.3.1.37 - synthase, ec:3.2.1.31 - beta-glucuronide glucuronohydrolase glucuronidase	4, 5	TRINITY_DN47297_c0_g3_i2, TRINITY_DN47297_c0_g3_i5, TRINITY_DN47297_c0_g3_i4, TRINITY_DN47297_c0_g3_i7, TRINITY_DN48075_c0_g1_i5, TRINITY_DN48075_c0_g1_i4, TRINITY_DN48075_c0_g1_i3, TRINITY_DN48075_c0_g1_i2, TRINITY_DN48075_c0_g1_i1
Fructose and mannose metabolism	map00051	4	ec:2.7.1.105 - phosphofructokinase 2, ec:5.3.1.5 - isomerase, ec:1.1.1.271 - synthase, ec:2.7.1.1 - hexokinase type IV glucokinase	1, 1, 1, 1	TRINITY_DN41377_c0_g1_i3, TRINITY_DN43416_c0_g1_i3, TRINITY_DN29890_c0_g1_i1, TRINITY_DN35127_c0_g1_i1
Arginine and proline metabolism	map00330	3	ec:1.14.13.39 - synthase (NADPH), ec:3.5.3.1 - arginine amidinase, ec:2.6.1.1 - transaminase	1, 2, 1	TRINITY_DN33013_c0_g2_i1, TRINITY_DN37669_c0_g1_i1, TRINITY_DN37669_c0_g1_i2, TRINITY_DN37703_c0_g1_i1
Isoquinoline alkaloid biosynthesis	map00950	3	ec:2.6.1.57 - transaminase, ec:2.6.1.5 - transaminase, ec:2.6.1.1 - transaminase	1, 1, 1	TRINITY_DN37703_c0_g1_i1, TRINITY_DN37703_c0_g1_i1, TRINITY_DN37703_c0_g1_i1
Phenylpropanoid biosynthesis	map00940	1	ec:1.11.1.7 - lactoperoxidase	3	TRINITY_DN43990_c0_g3_i2, TRINITY_DN43990_c0_g3_i3, TRINITY_DN43990_c0_g3_i1
Lysine degradation	map00310	1	ec:2.1.1.43 - N-methyltransferase	10	TRINITY_DN49644_c2_g1_i4, TRINITY_DN47309_c0_g1_i2, TRINITY_DN41338_c1_g1_i2, TRINITY_DN49644_c2_g1_i1, TRINITY_DN47497_c5_g2_i2, TRINITY_DN47497_c5_g2_i1, TRINITY_DN49644_c2_g1_i3, TRINITY_DN49644_c2_g1_i2, TRINITY_DN47309_c0_g1_i1, TRINITY_DN33298_c0_g1_i1
Naphthalene degradation	map00626	1	ec:1.1.1.1 - dehydrogenase	1	TRINITY_DN40843_c0_g1_i1
Phenylalanine, tyrosine and tryptophan biosynthesis	map00400	4	ec:2.6.1.57 - transaminase, ec:2.6.1.5 - transaminase, ec:2.6.1.9 - transaminase, ec:2.6.1.1 - transaminase	1, 1, 1, 1	TRINITY_DN37703_c0_g1_i1, TRINITY_DN37703_c0_g1_i1, TRINITY_DN37703_c0_g1_i1, TRINITY_DN37703_c0_g1_i1
Sulfur metabolism	map00920	1	ec:2.8.1.1 - sulfurtransferase	1	TRINITY_DN40831_c0_g1_i1
Lysine biosynthesis	map00300	1	ec:2.6.1.57 - transaminase	1	TRINITY_DN37703_c0_g1_i1
Steroid hormone biosynthesis	map00140	1	ec:1.1.1.145 - dehydrogenase	1	TRINITY_DN38008_c0_g1_i1
Nicotinate and nicotinamide metabolism	map00760	2	ec:3.1.3.5 - uridine 5'-nucleotidase, ec:2.7.1.23 - kinase	1, 3	TRINITY_DN47322_c0_g1_i2, TRINITY_DN44898_c1_g2_i1, TRINITY_DN47344_c2_g1_i1, TRINITY_DN47344_c2_g1_i4
Glycosaminoglycan biosynthesis - chondroitin sulfate / dermatan sulfate	map00532	1	ec:2.4.2.26 - xylosyltransferase	3	TRINITY_DN47369_c0_g2_i2, TRINITY_DN47369_c0_g2_i1, TRINITY_DN6161_c0_g1_i1
Purine metabolism	map00230	7	ec:3.6.1.15 - phosphatase, ec:3.1.3.5 - uridine 5'-nucleotidase, ec:3.6.1.3 - adenylpyrophosphatase, ec:2.7.7.6 - RNA polymerase, ec:2.7.7.7 - DNA polymerase, ec:3.1.4.17 - phosphodiesterase, ec:2.7.1.40 - kinase	124, 1, 44, 11, 2, 5, 1	TRINITY_DN43461_c0_g1_i1, TRINITY_DN43461_c0_g1_i2, TRINITY_DN47447_c1_g2_i8, TRINITY_DN47447_c1_g2_i5, TRINITY_DN40829_c0_g1_i3, TRINITY_DN47447_c1_g2_i3, TRINITY_DN47447_c1_g2_i4, TRINITY_DN47447_c1_g2_i2, TRINITY_DN48028_c3_g2_i4, TRINITY_DN49613_c1_g1_i2, TRINITY_DN48028_c3_g2_i3, TRINITY_DN48068_c0_g1_i1, TRINITY_DN49613_c1_g1_i1, TRINITY_DN48028_c3_g2_i6, TRINITY_DN37675_c1_g1_i1, TRINITY_D…
Vitamin B6 metabolism	map00750	1	ec:2.7.1.35 - kinase	1	TRINITY_DN28300_c0_g1_i1
Glycerolipid metabolism	map00561	2	ec:2.7.1.107 - kinase (ATP), ec:3.1.3.4 - phosphatase	3, 2	TRINITY_DN37206_c0_g2_i1, TRINITY_DN37206_c0_g2_i4, TRINITY_DN37206_c0_g1_i1, TRINITY_DN47331_c3_g2_i1, TRINITY_DN43982_c2_g1_i1
Arginine biosynthesis	map00220	5	ec:1.14.13.39 - synthase (NADPH), ec:6.3.4.5 - synthase, ec:3.5.3.1 - arginine amidinase, ec:6.3.1.2 - synthetase, ec:2.6.1.1 - transaminase	1, 1, 2, 1, 1	TRINITY_DN33013_c0_g2_i1, TRINITY_DN40393_c0_g1_i1, TRINITY_DN37669_c0_g1_i1, TRINITY_DN37669_c0_g1_i2, TRINITY_DN6181_c0_g1_i1, TRINITY_DN37703_c0_g1_i1
Arachidonic acid metabolism	map00590	1	ec:1.14.99.1 - synthase	3	TRINITY_DN43990_c0_g3_i2, TRINITY_DN43990_c0_g3_i3, TRINITY_DN43990_c0_g3_i1
Drug metabolism - cytochrome P450	map00982	1	ec:1.1.1.1 - dehydrogenase	1	TRINITY_DN40843_c0_g1_i1
Retinol metabolism	map00830	2	ec:1.1.1.105 - dehydrogenase (NAD+), ec:1.1.1.1 - dehydrogenase	2, 1	TRINITY_DN37292_c0_g1_i2, TRINITY_DN37292_c0_g1_i1, TRINITY_DN40843_c0_g1_i1
Methane metabolism	map00680	3	ec:6.2.1.1 - ligase, ec:4.2.1.11 - hydratase, ec:1.1.1.284 - dehydrogenase	1, 1, 1	TRINITY_DN40812_c0_g1_i2, TRINITY_DN26745_c0_g1_i1, TRINITY_DN43956_c0_g2_i1
Ether lipid metabolism	map00565	1	ec:3.1.3.4 - phosphatase	2	TRINITY_DN47331_c3_g2_i1, TRINITY_DN43982_c2_g1_i1
One carbon pool by folate	map00670	4	ec:2.1.2.9 - formyltransferase, ec:6.3.4.3 - ligase, ec:1.5.1.5 - dehydrogenase (NADP+), ec:3.5.4.9 - cyclohydrolase	2, 5, 5, 5	TRINITY_DN40359_c0_g1_i1, TRINITY_DN40359_c0_g1_i2, TRINITY_DN49626_c3_g1_i2, TRINITY_DN49626_c3_g1_i1, TRINITY_DN49626_c3_g1_i4, TRINITY_DN49626_c3_g1_i3, TRINITY_DN49626_c3_g1_i5, TRINITY_DN49626_c3_g1_i2, TRINITY_DN49626_c3_g1_i1, TRINITY_DN49626_c3_g1_i4, TRINITY_DN49626_c3_g1_i3, TRINITY_DN49626_c3_g1_i5, TRINITY_DN49626_c3_g1_i2, TRINITY_DN49626_c3_g1_i1, TRINITY_DN49626_c3_g1_i4, TRINITY_D…
Nitrogen metabolism	map00910	2	ec:4.2.1.1 - anhydrase, ec:6.3.1.2 - synthetase	1, 1	TRINITY_DN51315_c0_g1_i1, TRINITY_DN6181_c0_g1_i1
Pentose and glucuronate interconversions	map00040	4	ec:1.1.1.179 - 1-dehydrogenase (NADP+), ec:5.3.1.5 - isomerase, ec:3.2.1.31 - beta-glucuronide glucuronohydrolase glucuronidase, ec:1.1.1.22 - 6-dehydrogenase	1, 1, 5, 1	TRINITY_DN40377_c0_g1_i1, TRINITY_DN43416_c0_g1_i3, TRINITY_DN48075_c0_g1_i5, TRINITY_DN48075_c0_g1_i4, TRINITY_DN48075_c0_g1_i3, TRINITY_DN48075_c0_g1_i2, TRINITY_DN48075_c0_g1_i1, TRINITY_DN47419_c8_g1_i1
C5-Branched dibasic acid metabolism	map00660	1	ec:6.2.1.5 - ligase (ADP-forming)	1	TRINITY_DN38279_c0_g1_i2
Terpenoid backbone biosynthesis	map00900	2	ec:1.8.3.5 - oxidase, ec:5.3.3.2 - Delta-isomerase	1, 2	TRINITY_DN43413_c0_g2_i1, TRINITY_DN38033_c0_g1_i1, TRINITY_DN38033_c0_g1_i2
Ubiquinone and other terpenoid-quinone biosynthesis	map00130	1	ec:2.6.1.5 - transaminase	1	TRINITY_DN37703_c0_g1_i1
Butanoate metabolism	map00650	1	ec:1.3.5.1 - dehydrogenase	2	TRINITY_DN40860_c0_g2_i1, TRINITY_DN40860_c0_g1_i1
Chloroalkane and chloroalkene degradation	map00625	1	ec:1.1.1.1 - dehydrogenase	1	TRINITY_DN40843_c0_g1_i1
Glycerophospholipid metabolism	map00564	5	ec:3.1.4.46 - phosphodiesterase, ec:2.7.1.107 - kinase (ATP), ec:2.7.8.5 - 1-phosphatidyltransferase, ec:3.1.3.4 - phosphatase, ec:2.7.7.41 - cytidylyltransferase	4, 3, 1, 2, 2	TRINITY_DN44810_c0_g1_i1, TRINITY_DN44810_c0_g1_i3, TRINITY_DN44810_c0_g1_i2, TRINITY_DN44810_c0_g1_i4, TRINITY_DN37206_c0_g2_i1, TRINITY_DN37206_c0_g2_i4, TRINITY_DN37206_c0_g1_i1, TRINITY_DN40806_c0_g1_i1, TRINITY_DN47331_c3_g2_i1, TRINITY_DN43982_c2_g1_i1, TRINITY_DN43752_c0_g2_i1, TRINITY_DN43752_c0_g2_i3
Thiamine metabolism	map00730	1	ec:3.6.1.15 - phosphatase	124	TRINITY_DN43461_c0_g1_i1, TRINITY_DN43461_c0_g1_i2, TRINITY_DN47447_c1_g2_i8, TRINITY_DN47447_c1_g2_i5, TRINITY_DN40829_c0_g1_i3, TRINITY_DN47447_c1_g2_i3, TRINITY_DN47447_c1_g2_i4, TRINITY_DN47447_c1_g2_i2, TRINITY_DN48028_c3_g2_i4, TRINITY_DN49613_c1_g1_i2, TRINITY_DN48028_c3_g2_i3, TRINITY_DN48068_c0_g1_i1, TRINITY_DN49613_c1_g1_i1, TRINITY_DN48028_c3_g2_i6, TRINITY_DN37675_c1_g1_i1, TRINITY_D…
Carbon fixation pathways in prokaryotes	map00720	8	ec:6.2.1.5 - ligase (ADP-forming), ec:6.2.1.1 - ligase, ec:6.3.4.3 - ligase, ec:1.3.5.1 - dehydrogenase, ec:1.1.1.42 - dehydrogenase (NADP+), ec:4.2.1.3 - hydratase, ec:1.5.1.5 - dehydrogenase (NADP+), ec:3.5.4.9 - cyclohydrolase	1, 1, 5, 2, 1, 2, 5, 5	TRINITY_DN38279_c0_g1_i2, TRINITY_DN40812_c0_g1_i2, TRINITY_DN49626_c3_g1_i2, TRINITY_DN49626_c3_g1_i1, TRINITY_DN49626_c3_g1_i4, TRINITY_DN49626_c3_g1_i3, TRINITY_DN49626_c3_g1_i5, TRINITY_DN40860_c0_g2_i1, TRINITY_DN40860_c0_g1_i1, TRINITY_DN41321_c0_g1_i2, TRINITY_DN48093_c3_g1_i1, TRINITY_DN48093_c3_g1_i2, TRINITY_DN49626_c3_g1_i2, TRINITY_DN49626_c3_g1_i1, TRINITY_DN49626_c3_g1_i4, TRINITY_D…
Steroid biosynthesis	map00100	2	ec:1.14.13.70 - 14alpha-demethylase, ec:5.3.3.5 - Delta-isomerase	1, 4	TRINITY_DN43469_c0_g1_i1, TRINITY_DN45201_c1_g4_i3, TRINITY_DN45201_c1_g4_i2, TRINITY_DN54054_c0_g1_i1, TRINITY_DN45201_c1_g4_i1
Glycosaminoglycan degradation	map00531	1	ec:3.2.1.31 - beta-glucuronide glucuronohydrolase glucuronidase	5	TRINITY_DN48075_c0_g1_i5, TRINITY_DN48075_c0_g1_i4, TRINITY_DN48075_c0_g1_i3, TRINITY_DN48075_c0_g1_i2, TRINITY_DN48075_c0_g1_i1
Ascorbate and aldarate metabolism	map00053	1	ec:1.1.1.22 - 6-dehydrogenase	1	TRINITY_DN47419_c8_g1_i1
Carbon fixation in photosynthetic organisms	map00710	1	ec:2.6.1.1 - transaminase	1	TRINITY_DN37703_c0_g1_i1
Streptomycin biosynthesis	map00521	1	ec:2.7.1.1 - hexokinase type IV glucokinase	1	TRINITY_DN35127_c0_g1_i1
Other glycan degradation	map00511	2	ec:3.2.1.45 - psychosine hydrolase, ec:3.2.1.24 - alpha-D-mannosidase	1, 4	TRINITY_DN44832_c0_g1_i1, TRINITY_DN48070_c0_g1_i2, TRINITY_DN48070_c0_g1_i5, TRINITY_DN48070_c0_g1_i7, TRINITY_DN48070_c0_g1_i1
Citrate cycle (TCA cycle)	map00020	5	ec:6.2.1.5 - ligase (ADP-forming), ec:6.2.1.4 - ligase (GDP-forming), ec:1.3.5.1 - dehydrogenase, ec:1.1.1.42 - dehydrogenase (NADP+), ec:4.2.1.3 - hydratase	1, 1, 2, 1, 2	TRINITY_DN38279_c0_g1_i2, TRINITY_DN38279_c0_g1_i2, TRINITY_DN40860_c0_g2_i1, TRINITY_DN40860_c0_g1_i1, TRINITY_DN41321_c0_g1_i2, TRINITY_DN48093_c3_g1_i1, TRINITY_DN48093_c3_g1_i2
Glycosphingolipid biosynthesis - lacto and neolacto series	map00601	1	ec:2.4.99.8 - alpha-2,8-sialyltransferase	2	TRINITY_DN47301_c3_g1_i3, TRINITY_DN47301_c3_g1_i5
Propanoate metabolism	map00640	3	ec:6.2.1.5 - ligase (ADP-forming), ec:6.2.1.4 - ligase (GDP-forming), ec:6.2.1.1 - ligase	1, 1, 1	TRINITY_DN38279_c0_g1_i2, TRINITY_DN38279_c0_g1_i2, TRINITY_DN40812_c0_g1_i2

## Sheet: HK kegg_Pathway
Pathway	Pathway ID	#Enzs in Pathway	Enzyme	#Seqs of Enzyme	Seqs
Glycolysis / Gluconeogenesis	map00010	5	ec:3.1.3.9 - glucose 6-phosphate phosphatase, ec:6.2.1.1 - ligase, ec:1.1.1.1 - dehydrogenase, ec:2.7.1.40 - kinase, ec:2.7.1.1 - hexokinase type IV glucokinase	4, 1, 1, 1, 1	TRINITY_DN47340_c2_g2_i1, TRINITY_DN47340_c2_g2_i3, TRINITY_DN47340_c2_g2_i2, TRINITY_DN47340_c2_g2_i4, TRINITY_DN40812_c0_g1_i2, TRINITY_DN40843_c0_g1_i1, TRINITY_DN31608_c1_g1_i1, TRINITY_DN35127_c0_g1_i1
Glyoxylate and dicarboxylate metabolism	map00630	2	ec:4.2.1.3 - hydratase, ec:6.3.1.2 - synthetase	2, 1	TRINITY_DN48093_c3_g1_i1, TRINITY_DN48093_c3_g1_i2, TRINITY_DN6181_c0_g1_i1
Glutathione metabolism	map00480	1	ec:1.1.1.42 - dehydrogenase (NADP+)	1	TRINITY_DN41321_c0_g1_i2
Pyruvate metabolism	map00620	2	ec:6.2.1.1 - ligase, ec:2.7.1.40 - kinase	1, 1	TRINITY_DN40812_c0_g1_i2, TRINITY_DN31608_c1_g1_i1
Glycosaminoglycan biosynthesis - heparan sulfate / heparin	map00534	1	ec:2.4.2.26 - xylosyltransferase	2	TRINITY_DN47369_c0_g2_i2, TRINITY_DN47369_c0_g2_i1
Cyanoamino acid metabolism	map00460	1	ec:1.14.13.39 - synthase (NADPH)	1	TRINITY_DN33013_c0_g2_i1
Biosynthesis of antibiotics	map01130	20	ec:1.14.13.39 - synthase (NADPH), ec:6.2.1.5 - ligase (ADP-forming), ec:6.2.1.4 - ligase (GDP-forming), ec:6.2.1.1 - ligase, ec:6.3.4.5 - synthase, ec:1.3.5.1 - dehydrogenase, ec:1.1.1.1 - dehydrogenase, ec:1.1.1.42 - dehydrogenase (NADP+), ec:4.2.1.3 - hydratase, ec:3.5.3.1 - arginine amidinase, ec:5.4.2.3 - mutase, ec:1.8.3.5 - oxidase, ec:2.6.1.57 - transaminase, ec:2.6.1.5 - transaminase, ec:…	1, 1, 1, 1, 1, 2, 1, 1, 2, 2, 1, 1, 1, 1, 1, 1, 2, 1, 1, 1	TRINITY_DN33013_c0_g2_i1, TRINITY_DN38279_c0_g1_i2, TRINITY_DN38279_c0_g1_i2, TRINITY_DN40812_c0_g1_i2, TRINITY_DN40393_c0_g1_i1, TRINITY_DN40860_c0_g2_i1, TRINITY_DN40860_c0_g1_i1, TRINITY_DN40843_c0_g1_i1, TRINITY_DN41321_c0_g1_i2, TRINITY_DN48093_c3_g1_i1, TRINITY_DN48093_c3_g1_i2, TRINITY_DN37669_c0_g1_i1, TRINITY_DN37669_c0_g1_i2, TRINITY_DN41356_c0_g1_i1, TRINITY_DN43413_c0_g2_i1, TRINITY_D…
Neomycin, kanamycin and gentamicin biosynthesis	map00524	1	ec:2.7.1.1 - hexokinase type IV glucokinase	1	TRINITY_DN35127_c0_g1_i1
alpha-Linolenic acid metabolism	map00592	1	ec:1.1.1.1 - dehydrogenase	1	TRINITY_DN40843_c0_g1_i1
Steroid degradation	map00984	1	ec:1.1.1.145 - dehydrogenase	1	TRINITY_DN38008_c0_g1_i1
Fatty acid elongation	map00062	1	ec:3.1.2.22 - hydrolase	3	TRINITY_DN40385_c0_g3_i1, TRINITY_DN47376_c6_g2_i3, TRINITY_DN47376_c6_g2_i1
Glycosphingolipid biosynthesis - ganglio series	map00604	1	ec:2.4.99.8 - alpha-2,8-sialyltransferase	2	TRINITY_DN47301_c3_g1_i3, TRINITY_DN47301_c3_g1_i5
Galactose metabolism	map00052	3	ec:3.1.3.9 - glucose 6-phosphate phosphatase, ec:2.7.7.12 - uridylyltransferase, ec:2.7.1.1 - hexokinase type IV glucokinase	4, 1, 1	TRINITY_DN47340_c2_g2_i1, TRINITY_DN47340_c2_g2_i3, TRINITY_DN47340_c2_g2_i2, TRINITY_DN47340_c2_g2_i4, TRINITY_DN43408_c0_g2_i1, TRINITY_DN35127_c0_g1_i1
Amino sugar and nucleotide sugar metabolism	map00520	5	ec:5.4.2.3 - mutase, ec:1.1.1.22 - 6-dehydrogenase, ec:1.1.1.271 - synthase, ec:2.7.7.12 - uridylyltransferase, ec:2.7.1.1 - hexokinase type IV glucokinase	1, 1, 1, 1, 1	TRINITY_DN41356_c0_g1_i1, TRINITY_DN47419_c8_g1_i1, TRINITY_DN29890_c0_g1_i1, TRINITY_DN43408_c0_g2_i1, TRINITY_DN35127_c0_g1_i1
Phenylalanine metabolism	map00360	4	ec:2.6.1.57 - transaminase, ec:2.6.1.5 - transaminase, ec:2.6.1.9 - transaminase, ec:2.6.1.1 - transaminase	1, 1, 1, 1	TRINITY_DN37703_c0_g1_i1, TRINITY_DN37703_c0_g1_i1, TRINITY_DN37703_c0_g1_i1, TRINITY_DN37703_c0_g1_i1
Metabolism of xenobiotics by cytochrome P450	map00980	1	ec:1.1.1.1 - dehydrogenase	1	TRINITY_DN40843_c0_g1_i1
mTOR signaling pathway	map04150	1	ec:2.7.11.24 - protein kinase	7	TRINITY_DN43424_c0_g1_i2, TRINITY_DN43424_c0_g1_i3, TRINITY_DN43424_c0_g1_i1, TRINITY_DN43424_c0_g1_i4, TRINITY_DN37271_c1_g1_i5, TRINITY_DN37271_c1_g1_i2, TRINITY_DN37271_c1_g1_i3
Sphingolipid metabolism	map00600	4	ec:3.1.3.4 - phosphatase, ec:3.2.1.45 - psychosine hydrolase, ec:3.1.4.12 - phosphodiesterase, ec:3.5.1.23 - acylsphingosine deacylase	2, 1, 3, 1	TRINITY_DN47331_c3_g2_i1, TRINITY_DN43982_c2_g1_i1, TRINITY_DN44832_c0_g1_i1, TRINITY_DN49619_c4_g1_i1, TRINITY_DN49619_c4_g1_i4, TRINITY_DN49619_c4_g1_i3, TRINITY_DN43491_c1_g1_i1
Aminoacyl-tRNA biosynthesis	map00970	4	ec:2.1.2.9 - formyltransferase, ec:6.3.5.7 - synthase (glutamine-hydrolysing), ec:6.1.1.16 - ligase, ec:6.1.1.4 - ligase	2, 4, 2, 2	TRINITY_DN40359_c0_g1_i1, TRINITY_DN40359_c0_g1_i2, TRINITY_DN43465_c0_g1_i3, TRINITY_DN43465_c0_g1_i4, TRINITY_DN43465_c0_g1_i1, TRINITY_DN43465_c0_g1_i2, TRINITY_DN49618_c2_g1_i2, TRINITY_DN49618_c2_g1_i1, TRINITY_DN48041_c0_g1_i2, TRINITY_DN48041_c0_g1_i1
Tyrosine metabolism	map00350	5	ec:1.1.1.1 - dehydrogenase, ec:2.6.1.57 - transaminase, ec:2.6.1.5 - transaminase, ec:2.6.1.9 - transaminase, ec:2.6.1.1 - transaminase	1, 1, 1, 1, 1	TRINITY_DN40843_c0_g1_i1, TRINITY_DN37703_c0_g1_i1, TRINITY_DN37703_c0_g1_i1, TRINITY_DN37703_c0_g1_i1, TRINITY_DN37703_c0_g1_i1
Aminobenzoate degradation	map00627	1	ec:3.1.3.41 - nitrophenyl phosphatase	47	TRINITY_DN43913_c0_g1_i1, TRINITY_DN48067_c0_g3_i3, TRINITY_DN48067_c0_g3_i2, TRINITY_DN43913_c0_g1_i3, TRINITY_DN43913_c0_g1_i4, TRINITY_DN47499_c0_g1_i2, TRINITY_DN49698_c0_g1_i1, TRINITY_DN49698_c0_g1_i2, TRINITY_DN49653_c4_g1_i1, TRINITY_DN47499_c0_g1_i1, TRINITY_DN49653_c4_g1_i3, TRINITY_DN49653_c4_g1_i2, TRINITY_DN45208_c0_g1_i1, TRINITY_DN28341_c0_g1_i1, TRINITY_DN40339_c0_g1_i1, TRINITY_D…
Novobiocin biosynthesis	map00401	4	ec:2.6.1.57 - transaminase, ec:2.6.1.5 - transaminase, ec:2.6.1.9 - transaminase, ec:2.6.1.1 - transaminase	1, 1, 1, 1	TRINITY_DN37703_c0_g1_i1, TRINITY_DN37703_c0_g1_i1, TRINITY_DN37703_c0_g1_i1, TRINITY_DN37703_c0_g1_i1
Histidine metabolism	map00340	1	ec:2.6.1.9 - transaminase	1	TRINITY_DN37703_c0_g1_i1
Tropane, piperidine and pyridine alkaloid biosynthesis	map00960	4	ec:2.6.1.57 - transaminase, ec:2.6.1.5 - transaminase, ec:2.6.1.9 - transaminase, ec:2.6.1.1 - transaminase	1, 1, 1, 1	TRINITY_DN37703_c0_g1_i1, TRINITY_DN37703_c0_g1_i1, TRINITY_DN37703_c0_g1_i1, TRINITY_DN37703_c0_g1_i1
Oxidative phosphorylation	map00190	6	ec:1.10.2.2 - reductase, ec:1.9.3.1 - oxidase, ec:1.6.99.3 - dehydrogenase, ec:1.6.5.3 - reductase (H+-translocating), ec:3.6.1.1 - diphosphatase, ec:1.3.5.1 - dehydrogenase	1, 14, 6, 6, 1, 2	TRINITY_DN47363_c8_g1_i1, TRINITY_DN37257_c0_g2_i2, TRINITY_DN37685_c0_g1_i1, TRINITY_DN47273_c2_g1_i11, TRINITY_DN47273_c2_g1_i8, TRINITY_DN47273_c2_g1_i5, TRINITY_DN47273_c2_g1_i4, TRINITY_DN45295_c1_g2_i4, TRINITY_DN45295_c1_g2_i5, TRINITY_DN45295_c1_g2_i3, TRINITY_DN45295_c1_g2_i1, TRINITY_DN37257_c0_g1_i2, TRINITY_DN37257_c0_g2_i1, TRINITY_DN32319_c0_g1_i1, TRINITY_DN47273_c2_g1_i1, TRINITY_…
Taurine and hypotaurine metabolism	map00430	1	ec:1.13.11.20 - dioxygenase	1	TRINITY_DN40342_c0_g1_i2
Phosphatidylinositol signaling system	map04070	7	ec:2.7.1.107 - kinase (ATP), ec:2.7.11.13 - kinase C, ec:2.7.1.127 - 3-kinase, ec:2.7.7.41 - cytidylyltransferase, ec:3.1.4.11 - phospholipase C, ec:3.1.3.67 - 3-phosphatase, ec:2.7.1.159 - 5/6-kinase	3, 5, 1, 2, 3, 5, 3	TRINITY_DN37206_c0_g2_i1, TRINITY_DN37206_c0_g2_i4, TRINITY_DN37206_c0_g1_i1, TRINITY_DN47315_c4_g7_i4, TRINITY_DN47315_c4_g7_i3, TRINITY_DN47315_c2_g2_i1, TRINITY_DN47315_c4_g3_i1, TRINITY_DN47315_c4_g7_i2, TRINITY_DN37223_c0_g1_i1, TRINITY_DN43752_c0_g2_i1, TRINITY_DN43752_c0_g2_i3, TRINITY_DN43962_c0_g1_i1, TRINITY_DN43962_c0_g1_i2, TRINITY_DN47483_c2_g1_i1, TRINITY_DN43913_c0_g1_i1, TRINITY_D…
Cysteine and methionine metabolism	map00270	6	ec:2.6.1.57 - transaminase, ec:2.6.1.5 - transaminase, ec:3.3.1.1 - S-adenosylhomocysteine synthase, ec:2.6.1.1 - transaminase, ec:1.13.11.20 - dioxygenase, ec:2.6.1.44 - transaminase	1, 1, 2, 1, 1, 5	TRINITY_DN37703_c0_g1_i1, TRINITY_DN37703_c0_g1_i1, TRINITY_DN43945_c0_g1_i1, TRINITY_DN43945_c0_g1_i2, TRINITY_DN37703_c0_g1_i1, TRINITY_DN40342_c0_g1_i2, TRINITY_DN48002_c1_g1_i2, TRINITY_DN48002_c1_g1_i3, TRINITY_DN48002_c1_g1_i5, TRINITY_DN48002_c1_g1_i9, TRINITY_DN48002_c1_g1_i1
Folate biosynthesis	map00790	1	ec:1.1.1.153 - reductase (L-erythro-7,8-dihydrobiopterin forming)	1	TRINITY_DN48014_c1_g1_i1
Inositol phosphate metabolism	map00562	5	ec:2.7.1.127 - 3-kinase, ec:3.1.4.11 - phospholipase C, ec:2.7.1.134 - 1-kinase, ec:3.1.3.67 - 3-phosphatase, ec:2.7.1.159 - 5/6-kinase	1, 3, 3, 5, 3	TRINITY_DN37223_c0_g1_i1, TRINITY_DN43962_c0_g1_i1, TRINITY_DN43962_c0_g1_i2, TRINITY_DN47483_c2_g1_i1, TRINITY_DN43481_c0_g1_i1, TRINITY_DN43481_c0_g1_i2, TRINITY_DN43481_c0_g1_i3, TRINITY_DN43913_c0_g1_i1, TRINITY_DN43913_c0_g1_i3, TRINITY_DN43913_c0_g1_i4, TRINITY_DN43913_c0_g1_i5, TRINITY_DN43913_c0_g1_i6, TRINITY_DN43481_c0_g1_i1, TRINITY_DN43481_c0_g1_i2, TRINITY_DN43481_c0_g1_i3
Glycine, serine and threonine metabolism	map00260	4	ec:1.1.1.1 - dehydrogenase, ec:2.6.1.51 - transaminase, ec:2.3.1.37 - synthase, ec:2.6.1.44 - transaminase	1, 5, 4, 5	TRINITY_DN40843_c0_g1_i1, TRINITY_DN48002_c1_g1_i2, TRINITY_DN48002_c1_g1_i3, TRINITY_DN48002_c1_g1_i5, TRINITY_DN48002_c1_g1_i9, TRINITY_DN48002_c1_g1_i1, TRINITY_DN47297_c0_g3_i2, TRINITY_DN47297_c0_g3_i5, TRINITY_DN47297_c0_g3_i4, TRINITY_DN47297_c0_g3_i7, TRINITY_DN48002_c1_g1_i2, TRINITY_DN48002_c1_g1_i3, TRINITY_DN48002_c1_g1_i5, TRINITY_DN48002_c1_g1_i9, TRINITY_DN48002_c1_g1_i1
Fatty acid degradation	map00071	2	ec:6.2.1.3 - ligase, ec:1.1.1.1 - dehydrogenase	1, 1	TRINITY_DN2001_c0_g1_i1, TRINITY_DN40843_c0_g1_i1
Starch and sucrose metabolism	map00500	3	ec:3.2.1.1 - glycogenase, ec:3.1.3.9 - glucose 6-phosphate phosphatase, ec:2.7.1.1 - hexokinase type IV glucokinase	1, 4, 1	TRINITY_DN37255_c0_g1_i1, TRINITY_DN47340_c2_g2_i1, TRINITY_DN47340_c2_g2_i3, TRINITY_DN47340_c2_g2_i2, TRINITY_DN47340_c2_g2_i4, TRINITY_DN35127_c0_g1_i1
Drug metabolism - other enzymes	map00983	4	ec:2.1.1.67 - S-methyltransferase, ec:3.2.1.31 - beta-glucuronide glucuronohydrolase glucuronidase, ec:3.1.1.1 - ali-esterase, ec:2.4.2.10 - phosphoribosyltransferase	3, 5, 7, 1	TRINITY_DN44872_c3_g2_i1, TRINITY_DN44872_c3_g2_i3, TRINITY_DN44872_c3_g1_i1, TRINITY_DN48075_c0_g1_i5, TRINITY_DN48075_c0_g1_i4, TRINITY_DN48075_c0_g1_i3, TRINITY_DN48075_c0_g1_i2, TRINITY_DN48075_c0_g1_i1, TRINITY_DN43711_c0_g1_i5, TRINITY_DN43711_c0_g1_i3, TRINITY_DN43711_c0_g1_i2, TRINITY_DN48041_c0_g1_i1, TRINITY_DN48041_c0_g1_i2, TRINITY_DN41324_c0_g1_i1, TRINITY_DN41324_c0_g1_i2, TRINITY_D…
Flavone and flavonol biosynthesis	map00944	1	ec:3.2.1.31 - beta-glucuronide glucuronohydrolase glucuronidase	5	TRINITY_DN48075_c0_g1_i5, TRINITY_DN48075_c0_g1_i4, TRINITY_DN48075_c0_g1_i3, TRINITY_DN48075_c0_g1_i2, TRINITY_DN48075_c0_g1_i1
Th1 and Th2 cell differentiation	map04658	1	ec:3.1.3.16 - phosphatase	35	TRINITY_DN43913_c0_g1_i1, TRINITY_DN43913_c0_g1_i3, TRINITY_DN43913_c0_g1_i4, TRINITY_DN47499_c0_g1_i2, TRINITY_DN49698_c0_g1_i1, TRINITY_DN49698_c0_g1_i2, TRINITY_DN49653_c4_g1_i1, TRINITY_DN47499_c0_g1_i1, TRINITY_DN49653_c4_g1_i3, TRINITY_DN49653_c4_g1_i2, TRINITY_DN45208_c0_g1_i1, TRINITY_DN28341_c0_g1_i1, TRINITY_DN43779_c0_g2_i1, TRINITY_DN48057_c0_g1_i8, TRINITY_DN48057_c0_g1_i9, TRINITY_D…
Alanine, aspartate and glutamate metabolism	map00250	4	ec:6.3.4.5 - synthase, ec:6.3.1.2 - synthetase, ec:2.6.1.1 - transaminase, ec:2.6.1.44 - transaminase	1, 1, 1, 5	TRINITY_DN40393_c0_g1_i1, TRINITY_DN6181_c0_g1_i1, TRINITY_DN37703_c0_g1_i1, TRINITY_DN48002_c1_g1_i2, TRINITY_DN48002_c1_g1_i3, TRINITY_DN48002_c1_g1_i5, TRINITY_DN48002_c1_g1_i9, TRINITY_DN48002_c1_g1_i1
Fatty acid biosynthesis	map00061	1	ec:6.2.1.3 - ligase	1	TRINITY_DN2001_c0_g1_i1
T cell receptor signaling pathway	map04660	2	ec:3.1.3.16 - phosphatase, ec:2.7.10.2 - protein-tyrosine kinase	35, 12	TRINITY_DN43913_c0_g1_i1, TRINITY_DN43913_c0_g1_i3, TRINITY_DN43913_c0_g1_i4, TRINITY_DN47499_c0_g1_i2, TRINITY_DN49698_c0_g1_i1, TRINITY_DN49698_c0_g1_i2, TRINITY_DN49653_c4_g1_i1, TRINITY_DN47499_c0_g1_i1, TRINITY_DN49653_c4_g1_i3, TRINITY_DN49653_c4_g1_i2, TRINITY_DN45208_c0_g1_i1, TRINITY_DN28341_c0_g1_i1, TRINITY_DN43779_c0_g2_i1, TRINITY_DN48057_c0_g1_i8, TRINITY_DN48057_c0_g1_i9, TRINITY_D…
Glycosphingolipid biosynthesis - globo and isoglobo series	map00603	1	ec:2.4.99.8 - alpha-2,8-sialyltransferase	2	TRINITY_DN47301_c3_g1_i3, TRINITY_DN47301_c3_g1_i5
Pyrimidine metabolism	map00240	6	ec:3.1.3.5 - uridine 5'-nucleotidase, ec:4.1.1.23 - decarboxylase, ec:3.6.1.23 - diphosphatase, ec:2.7.7.6 - RNA polymerase, ec:2.7.7.7 - DNA polymerase, ec:2.4.2.10 - phosphoribosyltransferase	1, 1, 4, 11, 2, 1	TRINITY_DN47322_c0_g1_i2, TRINITY_DN44853_c0_g1_i1, TRINITY_DN43996_c0_g2_i3, TRINITY_DN43996_c0_g2_i4, TRINITY_DN43996_c0_g2_i1, TRINITY_DN43996_c0_g2_i2, TRINITY_DN33049_c0_g1_i1, TRINITY_DN37667_c0_g1_i1, TRINITY_DN43944_c1_g1_i4, TRINITY_DN47435_c0_g1_i1, TRINITY_DN27060_c0_g1_i1, TRINITY_DN43944_c1_g1_i2, TRINITY_DN47435_c0_g1_i2, TRINITY_DN27060_c0_g1_i3, TRINITY_DN27060_c0_g1_i2, TRINITY_D…
Porphyrin and chlorophyll metabolism	map00860	2	ec:2.3.1.37 - synthase, ec:3.2.1.31 - beta-glucuronide glucuronohydrolase glucuronidase	4, 5	TRINITY_DN47297_c0_g3_i2, TRINITY_DN47297_c0_g3_i5, TRINITY_DN47297_c0_g3_i4, TRINITY_DN47297_c0_g3_i7, TRINITY_DN48075_c0_g1_i5, TRINITY_DN48075_c0_g1_i4, TRINITY_DN48075_c0_g1_i3, TRINITY_DN48075_c0_g1_i2, TRINITY_DN48075_c0_g1_i1
Fructose and mannose metabolism	map00051	4	ec:2.7.1.105 - phosphofructokinase 2, ec:5.3.1.5 - isomerase, ec:1.1.1.271 - synthase, ec:2.7.1.1 - hexokinase type IV glucokinase	1, 1, 1, 1	TRINITY_DN41377_c0_g1_i3, TRINITY_DN43416_c0_g1_i3, TRINITY_DN29890_c0_g1_i1, TRINITY_DN35127_c0_g1_i1
Arginine and proline metabolism	map00330	3	ec:1.14.13.39 - synthase (NADPH), ec:3.5.3.1 - arginine amidinase, ec:2.6.1.1 - transaminase	1, 2, 1	TRINITY_DN33013_c0_g2_i1, TRINITY_DN37669_c0_g1_i1, TRINITY_DN37669_c0_g1_i2, TRINITY_DN37703_c0_g1_i1
Isoquinoline alkaloid biosynthesis	map00950	3	ec:2.6.1.57 - transaminase, ec:2.6.1.5 - transaminase, ec:2.6.1.1 - transaminase	1, 1, 1	TRINITY_DN37703_c0_g1_i1, TRINITY_DN37703_c0_g1_i1, TRINITY_DN37703_c0_g1_i1
Phenylpropanoid biosynthesis	map00940	1	ec:1.11.1.7 - lactoperoxidase	3	TRINITY_DN43990_c0_g3_i2, TRINITY_DN43990_c0_g3_i3, TRINITY_DN43990_c0_g3_i1
Lysine degradation	map00310	1	ec:2.1.1.43 - N-methyltransferase	11	TRINITY_DN49644_c2_g1_i4, TRINITY_DN47309_c0_g1_i2, TRINITY_DN41338_c1_g1_i2, TRINITY_DN47497_c5_g2_i3, TRINITY_DN49644_c2_g1_i1, TRINITY_DN47497_c5_g2_i2, TRINITY_DN47497_c5_g2_i1, TRINITY_DN49644_c2_g1_i3, TRINITY_DN49644_c2_g1_i2, TRINITY_DN47309_c0_g1_i1, TRINITY_DN33298_c0_g1_i1
Naphthalene degradation	map00626	1	ec:1.1.1.1 - dehydrogenase	1	TRINITY_DN40843_c0_g1_i1
Phenylalanine, tyrosine and tryptophan biosynthesis	map00400	4	ec:2.6.1.57 - transaminase, ec:2.6.1.5 - transaminase, ec:2.6.1.9 - transaminase, ec:2.6.1.1 - transaminase	1, 1, 1, 1	TRINITY_DN37703_c0_g1_i1, TRINITY_DN37703_c0_g1_i1, TRINITY_DN37703_c0_g1_i1, TRINITY_DN37703_c0_g1_i1
Sulfur metabolism	map00920	1	ec:2.8.1.1 - sulfurtransferase	1	TRINITY_DN40831_c0_g1_i1
Lysine biosynthesis	map00300	1	ec:2.6.1.57 - transaminase	1	TRINITY_DN37703_c0_g1_i1
Steroid hormone biosynthesis	map00140	1	ec:1.1.1.145 - dehydrogenase	1	TRINITY_DN38008_c0_g1_i1
Nicotinate and nicotinamide metabolism	map00760	2	ec:3.1.3.5 - uridine 5'-nucleotidase, ec:2.7.1.23 - kinase	1, 3	TRINITY_DN47322_c0_g1_i2, TRINITY_DN44898_c1_g2_i1, TRINITY_DN47344_c2_g1_i1, TRINITY_DN47344_c2_g1_i4
Glycosaminoglycan biosynthesis - chondroitin sulfate / dermatan sulfate	map00532	1	ec:2.4.2.26 - xylosyltransferase	2	TRINITY_DN47369_c0_g2_i2, TRINITY_DN47369_c0_g2_i1
Purine metabolism	map00230	7	ec:3.6.1.15 - phosphatase, ec:3.1.3.5 - uridine 5'-nucleotidase, ec:3.6.1.3 - adenylpyrophosphatase, ec:2.7.7.6 - RNA polymerase, ec:2.7.7.7 - DNA polymerase, ec:3.1.4.17 - phosphodiesterase, ec:2.7.1.40 - kinase	112, 1, 40, 11, 2, 3, 1	TRINITY_DN43461_c0_g1_i1, TRINITY_DN43461_c0_g1_i2, TRINITY_DN47447_c1_g2_i8, TRINITY_DN47447_c1_g2_i5, TRINITY_DN40829_c0_g1_i3, TRINITY_DN47447_c1_g2_i3, TRINITY_DN48037_c1_g1_i6, TRINITY_DN47447_c1_g2_i2, TRINITY_DN48028_c3_g2_i4, TRINITY_DN49613_c1_g1_i2, TRINITY_DN48028_c3_g2_i3, TRINITY_DN48068_c0_g1_i1, TRINITY_DN49613_c1_g1_i1, TRINITY_DN37675_c1_g1_i1, TRINITY_DN47262_c4_g1_i1, TRINITY_D…
Vitamin B6 metabolism	map00750	1	ec:2.7.1.35 - kinase	1	TRINITY_DN28300_c0_g1_i1
Glycerolipid metabolism	map00561	2	ec:2.7.1.107 - kinase (ATP), ec:3.1.3.4 - phosphatase	3, 2	TRINITY_DN37206_c0_g2_i1, TRINITY_DN37206_c0_g2_i4, TRINITY_DN37206_c0_g1_i1, TRINITY_DN47331_c3_g2_i1, TRINITY_DN43982_c2_g1_i1
Arginine biosynthesis	map00220	5	ec:1.14.13.39 - synthase (NADPH), ec:6.3.4.5 - synthase, ec:3.5.3.1 - arginine amidinase, ec:6.3.1.2 - synthetase, ec:2.6.1.1 - transaminase	1, 1, 2, 1, 1	TRINITY_DN33013_c0_g2_i1, TRINITY_DN40393_c0_g1_i1, TRINITY_DN37669_c0_g1_i1, TRINITY_DN37669_c0_g1_i2, TRINITY_DN6181_c0_g1_i1, TRINITY_DN37703_c0_g1_i1
Arachidonic acid metabolism	map00590	1	ec:1.14.99.1 - synthase	3	TRINITY_DN43990_c0_g3_i2, TRINITY_DN43990_c0_g3_i3, TRINITY_DN43990_c0_g3_i1
Drug metabolism - cytochrome P450	map00982	1	ec:1.1.1.1 - dehydrogenase	1	TRINITY_DN40843_c0_g1_i1
Retinol metabolism	map00830	2	ec:1.1.1.105 - dehydrogenase (NAD+), ec:1.1.1.1 - dehydrogenase	2, 1	TRINITY_DN37292_c0_g1_i2, TRINITY_DN37292_c0_g1_i1, TRINITY_DN40843_c0_g1_i1
Methane metabolism	map00680	2	ec:6.2.1.1 - ligase, ec:1.1.1.284 - dehydrogenase	1, 1	TRINITY_DN40812_c0_g1_i2, TRINITY_DN43956_c0_g2_i1
Ether lipid metabolism	map00565	1	ec:3.1.3.4 - phosphatase	2	TRINITY_DN47331_c3_g2_i1, TRINITY_DN43982_c2_g1_i1
One carbon pool by folate	map00670	4	ec:2.1.2.9 - formyltransferase, ec:6.3.4.3 - ligase, ec:1.5.1.5 - dehydrogenase (NADP+), ec:3.5.4.9 - cyclohydrolase	2, 5, 5, 5	TRINITY_DN40359_c0_g1_i1, TRINITY_DN40359_c0_g1_i2, TRINITY_DN49626_c3_g1_i2, TRINITY_DN49626_c3_g1_i1, TRINITY_DN49626_c3_g1_i4, TRINITY_DN49626_c3_g1_i3, TRINITY_DN49626_c3_g1_i5, TRINITY_DN49626_c3_g1_i2, TRINITY_DN49626_c3_g1_i1, TRINITY_DN49626_c3_g1_i4, TRINITY_DN49626_c3_g1_i3, TRINITY_DN49626_c3_g1_i5, TRINITY_DN49626_c3_g1_i2, TRINITY_DN49626_c3_g1_i1, TRINITY_DN49626_c3_g1_i4, TRINITY_D…
Nitrogen metabolism	map00910	1	ec:6.3.1.2 - synthetase	1	TRINITY_DN6181_c0_g1_i1
Pentose and glucuronate interconversions	map00040	4	ec:1.1.1.179 - 1-dehydrogenase (NADP+), ec:5.3.1.5 - isomerase, ec:3.2.1.31 - beta-glucuronide glucuronohydrolase glucuronidase, ec:1.1.1.22 - 6-dehydrogenase	1, 1, 5, 1	TRINITY_DN40377_c0_g1_i1, TRINITY_DN43416_c0_g1_i3, TRINITY_DN48075_c0_g1_i5, TRINITY_DN48075_c0_g1_i4, TRINITY_DN48075_c0_g1_i3, TRINITY_DN48075_c0_g1_i2, TRINITY_DN48075_c0_g1_i1, TRINITY_DN47419_c8_g1_i1
C5-Branched dibasic acid metabolism	map00660	1	ec:6.2.1.5 - ligase (ADP-forming)	1	TRINITY_DN38279_c0_g1_i2
Terpenoid backbone biosynthesis	map00900	2	ec:1.8.3.5 - oxidase, ec:5.3.3.2 - Delta-isomerase	1, 2	TRINITY_DN43413_c0_g2_i1, TRINITY_DN38033_c0_g1_i1, TRINITY_DN38033_c0_g1_i2
Ubiquinone and other terpenoid-quinone biosynthesis	map00130	1	ec:2.6.1.5 - transaminase	1	TRINITY_DN37703_c0_g1_i1
Butanoate metabolism	map00650	1	ec:1.3.5.1 - dehydrogenase	2	TRINITY_DN40860_c0_g2_i1, TRINITY_DN40860_c0_g1_i1
Chloroalkane and chloroalkene degradation	map00625	1	ec:1.1.1.1 - dehydrogenase	1	TRINITY_DN40843_c0_g1_i1
Glycerophospholipid metabolism	map00564	5	ec:3.1.4.46 - phosphodiesterase, ec:2.7.1.107 - kinase (ATP), ec:2.7.8.5 - 1-phosphatidyltransferase, ec:3.1.3.4 - phosphatase, ec:2.7.7.41 - cytidylyltransferase	4, 3, 1, 2, 2	TRINITY_DN44810_c0_g1_i1, TRINITY_DN44810_c0_g1_i3, TRINITY_DN44810_c0_g1_i2, TRINITY_DN44810_c0_g1_i4, TRINITY_DN37206_c0_g2_i1, TRINITY_DN37206_c0_g2_i4, TRINITY_DN37206_c0_g1_i1, TRINITY_DN40806_c0_g1_i1, TRINITY_DN47331_c3_g2_i1, TRINITY_DN43982_c2_g1_i1, TRINITY_DN43752_c0_g2_i1, TRINITY_DN43752_c0_g2_i3
Thiamine metabolism	map00730	1	ec:3.6.1.15 - phosphatase	112	TRINITY_DN43461_c0_g1_i1, TRINITY_DN43461_c0_g1_i2, TRINITY_DN47447_c1_g2_i8, TRINITY_DN47447_c1_g2_i5, TRINITY_DN40829_c0_g1_i3, TRINITY_DN47447_c1_g2_i3, TRINITY_DN48037_c1_g1_i6, TRINITY_DN47447_c1_g2_i2, TRINITY_DN48028_c3_g2_i4, TRINITY_DN49613_c1_g1_i2, TRINITY_DN48028_c3_g2_i3, TRINITY_DN48068_c0_g1_i1, TRINITY_DN49613_c1_g1_i1, TRINITY_DN37675_c1_g1_i1, TRINITY_DN47262_c4_g1_i1, TRINITY_D…
Carbon fixation pathways in prokaryotes	map00720	8	ec:6.2.1.5 - ligase (ADP-forming), ec:6.2.1.1 - ligase, ec:6.3.4.3 - ligase, ec:1.3.5.1 - dehydrogenase, ec:1.1.1.42 - dehydrogenase (NADP+), ec:4.2.1.3 - hydratase, ec:1.5.1.5 - dehydrogenase (NADP+), ec:3.5.4.9 - cyclohydrolase	1, 1, 5, 2, 1, 2, 5, 5	TRINITY_DN38279_c0_g1_i2, TRINITY_DN40812_c0_g1_i2, TRINITY_DN49626_c3_g1_i2, TRINITY_DN49626_c3_g1_i1, TRINITY_DN49626_c3_g1_i4, TRINITY_DN49626_c3_g1_i3, TRINITY_DN49626_c3_g1_i5, TRINITY_DN40860_c0_g2_i1, TRINITY_DN40860_c0_g1_i1, TRINITY_DN41321_c0_g1_i2, TRINITY_DN48093_c3_g1_i1, TRINITY_DN48093_c3_g1_i2, TRINITY_DN49626_c3_g1_i2, TRINITY_DN49626_c3_g1_i1, TRINITY_DN49626_c3_g1_i4, TRINITY_D…
Steroid biosynthesis	map00100	2	ec:1.14.13.70 - 14alpha-demethylase, ec:5.3.3.5 - Delta-isomerase	1, 4	TRINITY_DN43469_c0_g1_i1, TRINITY_DN45201_c1_g4_i3, TRINITY_DN45201_c1_g4_i2, TRINITY_DN54054_c0_g1_i1, TRINITY_DN45201_c1_g4_i1
Glycosaminoglycan degradation	map00531	1	ec:3.2.1.31 - beta-glucuronide glucuronohydrolase glucuronidase	5	TRINITY_DN48075_c0_g1_i5, TRINITY_DN48075_c0_g1_i4, TRINITY_DN48075_c0_g1_i3, TRINITY_DN48075_c0_g1_i2, TRINITY_DN48075_c0_g1_i1
Ascorbate and aldarate metabolism	map00053	1	ec:1.1.1.22 - 6-dehydrogenase	1	TRINITY_DN47419_c8_g1_i1
Carbon fixation in photosynthetic organisms	map00710	1	ec:2.6.1.1 - transaminase	1	TRINITY_DN37703_c0_g1_i1
Streptomycin biosynthesis	map00521	1	ec:2.7.1.1 - hexokinase type IV glucokinase	1	TRINITY_DN35127_c0_g1_i1
Other glycan degradation	map00511	2	ec:3.2.1.45 - psychosine hydrolase, ec:3.2.1.24 - alpha-D-mannosidase	1, 4	TRINITY_DN44832_c0_g1_i1, TRINITY_DN48070_c0_g1_i2, TRINITY_DN48070_c0_g1_i5, TRINITY_DN48070_c0_g1_i7, TRINITY_DN48070_c0_g1_i1
Citrate cycle (TCA cycle)	map00020	5	ec:6.2.1.5 - ligase (ADP-forming), ec:6.2.1.4 - ligase (GDP-forming), ec:1.3.5.1 - dehydrogenase, ec:1.1.1.42 - dehydrogenase (NADP+), ec:4.2.1.3 - hydratase	1, 1, 2, 1, 2	TRINITY_DN38279_c0_g1_i2, TRINITY_DN38279_c0_g1_i2, TRINITY_DN40860_c0_g2_i1, TRINITY_DN40860_c0_g1_i1, TRINITY_DN41321_c0_g1_i2, TRINITY_DN48093_c3_g1_i1, TRINITY_DN48093_c3_g1_i2
Glycosphingolipid biosynthesis - lacto and neolacto series	map00601	1	ec:2.4.99.8 - alpha-2,8-sialyltransferase	2	TRINITY_DN47301_c3_g1_i3, TRINITY_DN47301_c3_g1_i5
Propanoate metabolism	map00640	3	ec:6.2.1.5 - ligase (ADP-forming), ec:6.2.1.4 - ligase (GDP-forming), ec:6.2.1.1 - ligase	1, 1, 1	TRINITY_DN38279_c0_g1_i2, TRINITY_DN38279_c0_g1_i2, TRINITY_DN40812_c0_g1_i2

## Sheet: Liver kegg_Pathway
Pathway	Pathway ID	#Enzs in Pathway	Enzyme	#Seqs of Enzyme	Seqs ID
Glycolysis / Gluconeogenesis	map00010	4	ec:3.1.3.9 - glucose 6-phosphate phosphatase, ec:6.2.1.1 - ligase, ec:1.1.1.1 - dehydrogenase, ec:2.7.1.1 - hexokinase type IV glucokinase	4, 1, 1, 1	TRINITY_DN47340_c2_g2_i1, TRINITY_DN47340_c2_g2_i3, TRINITY_DN47340_c2_g2_i2, TRINITY_DN47340_c2_g2_i4, TRINITY_DN40812_c0_g1_i2, TRINITY_DN40843_c0_g1_i1, TRINITY_DN35127_c0_g1_i1
Glyoxylate and dicarboxylate metabolism	map00630	2	ec:4.2.1.3 - hydratase, ec:6.3.1.2 - synthetase	2, 1	TRINITY_DN48093_c3_g1_i1, TRINITY_DN48093_c3_g1_i2, TRINITY_DN6181_c0_g1_i1
Glutathione metabolism	map00480	1	ec:1.1.1.42 - dehydrogenase (NADP+)	1	TRINITY_DN41321_c0_g1_i2
Pyruvate metabolism	map00620	1	ec:6.2.1.1 - ligase	1	TRINITY_DN40812_c0_g1_i2
Glycosaminoglycan biosynthesis - heparan sulfate / heparin	map00534	1	ec:2.4.2.26 - xylosyltransferase	2	TRINITY_DN47369_c0_g2_i2, TRINITY_DN47369_c0_g2_i1
Biosynthesis of antibiotics	map01130	18	ec:6.2.1.5 - ligase (ADP-forming), ec:6.2.1.4 - ligase (GDP-forming), ec:6.2.1.1 - ligase, ec:6.3.4.5 - synthase, ec:1.3.5.1 - dehydrogenase, ec:1.1.1.1 - dehydrogenase, ec:1.1.1.42 - dehydrogenase (NADP+), ec:4.2.1.3 - hydratase, ec:3.5.3.1 - arginine amidinase, ec:5.4.2.3 - mutase, ec:1.8.3.5 - oxidase, ec:2.6.1.57 - transaminase, ec:2.6.1.5 - transaminase, ec:2.6.1.9 - transaminase, ec:2.6.1.1…	1, 1, 1, 1, 2, 1, 1, 2, 2, 1, 1, 1, 1, 1, 1, 2, 1, 1	TRINITY_DN38279_c0_g1_i2, TRINITY_DN38279_c0_g1_i2, TRINITY_DN40812_c0_g1_i2, TRINITY_DN40393_c0_g1_i1, TRINITY_DN40860_c0_g2_i1, TRINITY_DN40860_c0_g1_i1, TRINITY_DN40843_c0_g1_i1, TRINITY_DN41321_c0_g1_i2, TRINITY_DN48093_c3_g1_i1, TRINITY_DN48093_c3_g1_i2, TRINITY_DN37669_c0_g1_i1, TRINITY_DN37669_c0_g1_i2, TRINITY_DN41356_c0_g1_i1, TRINITY_DN43413_c0_g2_i1, TRINITY_DN37703_c0_g1_i1, TRINITY_D…
Neomycin, kanamycin and gentamicin biosynthesis	map00524	1	ec:2.7.1.1 - hexokinase type IV glucokinase	1	TRINITY_DN35127_c0_g1_i1
alpha-Linolenic acid metabolism	map00592	1	ec:1.1.1.1 - dehydrogenase	1	TRINITY_DN40843_c0_g1_i1
Fatty acid elongation	map00062	1	ec:3.1.2.22 - hydrolase	2	TRINITY_DN40385_c0_g3_i1, TRINITY_DN47376_c6_g2_i1
Glycosphingolipid biosynthesis - ganglio series	map00604	1	ec:2.4.99.8 - alpha-2,8-sialyltransferase	2	TRINITY_DN47301_c3_g1_i3, TRINITY_DN47301_c3_g1_i5
Galactose metabolism	map00052	3	ec:3.1.3.9 - glucose 6-phosphate phosphatase, ec:2.7.7.12 - uridylyltransferase, ec:2.7.1.1 - hexokinase type IV glucokinase	4, 1, 1	TRINITY_DN47340_c2_g2_i1, TRINITY_DN47340_c2_g2_i3, TRINITY_DN47340_c2_g2_i2, TRINITY_DN47340_c2_g2_i4, TRINITY_DN43408_c0_g2_i1, TRINITY_DN35127_c0_g1_i1
Amino sugar and nucleotide sugar metabolism	map00520	5	ec:5.4.2.3 - mutase, ec:1.1.1.22 - 6-dehydrogenase, ec:2.7.7.12 - uridylyltransferase, ec:2.7.1.1 - hexokinase type IV glucokinase, ec:3.2.1.14 - ChiC	1, 1, 1, 1, 1	TRINITY_DN41356_c0_g1_i1, TRINITY_DN47419_c8_g1_i1, TRINITY_DN43408_c0_g2_i1, TRINITY_DN35127_c0_g1_i1, TRINITY_DN28305_c0_g1_i1
Phenylalanine metabolism	map00360	4	ec:2.6.1.57 - transaminase, ec:2.6.1.5 - transaminase, ec:2.6.1.9 - transaminase, ec:2.6.1.1 - transaminase	1, 1, 1, 1	TRINITY_DN37703_c0_g1_i1, TRINITY_DN37703_c0_g1_i1, TRINITY_DN37703_c0_g1_i1, TRINITY_DN37703_c0_g1_i1
Metabolism of xenobiotics by cytochrome P450	map00980	1	ec:1.1.1.1 - dehydrogenase	1	TRINITY_DN40843_c0_g1_i1
mTOR signaling pathway	map04150	1	ec:2.7.11.24 - protein kinase	7	TRINITY_DN43424_c0_g1_i2, TRINITY_DN43424_c0_g1_i3, TRINITY_DN43424_c0_g1_i1, TRINITY_DN43424_c0_g1_i4, TRINITY_DN37271_c1_g1_i5, TRINITY_DN37271_c1_g1_i2, TRINITY_DN37271_c1_g1_i3
Sphingolipid metabolism	map00600	3	ec:3.1.3.4 - phosphatase, ec:3.2.1.45 - psychosine hydrolase, ec:3.1.4.12 - phosphodiesterase	2, 1, 3	TRINITY_DN47331_c3_g2_i1, TRINITY_DN43982_c2_g1_i1, TRINITY_DN44832_c0_g1_i1, TRINITY_DN49619_c4_g1_i1, TRINITY_DN49619_c4_g1_i4, TRINITY_DN49619_c4_g1_i3
Aminoacyl-tRNA biosynthesis	map00970	4	ec:2.1.2.9 - formyltransferase, ec:6.3.5.7 - synthase (glutamine-hydrolysing), ec:6.1.1.16 - ligase, ec:6.1.1.4 - ligase	1, 4, 2, 2	TRINITY_DN40359_c0_g1_i2, TRINITY_DN43465_c0_g1_i3, TRINITY_DN43465_c0_g1_i4, TRINITY_DN43465_c0_g1_i1, TRINITY_DN43465_c0_g1_i2, TRINITY_DN49618_c2_g1_i2, TRINITY_DN49618_c2_g1_i1, TRINITY_DN48041_c0_g1_i2, TRINITY_DN48041_c0_g1_i1
Tyrosine metabolism	map00350	5	ec:1.1.1.1 - dehydrogenase, ec:2.6.1.57 - transaminase, ec:2.6.1.5 - transaminase, ec:2.6.1.9 - transaminase, ec:2.6.1.1 - transaminase	1, 1, 1, 1, 1	TRINITY_DN40843_c0_g1_i1, TRINITY_DN37703_c0_g1_i1, TRINITY_DN37703_c0_g1_i1, TRINITY_DN37703_c0_g1_i1, TRINITY_DN37703_c0_g1_i1
Aminobenzoate degradation	map00627	1	ec:3.1.3.41 - nitrophenyl phosphatase	46	TRINITY_DN43913_c0_g1_i1, TRINITY_DN48067_c0_g3_i3, TRINITY_DN48067_c0_g3_i2, TRINITY_DN43913_c0_g1_i3, TRINITY_DN43913_c0_g1_i4, TRINITY_DN47499_c0_g1_i2, TRINITY_DN49698_c0_g1_i1, TRINITY_DN49698_c0_g1_i2, TRINITY_DN47499_c0_g1_i1, TRINITY_DN49653_c4_g1_i3, TRINITY_DN49653_c4_g1_i2, TRINITY_DN45208_c0_g1_i1, TRINITY_DN28341_c0_g1_i1, TRINITY_DN40339_c0_g1_i1, TRINITY_DN47340_c2_g2_i1, TRINITY_D…
Novobiocin biosynthesis	map00401	4	ec:2.6.1.57 - transaminase, ec:2.6.1.5 - transaminase, ec:2.6.1.9 - transaminase, ec:2.6.1.1 - transaminase	1, 1, 1, 1	TRINITY_DN37703_c0_g1_i1, TRINITY_DN37703_c0_g1_i1, TRINITY_DN37703_c0_g1_i1, TRINITY_DN37703_c0_g1_i1
Histidine metabolism	map00340	1	ec:2.6.1.9 - transaminase	1	TRINITY_DN37703_c0_g1_i1
Tropane, piperidine and pyridine alkaloid biosynthesis	map00960	4	ec:2.6.1.57 - transaminase, ec:2.6.1.5 - transaminase, ec:2.6.1.9 - transaminase, ec:2.6.1.1 - transaminase	1, 1, 1, 1	TRINITY_DN37703_c0_g1_i1, TRINITY_DN37703_c0_g1_i1, TRINITY_DN37703_c0_g1_i1, TRINITY_DN37703_c0_g1_i1
Oxidative phosphorylation	map00190	6	ec:1.10.2.2 - reductase, ec:1.9.3.1 - oxidase, ec:1.6.99.3 - dehydrogenase, ec:1.6.5.3 - reductase (H+-translocating), ec:3.6.1.1 - diphosphatase, ec:1.3.5.1 - dehydrogenase	1, 13, 6, 6, 1, 2	TRINITY_DN47363_c8_g1_i1, TRINITY_DN37257_c0_g2_i2, TRINITY_DN37685_c0_g1_i1, TRINITY_DN47273_c2_g1_i11, TRINITY_DN47273_c2_g1_i9, TRINITY_DN47273_c2_g1_i8, TRINITY_DN47273_c2_g1_i4, TRINITY_DN45295_c1_g2_i4, TRINITY_DN45295_c1_g2_i5, TRINITY_DN45295_c1_g2_i3, TRINITY_DN45295_c1_g2_i1, TRINITY_DN37257_c0_g1_i2, TRINITY_DN37257_c0_g2_i1, TRINITY_DN47273_c2_g1_i1, TRINITY_DN33210_c0_g1_i1, TRINITY_…
Taurine and hypotaurine metabolism	map00430	1	ec:1.13.11.20 - dioxygenase	1	TRINITY_DN40342_c0_g1_i2
Phosphatidylinositol signaling system	map04070	7	ec:2.7.1.107 - kinase (ATP), ec:2.7.11.13 - kinase C, ec:2.7.1.127 - 3-kinase, ec:2.7.7.41 - cytidylyltransferase, ec:3.1.4.11 - phospholipase C, ec:3.1.3.67 - 3-phosphatase, ec:2.7.1.159 - 5/6-kinase	3, 5, 1, 2, 2, 5, 1	TRINITY_DN37206_c0_g2_i1, TRINITY_DN37206_c0_g2_i4, TRINITY_DN37206_c0_g1_i1, TRINITY_DN47315_c4_g7_i4, TRINITY_DN47315_c4_g7_i3, TRINITY_DN47315_c2_g2_i1, TRINITY_DN47315_c4_g3_i1, TRINITY_DN47315_c4_g7_i2, TRINITY_DN37223_c0_g1_i1, TRINITY_DN43752_c0_g2_i1, TRINITY_DN43752_c0_g2_i3, TRINITY_DN43962_c0_g1_i1, TRINITY_DN47483_c2_g1_i1, TRINITY_DN43913_c0_g1_i1, TRINITY_DN43913_c0_g1_i3, TRINITY_D…
Cysteine and methionine metabolism	map00270	6	ec:2.6.1.57 - transaminase, ec:2.6.1.5 - transaminase, ec:3.3.1.1 - S-adenosylhomocysteine synthase, ec:2.6.1.1 - transaminase, ec:1.13.11.20 - dioxygenase, ec:2.6.1.44 - transaminase	1, 1, 3, 1, 1, 5	TRINITY_DN37703_c0_g1_i1, TRINITY_DN37703_c0_g1_i1, TRINITY_DN43945_c0_g1_i1, TRINITY_DN43945_c0_g1_i2, TRINITY_DN85426_c0_g1_i1, TRINITY_DN37703_c0_g1_i1, TRINITY_DN40342_c0_g1_i2, TRINITY_DN48002_c1_g1_i2, TRINITY_DN48002_c1_g1_i3, TRINITY_DN48002_c1_g1_i5, TRINITY_DN48002_c1_g1_i9, TRINITY_DN48002_c1_g1_i1
Folate biosynthesis	map00790	1	ec:1.1.1.153 - reductase (L-erythro-7,8-dihydrobiopterin forming)	1	TRINITY_DN48014_c1_g1_i1
Inositol phosphate metabolism	map00562	5	ec:2.7.1.127 - 3-kinase, ec:3.1.4.11 - phospholipase C, ec:2.7.1.134 - 1-kinase, ec:3.1.3.67 - 3-phosphatase, ec:2.7.1.159 - 5/6-kinase	1, 2, 1, 5, 1	TRINITY_DN37223_c0_g1_i1, TRINITY_DN43962_c0_g1_i1, TRINITY_DN47483_c2_g1_i1, TRINITY_DN43481_c0_g1_i2, TRINITY_DN43913_c0_g1_i1, TRINITY_DN43913_c0_g1_i3, TRINITY_DN43913_c0_g1_i4, TRINITY_DN43913_c0_g1_i5, TRINITY_DN43913_c0_g1_i6, TRINITY_DN43481_c0_g1_i2
Glycine, serine and threonine metabolism	map00260	4	ec:1.1.1.1 - dehydrogenase, ec:2.6.1.51 - transaminase, ec:2.3.1.37 - synthase, ec:2.6.1.44 - transaminase	1, 5, 4, 5	TRINITY_DN40843_c0_g1_i1, TRINITY_DN48002_c1_g1_i2, TRINITY_DN48002_c1_g1_i3, TRINITY_DN48002_c1_g1_i5, TRINITY_DN48002_c1_g1_i9, TRINITY_DN48002_c1_g1_i1, TRINITY_DN47297_c0_g3_i2, TRINITY_DN47297_c0_g3_i5, TRINITY_DN47297_c0_g3_i4, TRINITY_DN47297_c0_g3_i7, TRINITY_DN48002_c1_g1_i2, TRINITY_DN48002_c1_g1_i3, TRINITY_DN48002_c1_g1_i5, TRINITY_DN48002_c1_g1_i9, TRINITY_DN48002_c1_g1_i1
Fatty acid degradation	map00071	2	ec:6.2.1.3 - ligase, ec:1.1.1.1 - dehydrogenase	2, 1	TRINITY_DN43905_c1_g2_i4, TRINITY_DN2001_c0_g1_i1, TRINITY_DN40843_c0_g1_i1
Starch and sucrose metabolism	map00500	3	ec:3.2.1.1 - glycogenase, ec:3.1.3.9 - glucose 6-phosphate phosphatase, ec:2.7.1.1 - hexokinase type IV glucokinase	1, 4, 1	TRINITY_DN37255_c0_g1_i1, TRINITY_DN47340_c2_g2_i1, TRINITY_DN47340_c2_g2_i3, TRINITY_DN47340_c2_g2_i2, TRINITY_DN47340_c2_g2_i4, TRINITY_DN35127_c0_g1_i1
Drug metabolism - other enzymes	map00983	4	ec:2.1.1.67 - S-methyltransferase, ec:3.2.1.31 - beta-glucuronide glucuronohydrolase glucuronidase, ec:3.1.1.1 - ali-esterase, ec:2.4.2.10 - phosphoribosyltransferase	2, 4, 7, 1	TRINITY_DN44872_c3_g2_i1, TRINITY_DN44872_c3_g2_i3, TRINITY_DN48075_c0_g1_i4, TRINITY_DN48075_c0_g1_i3, TRINITY_DN48075_c0_g1_i2, TRINITY_DN48075_c0_g1_i1, TRINITY_DN43711_c0_g1_i5, TRINITY_DN43711_c0_g1_i3, TRINITY_DN43711_c0_g1_i2, TRINITY_DN48041_c0_g1_i1, TRINITY_DN48041_c0_g1_i2, TRINITY_DN41324_c0_g1_i1, TRINITY_DN41324_c0_g1_i2, TRINITY_DN44853_c0_g1_i1
Flavone and flavonol biosynthesis	map00944	1	ec:3.2.1.31 - beta-glucuronide glucuronohydrolase glucuronidase	4	TRINITY_DN48075_c0_g1_i4, TRINITY_DN48075_c0_g1_i3, TRINITY_DN48075_c0_g1_i2, TRINITY_DN48075_c0_g1_i1
Th1 and Th2 cell differentiation	map04658	1	ec:3.1.3.16 - phosphatase	34	TRINITY_DN43913_c0_g1_i1, TRINITY_DN43913_c0_g1_i3, TRINITY_DN43913_c0_g1_i4, TRINITY_DN47499_c0_g1_i2, TRINITY_DN49698_c0_g1_i1, TRINITY_DN49698_c0_g1_i2, TRINITY_DN47499_c0_g1_i1, TRINITY_DN49653_c4_g1_i3, TRINITY_DN49653_c4_g1_i2, TRINITY_DN45208_c0_g1_i1, TRINITY_DN28341_c0_g1_i1, TRINITY_DN48057_c0_g1_i8, TRINITY_DN48057_c0_g1_i9, TRINITY_DN47267_c5_g1_i4, TRINITY_DN45281_c0_g1_i2, TRINITY_D…
Alanine, aspartate and glutamate metabolism	map00250	4	ec:6.3.4.5 - synthase, ec:6.3.1.2 - synthetase, ec:2.6.1.1 - transaminase, ec:2.6.1.44 - transaminase	1, 1, 1, 5	TRINITY_DN40393_c0_g1_i1, TRINITY_DN6181_c0_g1_i1, TRINITY_DN37703_c0_g1_i1, TRINITY_DN48002_c1_g1_i2, TRINITY_DN48002_c1_g1_i3, TRINITY_DN48002_c1_g1_i5, TRINITY_DN48002_c1_g1_i9, TRINITY_DN48002_c1_g1_i1
Fatty acid biosynthesis	map00061	1	ec:6.2.1.3 - ligase	2	TRINITY_DN43905_c1_g2_i4, TRINITY_DN2001_c0_g1_i1
T cell receptor signaling pathway	map04660	2	ec:3.1.3.16 - phosphatase, ec:2.7.10.2 - protein-tyrosine kinase	34, 9	TRINITY_DN43913_c0_g1_i1, TRINITY_DN43913_c0_g1_i3, TRINITY_DN43913_c0_g1_i4, TRINITY_DN47499_c0_g1_i2, TRINITY_DN49698_c0_g1_i1, TRINITY_DN49698_c0_g1_i2, TRINITY_DN47499_c0_g1_i1, TRINITY_DN49653_c4_g1_i3, TRINITY_DN49653_c4_g1_i2, TRINITY_DN45208_c0_g1_i1, TRINITY_DN28341_c0_g1_i1, TRINITY_DN48057_c0_g1_i8, TRINITY_DN48057_c0_g1_i9, TRINITY_DN47267_c5_g1_i4, TRINITY_DN45281_c0_g1_i2, TRINITY_D…
Glycosphingolipid biosynthesis - globo and isoglobo series	map00603	1	ec:2.4.99.8 - alpha-2,8-sialyltransferase	2	TRINITY_DN47301_c3_g1_i3, TRINITY_DN47301_c3_g1_i5
Pyrimidine metabolism	map00240	5	ec:3.1.3.5 - uridine 5'-nucleotidase, ec:4.1.1.23 - decarboxylase, ec:3.6.1.23 - diphosphatase, ec:2.7.7.6 - RNA polymerase, ec:2.4.2.10 - phosphoribosyltransferase	1, 1, 2, 12, 1	TRINITY_DN47322_c0_g1_i2, TRINITY_DN44853_c0_g1_i1, TRINITY_DN43996_c0_g2_i1, TRINITY_DN43996_c0_g2_i2, TRINITY_DN33049_c0_g1_i1, TRINITY_DN37667_c0_g1_i1, TRINITY_DN43944_c1_g1_i4, TRINITY_DN47435_c0_g1_i1, TRINITY_DN27060_c0_g1_i1, TRINITY_DN43944_c1_g1_i2, TRINITY_DN47435_c0_g1_i2, TRINITY_DN43944_c1_g1_i3, TRINITY_DN27060_c0_g1_i3, TRINITY_DN27060_c0_g1_i2, TRINITY_DN32372_c0_g1_i1, TRINITY_D…
Porphyrin and chlorophyll metabolism	map00860	2	ec:2.3.1.37 - synthase, ec:3.2.1.31 - beta-glucuronide glucuronohydrolase glucuronidase	4, 4	TRINITY_DN47297_c0_g3_i2, TRINITY_DN47297_c0_g3_i5, TRINITY_DN47297_c0_g3_i4, TRINITY_DN47297_c0_g3_i7, TRINITY_DN48075_c0_g1_i4, TRINITY_DN48075_c0_g1_i3, TRINITY_DN48075_c0_g1_i2, TRINITY_DN48075_c0_g1_i1
Fructose and mannose metabolism	map00051	3	ec:2.7.1.105 - phosphofructokinase 2, ec:5.3.1.5 - isomerase, ec:2.7.1.1 - hexokinase type IV glucokinase	1, 1, 1	TRINITY_DN41377_c0_g1_i3, TRINITY_DN43416_c0_g1_i3, TRINITY_DN35127_c0_g1_i1
Arginine and proline metabolism	map00330	2	ec:3.5.3.1 - arginine amidinase, ec:2.6.1.1 - transaminase	2, 1	TRINITY_DN37669_c0_g1_i1, TRINITY_DN37669_c0_g1_i2, TRINITY_DN37703_c0_g1_i1
Isoquinoline alkaloid biosynthesis	map00950	3	ec:2.6.1.57 - transaminase, ec:2.6.1.5 - transaminase, ec:2.6.1.1 - transaminase	1, 1, 1	TRINITY_DN37703_c0_g1_i1, TRINITY_DN37703_c0_g1_i1, TRINITY_DN37703_c0_g1_i1
Phenylpropanoid biosynthesis	map00940	1	ec:1.11.1.7 - lactoperoxidase	2	TRINITY_DN43990_c0_g3_i3, TRINITY_DN43990_c0_g3_i1
Lysine degradation	map00310	1	ec:2.1.1.43 - N-methyltransferase	10	TRINITY_DN49644_c2_g1_i4, TRINITY_DN47309_c0_g1_i2, TRINITY_DN41338_c1_g1_i2, TRINITY_DN49644_c2_g1_i1, TRINITY_DN47497_c5_g2_i2, TRINITY_DN47497_c5_g2_i1, TRINITY_DN49644_c2_g1_i3, TRINITY_DN49644_c2_g1_i2, TRINITY_DN47309_c0_g1_i1, TRINITY_DN33298_c0_g1_i1
Naphthalene degradation	map00626	1	ec:1.1.1.1 - dehydrogenase	1	TRINITY_DN40843_c0_g1_i1
Phenylalanine, tyrosine and tryptophan biosynthesis	map00400	4	ec:2.6.1.57 - transaminase, ec:2.6.1.5 - transaminase, ec:2.6.1.9 - transaminase, ec:2.6.1.1 - transaminase	1, 1, 1, 1	TRINITY_DN37703_c0_g1_i1, TRINITY_DN37703_c0_g1_i1, TRINITY_DN37703_c0_g1_i1, TRINITY_DN37703_c0_g1_i1
Sulfur metabolism	map00920	1	ec:2.8.1.1 - sulfurtransferase	1	TRINITY_DN40831_c0_g1_i1
Lysine biosynthesis	map00300	1	ec:2.6.1.57 - transaminase	1	TRINITY_DN37703_c0_g1_i1
Nicotinate and nicotinamide metabolism	map00760	2	ec:3.1.3.5 - uridine 5'-nucleotidase, ec:2.7.1.23 - kinase	1, 3	TRINITY_DN47322_c0_g1_i2, TRINITY_DN44898_c1_g2_i1, TRINITY_DN47344_c2_g1_i1, TRINITY_DN47344_c2_g1_i4
Glycosaminoglycan biosynthesis - chondroitin sulfate / dermatan sulfate	map00532	1	ec:2.4.2.26 - xylosyltransferase	2	TRINITY_DN47369_c0_g2_i2, TRINITY_DN47369_c0_g2_i1
Purine metabolism	map00230	5	ec:3.6.1.15 - phosphatase, ec:3.1.3.5 - uridine 5'-nucleotidase, ec:3.6.1.3 - adenylpyrophosphatase, ec:2.7.7.6 - RNA polymerase, ec:3.1.4.17 - phosphodiesterase	110, 1, 36, 12, 4	TRINITY_DN43461_c0_g1_i1, TRINITY_DN43461_c0_g1_i2, TRINITY_DN47447_c1_g2_i8, TRINITY_DN47447_c1_g2_i5, TRINITY_DN40829_c0_g1_i3, TRINITY_DN47447_c1_g2_i3, TRINITY_DN47447_c1_g2_i4, TRINITY_DN47447_c1_g2_i2, TRINITY_DN48028_c3_g2_i4, TRINITY_DN49613_c1_g1_i2, TRINITY_DN48028_c3_g2_i3, TRINITY_DN48068_c0_g1_i1, TRINITY_DN49613_c1_g1_i1, TRINITY_DN37675_c1_g1_i1, TRINITY_DN47262_c4_g1_i1, TRINITY_D…
Vitamin B6 metabolism	map00750	1	ec:2.7.1.35 - kinase	1	TRINITY_DN28300_c0_g1_i1
Glycerolipid metabolism	map00561	2	ec:2.7.1.107 - kinase (ATP), ec:3.1.3.4 - phosphatase	3, 2	TRINITY_DN37206_c0_g2_i1, TRINITY_DN37206_c0_g2_i4, TRINITY_DN37206_c0_g1_i1, TRINITY_DN47331_c3_g2_i1, TRINITY_DN43982_c2_g1_i1
Arginine biosynthesis	map00220	4	ec:6.3.4.5 - synthase, ec:3.5.3.1 - arginine amidinase, ec:6.3.1.2 - synthetase, ec:2.6.1.1 - transaminase	1, 2, 1, 1	TRINITY_DN40393_c0_g1_i1, TRINITY_DN37669_c0_g1_i1, TRINITY_DN37669_c0_g1_i2, TRINITY_DN6181_c0_g1_i1, TRINITY_DN37703_c0_g1_i1
Arachidonic acid metabolism	map00590	1	ec:1.14.99.1 - synthase	2	TRINITY_DN43990_c0_g3_i3, TRINITY_DN43990_c0_g3_i1
Drug metabolism - cytochrome P450	map00982	1	ec:1.1.1.1 - dehydrogenase	1	TRINITY_DN40843_c0_g1_i1
Retinol metabolism	map00830	2	ec:1.1.1.105 - dehydrogenase (NAD+), ec:1.1.1.1 - dehydrogenase	2, 1	TRINITY_DN37292_c0_g1_i2, TRINITY_DN37292_c0_g1_i1, TRINITY_DN40843_c0_g1_i1
Methane metabolism	map00680	2	ec:6.2.1.1 - ligase, ec:1.1.1.284 - dehydrogenase	1, 1	TRINITY_DN40812_c0_g1_i2, TRINITY_DN43956_c0_g2_i1
Ether lipid metabolism	map00565	1	ec:3.1.3.4 - phosphatase	2	TRINITY_DN47331_c3_g2_i1, TRINITY_DN43982_c2_g1_i1
One carbon pool by folate	map00670	4	ec:2.1.2.9 - formyltransferase, ec:6.3.4.3 - ligase, ec:1.5.1.5 - dehydrogenase (NADP+), ec:3.5.4.9 - cyclohydrolase	1, 5, 5, 5	TRINITY_DN40359_c0_g1_i2, TRINITY_DN49626_c3_g1_i2, TRINITY_DN49626_c3_g1_i1, TRINITY_DN49626_c3_g1_i4, TRINITY_DN49626_c3_g1_i3, TRINITY_DN49626_c3_g1_i5, TRINITY_DN49626_c3_g1_i2, TRINITY_DN49626_c3_g1_i1, TRINITY_DN49626_c3_g1_i4, TRINITY_DN49626_c3_g1_i3, TRINITY_DN49626_c3_g1_i5, TRINITY_DN49626_c3_g1_i2, TRINITY_DN49626_c3_g1_i1, TRINITY_DN49626_c3_g1_i4, TRINITY_DN49626_c3_g1_i3, TRINITY_D…
Nitrogen metabolism	map00910	1	ec:6.3.1.2 - synthetase	1	TRINITY_DN6181_c0_g1_i1
Pentose and glucuronate interconversions	map00040	4	ec:1.1.1.179 - 1-dehydrogenase (NADP+), ec:5.3.1.5 - isomerase, ec:3.2.1.31 - beta-glucuronide glucuronohydrolase glucuronidase, ec:1.1.1.22 - 6-dehydrogenase	1, 1, 4, 1	TRINITY_DN40377_c0_g1_i1, TRINITY_DN43416_c0_g1_i3, TRINITY_DN48075_c0_g1_i4, TRINITY_DN48075_c0_g1_i3, TRINITY_DN48075_c0_g1_i2, TRINITY_DN48075_c0_g1_i1, TRINITY_DN47419_c8_g1_i1
C5-Branched dibasic acid metabolism	map00660	1	ec:6.2.1.5 - ligase (ADP-forming)	1	TRINITY_DN38279_c0_g1_i2
Terpenoid backbone biosynthesis	map00900	2	ec:1.8.3.5 - oxidase, ec:5.3.3.2 - Delta-isomerase	1, 2	TRINITY_DN43413_c0_g2_i1, TRINITY_DN38033_c0_g1_i1, TRINITY_DN38033_c0_g1_i2
Ubiquinone and other terpenoid-quinone biosynthesis	map00130	1	ec:2.6.1.5 - transaminase	1	TRINITY_DN37703_c0_g1_i1
Butanoate metabolism	map00650	1	ec:1.3.5.1 - dehydrogenase	2	TRINITY_DN40860_c0_g2_i1, TRINITY_DN40860_c0_g1_i1
Chloroalkane and chloroalkene degradation	map00625	1	ec:1.1.1.1 - dehydrogenase	1	TRINITY_DN40843_c0_g1_i1
Glycerophospholipid metabolism	map00564	5	ec:3.1.4.46 - phosphodiesterase, ec:2.7.1.107 - kinase (ATP), ec:2.7.8.5 - 1-phosphatidyltransferase, ec:3.1.3.4 - phosphatase, ec:2.7.7.41 - cytidylyltransferase	4, 3, 1, 2, 2	TRINITY_DN44810_c0_g1_i1, TRINITY_DN44810_c0_g1_i3, TRINITY_DN44810_c0_g1_i2, TRINITY_DN44810_c0_g1_i4, TRINITY_DN37206_c0_g2_i1, TRINITY_DN37206_c0_g2_i4, TRINITY_DN37206_c0_g1_i1, TRINITY_DN40806_c0_g1_i1, TRINITY_DN47331_c3_g2_i1, TRINITY_DN43982_c2_g1_i1, TRINITY_DN43752_c0_g2_i1, TRINITY_DN43752_c0_g2_i3
Thiamine metabolism	map00730	1	ec:3.6.1.15 - phosphatase	110	TRINITY_DN43461_c0_g1_i1, TRINITY_DN43461_c0_g1_i2, TRINITY_DN47447_c1_g2_i8, TRINITY_DN47447_c1_g2_i5, TRINITY_DN40829_c0_g1_i3, TRINITY_DN47447_c1_g2_i3, TRINITY_DN47447_c1_g2_i4, TRINITY_DN47447_c1_g2_i2, TRINITY_DN48028_c3_g2_i4, TRINITY_DN49613_c1_g1_i2, TRINITY_DN48028_c3_g2_i3, TRINITY_DN48068_c0_g1_i1, TRINITY_DN49613_c1_g1_i1, TRINITY_DN37675_c1_g1_i1, TRINITY_DN47262_c4_g1_i1, TRINITY_D…
Carbon fixation pathways in prokaryotes	map00720	8	ec:6.2.1.5 - ligase (ADP-forming), ec:6.2.1.1 - ligase, ec:6.3.4.3 - ligase, ec:1.3.5.1 - dehydrogenase, ec:1.1.1.42 - dehydrogenase (NADP+), ec:4.2.1.3 - hydratase, ec:1.5.1.5 - dehydrogenase (NADP+), ec:3.5.4.9 - cyclohydrolase	1, 1, 5, 2, 1, 2, 5, 5	TRINITY_DN38279_c0_g1_i2, TRINITY_DN40812_c0_g1_i2, TRINITY_DN49626_c3_g1_i2, TRINITY_DN49626_c3_g1_i1, TRINITY_DN49626_c3_g1_i4, TRINITY_DN49626_c3_g1_i3, TRINITY_DN49626_c3_g1_i5, TRINITY_DN40860_c0_g2_i1, TRINITY_DN40860_c0_g1_i1, TRINITY_DN41321_c0_g1_i2, TRINITY_DN48093_c3_g1_i1, TRINITY_DN48093_c3_g1_i2, TRINITY_DN49626_c3_g1_i2, TRINITY_DN49626_c3_g1_i1, TRINITY_DN49626_c3_g1_i4, TRINITY_D…
Steroid biosynthesis	map00100	2	ec:1.14.13.70 - 14alpha-demethylase, ec:5.3.3.5 - Delta-isomerase	1, 4	TRINITY_DN43469_c0_g1_i1, TRINITY_DN45201_c1_g4_i3, TRINITY_DN45201_c1_g4_i2, TRINITY_DN54054_c0_g1_i1, TRINITY_DN45201_c1_g4_i1
Glycosaminoglycan degradation	map00531	1	ec:3.2.1.31 - beta-glucuronide glucuronohydrolase glucuronidase	4	TRINITY_DN48075_c0_g1_i4, TRINITY_DN48075_c0_g1_i3, TRINITY_DN48075_c0_g1_i2, TRINITY_DN48075_c0_g1_i1
Ascorbate and aldarate metabolism	map00053	1	ec:1.1.1.22 - 6-dehydrogenase	1	TRINITY_DN47419_c8_g1_i1
Carbon fixation in photosynthetic organisms	map00710	1	ec:2.6.1.1 - transaminase	1	TRINITY_DN37703_c0_g1_i1
Streptomycin biosynthesis	map00521	1	ec:2.7.1.1 - hexokinase type IV glucokinase	1	TRINITY_DN35127_c0_g1_i1
Other glycan degradation	map00511	2	ec:3.2.1.45 - psychosine hydrolase, ec:3.2.1.24 - alpha-D-mannosidase	1, 4	TRINITY_DN44832_c0_g1_i1, TRINITY_DN48070_c0_g1_i2, TRINITY_DN48070_c0_g1_i5, TRINITY_DN48070_c0_g1_i7, TRINITY_DN48070_c0_g1_i1
Citrate cycle (TCA cycle)	map00020	5	ec:6.2.1.5 - ligase (ADP-forming), ec:6.2.1.4 - ligase (GDP-forming), ec:1.3.5.1 - dehydrogenase, ec:1.1.1.42 - dehydrogenase (NADP+), ec:4.2.1.3 - hydratase	1, 1, 2, 1, 2	TRINITY_DN38279_c0_g1_i2, TRINITY_DN38279_c0_g1_i2, TRINITY_DN40860_c0_g2_i1, TRINITY_DN40860_c0_g1_i1, TRINITY_DN41321_c0_g1_i2, TRINITY_DN48093_c3_g1_i1, TRINITY_DN48093_c3_g1_i2
Glycosphingolipid biosynthesis - lacto and neolacto series	map00601	1	ec:2.4.99.8 - alpha-2,8-sialyltransferase	2	TRINITY_DN47301_c3_g1_i3, TRINITY_DN47301_c3_g1_i5
Propanoate metabolism	map00640	3	ec:6.2.1.5 - ligase (ADP-forming), ec:6.2.1.4 - ligase (GDP-forming), ec:6.2.1.1 - ligase	1, 1, 1	TRINITY_DN38279_c0_g1_i2, TRINITY_DN38279_c0_g1_i2, TRINITY_DN40812_c0_g1_i2
