# Supplementary material for: De novo assembly and transcriptome dataset of liver, testis and head kidney from red drum (Sciaenops ocellatus)
Source: Data Brief. 2019 Jan 11;22:934–9. doi: 10.1016/j.dib.2019.01.011 (PMC6362861; doi:10.1016/j.dib.2019.01.011)
Supplement: Supplementary file 4 — Supplementary material [file mmc4.xlsx]

## Sheet: Liver GO annotated sequences
SeqName	Description	#GO	GO IDs	GO Names
TRINITY_DN10001_c0_g1_i1	homeobox ARX	4	C:GO:0005634; P:GO:0007275; P:GO:0006355; F:GO:0043565	C:nucleus; P:multicellular organism development; P:regulation of transcription, DNA-templated; F:sequence-specific DNA binding
TRINITY_DN10025_c0_g1_i1	Zinc finger 185	2	F:GO:0008270; F:GO:0046872	F:zinc ion binding; F:metal ion binding
TRINITY_DN1004_c0_g1_i1	general transcription factor II-I repeat domain-containing 2-like	1	F:GO:0003676	F:nucleic acid binding
TRINITY_DN1004_c0_g2_i1	general transcription factor II-I repeat domain-containing 2-like	1	F:GO:0003676	F:nucleic acid binding
TRINITY_DN10144_c1_g1_i1	PREDICTED: plexin-A2	5	P:GO:0007165; C:GO:0016020; C:GO:0016021; F:GO:0017154; P:GO:0071526	P:signal transduction; C:membrane; C:integral component of membrane; F:semaphorin receptor activity; P:semaphorin-plexin signaling pathway
TRINITY_DN1014_c0_g1_i1	calcium calmodulin-dependent kinase type II subunit alpha, partial	8	F:GO:0000166; F:GO:0005524; F:GO:0004672; P:GO:0016310; F:GO:0016740; F:GO:0004674; P:GO:0006468; F:GO:0016301	F:nucleotide binding; F:ATP binding; F:protein kinase activity; P:phosphorylation; F:transferase activity; F:protein serine/threonine kinase activity; P:protein phosphorylation; F:kinase activity
TRINITY_DN1026_c0_g1_i1	Transposable element Tcb1 transposase	6	F:GO:0003677; P:GO:0016192; F:GO:0003779; P:GO:0045010; P:GO:0015074; P:GO:0006313	F:DNA binding; P:vesicle-mediated transport; F:actin binding; P:actin nucleation; P:DNA integration; P:transposition, DNA-mediated
TRINITY_DN10303_c0_g1_i1	hypothetical protein EH28_07724	2	C:GO:0016020; C:GO:0016021	C:membrane; C:integral component of membrane
TRINITY_DN10303_c0_g2_i1	hypothetical protein EH28_07724	2	C:GO:0016020; C:GO:0016021	C:membrane; C:integral component of membrane
TRINITY_DN10325_c0_g1_i1	PREDICTED: LIM domain and actin-binding protein 1-like	2	F:GO:0008270; F:GO:0046872	F:zinc ion binding; F:metal ion binding
TRINITY_DN10331_c0_g1_i1	PREDICTED: U4/U6 small nuclear ribonucleoprotein Prp3	5	C:GO:0030529; C:GO:0046540; C:GO:0019013; P:GO:0006397; P:GO:0000398	C:intracellular ribonucleoprotein complex; C:U4/U6 x U5 tri-snRNP complex; C:viral nucleocapsid; P:mRNA processing; P:mRNA splicing, via spliceosome
TRINITY_DN10415_c0_g1_i1	PREDICTED: purine nucleoside phosphorylase-like	7	F:GO:0016757; F:GO:0003824; P:GO:0009116; F:GO:0016740; P:GO:0006139; F:GO:0016763; F:GO:0004731	F:transferase activity, transferring glycosyl groups; F:catalytic activity; P:nucleoside metabolic process; F:transferase activity; P:nucleobase-containing compound metabolic process; F:transferase activity, transferring pentosyl groups; F:purine-nucleoside phosphorylase activity
TRINITY_DN10454_c0_g1_i1	hypothetical protein EH28_04373	7	P:GO:0030866; F:GO:0003964; C:GO:0005856; F:GO:0003779; F:GO:0005198; P:GO:0006278; F:GO:0008092	P:cortical actin cytoskeleton organization; F:RNA-directed DNA polymerase activity; C:cytoskeleton; F:actin binding; F:structural molecule activity; P:RNA-dependent DNA biosynthetic process; F:cytoskeletal protein binding
TRINITY_DN10458_c0_g1_i1	Retinal-specific ATP-binding cassette transporter	12	F:GO:0000166; F:GO:0016887; F:GO:0005524; C:GO:0005887; F:GO:0042626; P:GO:0055085; P:GO:0008152; C:GO:0016020; C:GO:0016021; P:GO:0007601; P:GO:0006810; F:GO:0005215	F:nucleotide binding; F:ATPase activity; F:ATP binding; C:integral component of plasma membrane; F:ATPase activity, coupled to transmembrane movement of substances; P:transmembrane transport; P:metabolic process; C:membrane; C:integral component of membrane; P:visual perception; P:transport; F:transporter activity
TRINITY_DN10513_c0_g1_i1	PREDICTED: 50S ribosomal protein L9, chloroplastic-like	4	F:GO:0003735; C:GO:0005840; C:GO:0005622; P:GO:0006412	F:structural constituent of ribosome; C:ribosome; C:intracellular; P:translation
TRINITY_DN10549_c0_g1_i1	PREDICTED: uncharacterized protein LOC101169091	6	F:GO:0016706; C:GO:0016020; C:GO:0016021; P:GO:0055114; F:GO:0008168; P:GO:0032259	F:oxidoreductase activity, acting on paired donors, with incorporation or reduction of molecular oxygen, 2-oxoglutarate as one donor, and incorporation of one atom each of oxygen into both donors; C:membrane; C:integral component of membrane; P:oxidation-reduction process; F:methyltransferase activity; P:methylation
TRINITY_DN10577_c0_g1_i1	PREDICTED: torsin-1A-like isoform X2	5	F:GO:0000166; F:GO:0005524; P:GO:0051085; C:GO:0005783; P:GO:0007029	F:nucleotide binding; F:ATP binding; P:chaperone mediated protein folding requiring cofactor; C:endoplasmic reticulum; P:endoplasmic reticulum organization
TRINITY_DN10586_c0_g1_i1	Potassium voltage-gated channel subfamily A member 4	20	P:GO:0071805; P:GO:0055085; P:GO:0040001; C:GO:0008076; P:GO:0030041; P:GO:0051260; F:GO:0005244; F:GO:0005267; P:GO:0060027; P:GO:0006810; P:GO:0006813; F:GO:0005216; F:GO:0005249; P:GO:0006811; F:GO:0030955; P:GO:0042074; C:GO:0016020; C:GO:0016021; P:GO:0034765; P:GO:0055113	P:potassium ion transmembrane transport; P:transmembrane transport; P:establishment of mitotic spindle localization; C:voltage-gated potassium channel complex; P:actin filament polymerization; P:protein homooligomerization; F:voltage-gated ion channel activity; F:potassium channel activity; P:convergent extension involved in gastrulation; P:transport; P:potassium ion transport; F:ion channel acti…
TRINITY_DN10595_c0_g1_i1	PREDICTED: LIM and calponin homology domains-containing protein 1-like	2	F:GO:0008270; F:GO:0046872	F:zinc ion binding; F:metal ion binding
TRINITY_DN10724_c0_g1_i1	C-Jun-amino-terminal kinase-interacting 1-like	2	P:GO:0016310; F:GO:0016301	P:phosphorylation; F:kinase activity
TRINITY_DN10777_c0_g1_i1	glycine-gated ion channel alpha3 subunit, partial	12	C:GO:0005887; P:GO:0006811; F:GO:0022824; P:GO:0034220; C:GO:0016020; C:GO:0016021; F:GO:0005230; C:GO:0030054; F:GO:0016594; C:GO:0045202; P:GO:0006810; C:GO:0005886	C:integral component of plasma membrane; P:ion transport; F:transmitter-gated ion channel activity; P:ion transmembrane transport; C:membrane; C:integral component of membrane; F:extracellular ligand-gated ion channel activity; C:cell junction; F:glycine binding; C:synapse; P:transport; C:plasma membrane
TRINITY_DN10923_c0_g1_i1	Anoctamin-8	2	C:GO:0016020; C:GO:0016021	C:membrane; C:integral component of membrane
TRINITY_DN10990_c0_g1_i1	hypothetical protein EH28_04182	6	F:GO:0003964; F:GO:0016706; P:GO:0006278; P:GO:0055114; F:GO:0008168; P:GO:0032259	F:RNA-directed DNA polymerase activity; F:oxidoreductase activity, acting on paired donors, with incorporation or reduction of molecular oxygen, 2-oxoglutarate as one donor, and incorporation of one atom each of oxygen into both donors; P:RNA-dependent DNA biosynthetic process; P:oxidation-reduction process; F:methyltransferase activity; P:methylation
TRINITY_DN10990_c1_g1_i1	putative RNA-directed DNA polymerase from transposon X-element	6	F:GO:0003964; F:GO:0016706; P:GO:0006278; P:GO:0055114; F:GO:0008168; P:GO:0032259	F:RNA-directed DNA polymerase activity; F:oxidoreductase activity, acting on paired donors, with incorporation or reduction of molecular oxygen, 2-oxoglutarate as one donor, and incorporation of one atom each of oxygen into both donors; P:RNA-dependent DNA biosynthetic process; P:oxidation-reduction process; F:methyltransferase activity; P:methylation
TRINITY_DN11111_c0_g1_i1	PREDICTED: uncharacterized protein KIAA0895-like homolog	3	P:GO:0008150; C:GO:0005575; F:GO:0003674	P:biological_process; C:cellular_component; F:molecular_function
TRINITY_DN11118_c0_g1_i1	PREDICTED: probable palmitoyltransferase ZDHHC8	9	F:GO:0016746; F:GO:0019706; F:GO:0008270; F:GO:0046872; F:GO:0016409; C:GO:0016020; C:GO:0016021; P:GO:0018345; F:GO:0016740	F:transferase activity, transferring acyl groups; F:protein-cysteine S-palmitoyltransferase activity; F:zinc ion binding; F:metal ion binding; F:palmitoyltransferase activity; C:membrane; C:integral component of membrane; P:protein palmitoylation; F:transferase activity
TRINITY_DN11118_c1_g1_i1	putative palmitoyltransferase ZDHHC8	9	F:GO:0016746; F:GO:0019706; F:GO:0008270; F:GO:0046872; F:GO:0016409; C:GO:0016020; C:GO:0016021; P:GO:0018345; F:GO:0016740	F:transferase activity, transferring acyl groups; F:protein-cysteine S-palmitoyltransferase activity; F:zinc ion binding; F:metal ion binding; F:palmitoyltransferase activity; C:membrane; C:integral component of membrane; P:protein palmitoylation; F:transferase activity
TRINITY_DN11119_c0_g1_i1	PREDICTED: protein mab-21-like 2	8	C:GO:0005634; P:GO:0001654; P:GO:0007275; P:GO:0060041; P:GO:0048048; P:GO:0043010; P:GO:0048701; P:GO:0002088	C:nucleus; P:eye development; P:multicellular organism development; P:retina development in camera-type eye; P:embryonic eye morphogenesis; P:camera-type eye development; P:embryonic cranial skeleton morphogenesis; P:lens development in camera-type eye
TRINITY_DN11119_c1_g1_i1	PREDICTED: protein mab-21-like 1	6	P:GO:0001654; P:GO:0060041; P:GO:0048048; P:GO:0043010; P:GO:0048701; P:GO:0002088	P:eye development; P:retina development in camera-type eye; P:embryonic eye morphogenesis; P:camera-type eye development; P:embryonic cranial skeleton morphogenesis; P:lens development in camera-type eye
TRINITY_DN11155_c0_g2_i1	PREDICTED: cytochrome P450 4V2	9	F:GO:0005506; F:GO:0016705; F:GO:0046872; F:GO:0016491; C:GO:0016020; C:GO:0016021; P:GO:0055114; F:GO:0004497; F:GO:0020037	F:iron ion binding; F:oxidoreductase activity, acting on paired donors, with incorporation or reduction of molecular oxygen; F:metal ion binding; F:oxidoreductase activity; C:membrane; C:integral component of membrane; P:oxidation-reduction process; F:monooxygenase activity; F:heme binding
TRINITY_DN11203_c0_g1_i1	C-C chemokine receptor type 2-like	4	F:GO:0004930; P:GO:0007186; C:GO:0016020; P:GO:0042221	F:G-protein coupled receptor activity; P:G-protein coupled receptor signaling pathway; C:membrane; P:response to chemical
TRINITY_DN11233_c0_g1_i1	zinc finger 536, partial	2	F:GO:0003676; F:GO:0046872	F:nucleic acid binding; F:metal ion binding
TRINITY_DN11235_c0_g1_i1	zinc finger 24	7	C:GO:0005634; F:GO:0003700; P:GO:0006351; P:GO:0006355; P:GO:0006366; F:GO:0000981; P:GO:0006357	C:nucleus; F:transcription factor activity, sequence-specific DNA binding; P:transcription, DNA-templated; P:regulation of transcription, DNA-templated; P:transcription from RNA polymerase II promoter; F:RNA polymerase II transcription factor activity, sequence-specific DNA binding; P:regulation of transcription from RNA polymerase II promoter
TRINITY_DN11245_c0_g1_i1	probable lipid phosphate phosphatase PPAPDC3	1	C:GO:0016021	C:integral component of membrane
TRINITY_DN11256_c0_g1_i1	vascular endothelial growth factor C-like	6	P:GO:0008283; F:GO:0008083; P:GO:0051781; P:GO:0007165; C:GO:0016020; P:GO:0040007	P:cell proliferation; F:growth factor activity; P:positive regulation of cell division; P:signal transduction; C:membrane; P:growth
TRINITY_DN11257_c0_g1_i1	tripartite motif-containing 16-like	3	F:GO:0008270; F:GO:0046872; C:GO:0005622	F:zinc ion binding; F:metal ion binding; C:intracellular
TRINITY_DN11257_c0_g2_i1	tripartite motif-containing 16-like	3	F:GO:0008270; F:GO:0046872; C:GO:0005622	F:zinc ion binding; F:metal ion binding; C:intracellular
TRINITY_DN11267_c0_g2_i1	Proenkephalin-B	1	P:GO:0007218	P:neuropeptide signaling pathway
TRINITY_DN11272_c0_g1_i1	flocculation FLO11-like	3	C:GO:0005634; F:GO:0003677; P:GO:0006355	C:nucleus; F:DNA binding; P:regulation of transcription, DNA-templated
TRINITY_DN11297_c0_g1_i1	HEG homolog 1	5	P:GO:0007507; P:GO:0007043; F:GO:0005509; C:GO:0016020; C:GO:0016021	P:heart development; P:cell-cell junction assembly; F:calcium ion binding; C:membrane; C:integral component of membrane
TRINITY_DN11329_c1_g1_i1	A disintegrin and metalloproteinase with thrombospondin motifs 7	6	F:GO:0008270; P:GO:0006508; C:GO:0031012; F:GO:0004222; C:GO:0005578; F:GO:0008237	F:zinc ion binding; P:proteolysis; C:extracellular matrix; F:metalloendopeptidase activity; C:proteinaceous extracellular matrix; F:metallopeptidase activity
TRINITY_DN11334_c0_g1_i1	Breast cancer anti-estrogen resistance protein 3	5	P:GO:0007264; P:GO:0007165; F:GO:0005085; C:GO:0005622; P:GO:0043547	P:small GTPase mediated signal transduction; P:signal transduction; F:guanyl-nucleotide exchange factor activity; C:intracellular; P:positive regulation of GTPase activity
TRINITY_DN11340_c0_g1_i1	PREDICTED: delta-like protein B	5	P:GO:0007275; P:GO:0007154; F:GO:0005509; C:GO:0016020; C:GO:0016021	P:multicellular organism development; P:cell communication; F:calcium ion binding; C:membrane; C:integral component of membrane
TRINITY_DN11340_c0_g2_i1	PREDICTED: delta-like protein B	5	P:GO:0007275; P:GO:0007154; F:GO:0005509; C:GO:0016020; C:GO:0016021	P:multicellular organism development; P:cell communication; F:calcium ion binding; C:membrane; C:integral component of membrane
TRINITY_DN11353_c0_g1_i1	Unconventional myosin-XVIIIa	5	F:GO:0000166; C:GO:0016459; F:GO:0005524; P:GO:0008152; F:GO:0003774	F:nucleotide binding; C:myosin complex; F:ATP binding; P:metabolic process; F:motor activity
TRINITY_DN11465_c0_g1_i1	PREDICTED: zinc finger MIZ domain-containing protein 1-like, partial	1	F:GO:0008270	F:zinc ion binding
TRINITY_DN11465_c0_g1_i2	PREDICTED: zinc finger MIZ domain-containing protein 1-like, partial	1	F:GO:0008270	F:zinc ion binding
TRINITY_DN11479_c0_g1_i1	Solute carrier family 35 member F1	3	C:GO:0016020; C:GO:0016021; P:GO:0006810	C:membrane; C:integral component of membrane; P:transport
TRINITY_DN11541_c0_g1_i1	Transposable element Tc1 transposase	13	P:GO:0006351; P:GO:0007275; P:GO:0008152; P:GO:0015074; P:GO:0006355; F:GO:0004386; P:GO:0006313; F:GO:0003676; F:GO:0003677; F:GO:0005524; C:GO:0005634; F:GO:0005509; F:GO:0016787	P:transcription, DNA-templated; P:multicellular organism development; P:metabolic process; P:DNA integration; P:regulation of transcription, DNA-templated; F:helicase activity; P:transposition, DNA-mediated; F:nucleic acid binding; F:DNA binding; F:ATP binding; C:nucleus; F:calcium ion binding; F:hydrolase activity
TRINITY_DN11590_c0_g1_i1	melanophilin-like isoform X3	4	P:GO:0006886; F:GO:0017137; C:GO:0005622; P:GO:0051876	P:intracellular protein transport; F:Rab GTPase binding; C:intracellular; P:pigment granule dispersal
TRINITY_DN11595_c0_g2_i1	cohesin subunit SA-1-like	6	C:GO:0005634; P:GO:0006366; F:GO:0001228; F:GO:0003682; P:GO:0045944; C:GO:0000785	C:nucleus; P:transcription from RNA polymerase II promoter; F:transcriptional activator activity, RNA polymerase II transcription regulatory region sequence-specific binding; F:chromatin binding; P:positive regulation of transcription from RNA polymerase II promoter; C:chromatin
TRINITY_DN11662_c0_g1_i1	membrane-associated progesterone receptor component 2	4	C:GO:0070062; C:GO:0016020; C:GO:0005783; C:GO:0005730	C:extracellular exosome; C:membrane; C:endoplasmic reticulum; C:nucleolus
TRINITY_DN11662_c0_g2_i1	membrane-associated progesterone receptor component 2	4	C:GO:0070062; C:GO:0016020; C:GO:0005783; C:GO:0005730	C:extracellular exosome; C:membrane; C:endoplasmic reticulum; C:nucleolus
TRINITY_DN11687_c0_g1_i1	PREDICTED: transcription factor BTF3 homolog 4	3	P:GO:0008150; C:GO:0005575; F:GO:0003674	P:biological_process; C:cellular_component; F:molecular_function
TRINITY_DN11691_c0_g1_i1	U6 snRNA-associated Sm LSm3	9	C:GO:0071013; C:GO:0071011; C:GO:0046540; P:GO:0033962; C:GO:0000932; C:GO:1990726; C:GO:0005688; F:GO:0044822; P:GO:0000398	C:catalytic step 2 spliceosome; C:precatalytic spliceosome; C:U4/U6 x U5 tri-snRNP complex; P:cytoplasmic mRNA processing body assembly; C:P-body; C:Lsm1-7-Pat1 complex; C:U6 snRNP; F:poly(A) RNA binding; P:mRNA splicing, via spliceosome
TRINITY_DN117_c0_g1_i1	PREDICTED: pre-B-cell leukemia transcription factor-interacting protein 1-like	2	C:GO:0016020; C:GO:0016021	C:membrane; C:integral component of membrane
TRINITY_DN11835_c0_g1_i1	PREDICTED: protocadherin gamma-A2-like	6	F:GO:0005509; C:GO:0016020; C:GO:0016021; P:GO:0007155; P:GO:0007156; C:GO:0005886	F:calcium ion binding; C:membrane; C:integral component of membrane; P:cell adhesion; P:homophilic cell adhesion via plasma membrane adhesion molecules; C:plasma membrane
TRINITY_DN12033_c0_g1_i1	Collagen alpha-1(XI) chain	3	C:GO:0005581; F:GO:0005201; C:GO:0005578	C:collagen trimer; F:extracellular matrix structural constituent; C:proteinaceous extracellular matrix
TRINITY_DN12033_c1_g1_i1	Collagen alpha-1(XI) chain	3	C:GO:0005581; F:GO:0005201; C:GO:0005578	C:collagen trimer; F:extracellular matrix structural constituent; C:proteinaceous extracellular matrix
TRINITY_DN12037_c0_g1_i1	PREDICTED: LOW QUALITY PROTEIN: metal transporter CNNM4-like	3	P:GO:0060041; C:GO:0016020; C:GO:0016021	P:retina development in camera-type eye; C:membrane; C:integral component of membrane
TRINITY_DN1203_c0_g1_i1	PREDICTED: repetitive proline-rich cell wall protein 2-like, partial	2	F:GO:0003676; F:GO:0046872	F:nucleic acid binding; F:metal ion binding
TRINITY_DN12055_c0_g1_i1	PREDICTED: zinc finger BED domain-containing protein 4-like	3	F:GO:0003676; F:GO:0003677; F:GO:0046983	F:nucleic acid binding; F:DNA binding; F:protein dimerization activity
TRINITY_DN1226_c0_g1_i1	PREDICTED: NUAK family SNF1-like kinase 1	6	F:GO:0000166; F:GO:0005524; F:GO:0004672; P:GO:0016310; P:GO:0006468; F:GO:0016301	F:nucleotide binding; F:ATP binding; F:protein kinase activity; P:phosphorylation; P:protein phosphorylation; F:kinase activity
TRINITY_DN1226_c0_g2_i1	PREDICTED: NUAK family SNF1-like kinase 1	6	F:GO:0000166; F:GO:0005524; F:GO:0004672; P:GO:0016310; P:GO:0006468; F:GO:0016301	F:nucleotide binding; F:ATP binding; F:protein kinase activity; P:phosphorylation; P:protein phosphorylation; F:kinase activity
TRINITY_DN1228_c0_g2_i1	PREDICTED: uncharacterized protein LOC104918707 isoform X2	5	P:GO:0006228; P:GO:0006241; P:GO:0006183; P:GO:0006165; F:GO:0004550	P:UTP biosynthetic process; P:CTP biosynthetic process; P:GTP biosynthetic process; P:nucleoside diphosphate phosphorylation; F:nucleoside diphosphate kinase activity
TRINITY_DN12401_c0_g1_i1	zinc finger BED domain-containing 1-like	2	F:GO:0003676; F:GO:0003677	F:nucleic acid binding; F:DNA binding
TRINITY_DN1240_c0_g1_i1	Alpha-protein kinase 3	5	F:GO:0005524; P:GO:0016310; F:GO:0004674; P:GO:0006468; F:GO:0016301	F:ATP binding; P:phosphorylation; F:protein serine/threonine kinase activity; P:protein phosphorylation; F:kinase activity
TRINITY_DN12453_c0_g1_i1	PREDICTED: protocadherin alpha-4-like, partial	6	F:GO:0005509; C:GO:0016020; C:GO:0016021; P:GO:0007155; P:GO:0007156; C:GO:0005886	F:calcium ion binding; C:membrane; C:integral component of membrane; P:cell adhesion; P:homophilic cell adhesion via plasma membrane adhesion molecules; C:plasma membrane
TRINITY_DN1245_c0_g1_i1	PREDICTED: protocadherin-16-like	6	F:GO:0005509; C:GO:0016020; C:GO:0016021; P:GO:0007155; P:GO:0007156; C:GO:0005886	F:calcium ion binding; C:membrane; C:integral component of membrane; P:cell adhesion; P:homophilic cell adhesion via plasma membrane adhesion molecules; C:plasma membrane
TRINITY_DN12518_c0_g1_i1	Sox8a	6	F:GO:0003677; C:GO:0005634; P:GO:0006351; P:GO:0006355; F:GO:0000981; P:GO:0006357	F:DNA binding; C:nucleus; P:transcription, DNA-templated; P:regulation of transcription, DNA-templated; F:RNA polymerase II transcription factor activity, sequence-specific DNA binding; P:regulation of transcription from RNA polymerase II promoter
TRINITY_DN12546_c0_g1_i1	PREDICTED: putative butyrophilin subfamily 2 member A3	2	C:GO:0016020; C:GO:0016021	C:membrane; C:integral component of membrane
TRINITY_DN1257_c0_g1_i1	PREDICTED: seizure 6-like protein 2	3	C:GO:0016020; C:GO:0016021; P:GO:0007420	C:membrane; C:integral component of membrane; P:brain development
TRINITY_DN1258_c0_g1_i1	PREDICTED: tripartite motif-containing protein 35-like	3	F:GO:0008270; F:GO:0046872; C:GO:0005622	F:zinc ion binding; F:metal ion binding; C:intracellular
TRINITY_DN12592_c0_g1_i1	PREDICTED: growth/differentiation factor 5	3	F:GO:0008083; C:GO:0005576; P:GO:0040007	F:growth factor activity; C:extracellular region; P:growth
TRINITY_DN1267_c0_g1_i1	Feline leukemia virus subgroup C receptor-related protein 2	3	P:GO:0055085; C:GO:0016020; C:GO:0016021	P:transmembrane transport; C:membrane; C:integral component of membrane
TRINITY_DN1276_c0_g1_i1	PREDICTED: HEPACAM family member 2	2	C:GO:0016020; C:GO:0016021	C:membrane; C:integral component of membrane
TRINITY_DN12820_c1_g1_i1	PREDICTED: plexin A3-like, partial	12	F:GO:0042803; P:GO:0008045; P:GO:0007165; P:GO:0060272; P:GO:0048675; P:GO:0048696; P:GO:0043087; C:GO:0016020; C:GO:0016021; F:GO:0017154; P:GO:0048755; P:GO:0071526	F:protein homodimerization activity; P:motor neuron axon guidance; P:signal transduction; P:embryonic skeletal joint morphogenesis; P:axon extension; P:regulation of collateral sprouting in absence of injury; P:regulation of GTPase activity; C:membrane; C:integral component of membrane; F:semaphorin receptor activity; P:branching morphogenesis of a nerve; P:semaphorin-plexin signaling pathway
TRINITY_DN12824_c0_g1_i1	Ankyrin repeat and BTB/POZ domain-containing protein BTBD11-A	1	F:GO:0046982	F:protein heterodimerization activity
TRINITY_DN1283_c0_g1_i1	PREDICTED: plexin-A1	5	P:GO:0007165; C:GO:0016020; F:GO:0017154; C:GO:0016021; P:GO:0071526	P:signal transduction; C:membrane; F:semaphorin receptor activity; C:integral component of membrane; P:semaphorin-plexin signaling pathway
TRINITY_DN12858_c0_g1_i1	Acetyl-coenzyme A synthetase 2-like, mitochondrial	9	F:GO:0000166; F:GO:0005524; F:GO:0016208; F:GO:0003987; F:GO:0003824; P:GO:0008152; C:GO:0005575; F:GO:0016874; P:GO:0019427	F:nucleotide binding; F:ATP binding; F:AMP binding; F:acetate-CoA ligase activity; F:catalytic activity; P:metabolic process; C:cellular_component; F:ligase activity; P:acetyl-CoA biosynthetic process from acetate
TRINITY_DN12858_c0_g2_i1	Acetyl-coenzyme A synthetase 2-like, mitochondrial	9	F:GO:0000166; F:GO:0005524; F:GO:0016208; F:GO:0003987; F:GO:0003824; P:GO:0008152; C:GO:0005575; F:GO:0016874; P:GO:0019427	F:nucleotide binding; F:ATP binding; F:AMP binding; F:acetate-CoA ligase activity; F:catalytic activity; P:metabolic process; C:cellular_component; F:ligase activity; P:acetyl-CoA biosynthetic process from acetate
TRINITY_DN1290_c0_g1_i1	PREDICTED: D(1A) dopamine receptor	9	F:GO:0004930; F:GO:0004952; C:GO:0005887; P:GO:0007186; P:GO:0007165; C:GO:0016020; C:GO:0016021; P:GO:0007212; F:GO:0004871	F:G-protein coupled receptor activity; F:dopamine neurotransmitter receptor activity; C:integral component of plasma membrane; P:G-protein coupled receptor signaling pathway; P:signal transduction; C:membrane; C:integral component of membrane; P:dopamine receptor signaling pathway; F:signal transducer activity
TRINITY_DN1293_c1_g1_i1	PREDICTED: CREB3 regulatory factor-like	3	F:GO:0003700; P:GO:0006355; F:GO:0043565	F:transcription factor activity, sequence-specific DNA binding; P:regulation of transcription, DNA-templated; F:sequence-specific DNA binding
TRINITY_DN12995_c0_g1_i2	hypothetical protein N305_12930, partial	10	C:GO:0005634; P:GO:0043627; C:GO:0005737; P:GO:0051493; C:GO:0016020; C:GO:0016021; P:GO:0033147; C:GO:0005783; P:GO:0006469; C:GO:0005886	C:nucleus; P:response to estrogen; C:cytoplasm; P:regulation of cytoskeleton organization; C:membrane; C:integral component of membrane; P:negative regulation of intracellular estrogen receptor signaling pathway; C:endoplasmic reticulum; P:negative regulation of protein kinase activity; C:plasma membrane
TRINITY_DN12_c0_g1_i1	PREDICTED: voltage-dependent T-type calcium channel subunit alpha-1G-like, partial	13	P:GO:0070509; P:GO:0055085; C:GO:0005891; F:GO:0005244; F:GO:0008332; F:GO:0005245; P:GO:0006810; F:GO:0005216; P:GO:0006811; C:GO:0016020; C:GO:0016021; P:GO:0034765; P:GO:0070588	P:calcium ion import; P:transmembrane transport; C:voltage-gated calcium channel complex; F:voltage-gated ion channel activity; F:low voltage-gated calcium channel activity; F:voltage-gated calcium channel activity; P:transport; F:ion channel activity; P:ion transport; C:membrane; C:integral component of membrane; P:regulation of ion transmembrane transport; P:calcium ion transmembrane transport
TRINITY_DN13023_c0_g1_i1	PREDICTED: serine protease HTRA3-like	6	P:GO:0001558; P:GO:0006508; F:GO:0004252; F:GO:0008233; C:GO:0005576; F:GO:0005520	P:regulation of cell growth; P:proteolysis; F:serine-type endopeptidase activity; F:peptidase activity; C:extracellular region; F:insulin-like growth factor binding
TRINITY_DN13023_c0_g2_i1	PREDICTED: serine protease HTRA3-like	6	P:GO:0001558; P:GO:0006508; F:GO:0004252; F:GO:0008233; C:GO:0005576; F:GO:0005520	P:regulation of cell growth; P:proteolysis; F:serine-type endopeptidase activity; F:peptidase activity; C:extracellular region; F:insulin-like growth factor binding
TRINITY_DN13024_c0_g1_i1	PREDICTED: ephrin type-B receptor 2	15	P:GO:0018108; P:GO:0007169; F:GO:0004672; P:GO:0006468; F:GO:0005003; F:GO:0000166; C:GO:0005887; F:GO:0005524; F:GO:0004713; P:GO:0048013; C:GO:0016020; C:GO:0016021; P:GO:0016310; F:GO:0016740; F:GO:0016301	P:peptidyl-tyrosine phosphorylation; P:transmembrane receptor protein tyrosine kinase signaling pathway; F:protein kinase activity; P:protein phosphorylation; F:ephrin receptor activity; F:nucleotide binding; C:integral component of plasma membrane; F:ATP binding; F:protein tyrosine kinase activity; P:ephrin receptor signaling pathway; C:membrane; C:integral component of membrane; P:phosphorylati…
TRINITY_DN1321_c0_g1_i1	Mitogen-activated protein kinase kinase kinase MLT	14	P:GO:0030073; P:GO:0007264; F:GO:0005085; F:GO:0004672; P:GO:0006468; C:GO:0005622; P:GO:0043547; F:GO:0005524; C:GO:0005623; F:GO:0030552; P:GO:0017157; P:GO:0016310; F:GO:0016301; P:GO:0019933	P:insulin secretion; P:small GTPase mediated signal transduction; F:guanyl-nucleotide exchange factor activity; F:protein kinase activity; P:protein phosphorylation; C:intracellular; P:positive regulation of GTPase activity; F:ATP binding; C:cell; F:cAMP binding; P:regulation of exocytosis; P:phosphorylation; F:kinase activity; P:cAMP-mediated signaling
TRINITY_DN1325_c0_g1_i1	PREDICTED: troponin I, slow skeletal muscle-like isoform X1	1	C:GO:0005861	C:troponin complex
TRINITY_DN13314_c0_g1_i1	PREDICTED: 3-hydroxybutyrate dehydrogenase type 2	5	F:GO:0016491; P:GO:0008152; P:GO:0055114; P:GO:0042541; P:GO:0042168	F:oxidoreductase activity; P:metabolic process; P:oxidation-reduction process; P:hemoglobin biosynthetic process; P:heme metabolic process
TRINITY_DN13314_c0_g2_i1	PREDICTED: 3-hydroxybutyrate dehydrogenase type 2	5	F:GO:0016491; P:GO:0008152; P:GO:0055114; P:GO:0042541; P:GO:0042168	F:oxidoreductase activity; P:metabolic process; P:oxidation-reduction process; P:hemoglobin biosynthetic process; P:heme metabolic process
TRINITY_DN13330_c0_g1_i1	PREDICTED: cytochrome P450 11B, mitochondrial-like	8	F:GO:0005506; F:GO:0016705; F:GO:0046872; F:GO:0016491; P:GO:0034650; P:GO:0055114; F:GO:0004497; F:GO:0020037	F:iron ion binding; F:oxidoreductase activity, acting on paired donors, with incorporation or reduction of molecular oxygen; F:metal ion binding; F:oxidoreductase activity; P:cortisol metabolic process; P:oxidation-reduction process; F:monooxygenase activity; F:heme binding
TRINITY_DN13330_c1_g1_i1	PREDICTED: cytochrome P450 11B, mitochondrial-like	15	F:GO:0016705; P:GO:0006096; F:GO:0004497; F:GO:0020037; F:GO:0000287; F:GO:0004743; F:GO:0030955; F:GO:0005506; F:GO:0016491; F:GO:0003824; F:GO:0046872; P:GO:0055114; P:GO:0016310; F:GO:0016740; F:GO:0016301	F:oxidoreductase activity, acting on paired donors, with incorporation or reduction of molecular oxygen; P:glycolytic process; F:monooxygenase activity; F:heme binding; F:magnesium ion binding; F:pyruvate kinase activity; F:potassium ion binding; F:iron ion binding; F:oxidoreductase activity; F:catalytic activity; F:metal ion binding; P:oxidation-reduction process; P:phosphorylation; F:transferas…
TRINITY_DN13365_c0_g1_i1	PREDICTED: V-set and transmembrane domain-containing protein 4	2	C:GO:0016020; C:GO:0016021	C:membrane; C:integral component of membrane
TRINITY_DN13365_c0_g2_i1	PREDICTED: V-set and transmembrane domain-containing protein 4	2	C:GO:0016020; C:GO:0016021	C:membrane; C:integral component of membrane
TRINITY_DN13387_c0_g1_i1	hypothetical protein EH28_17532	4	C:GO:0005922; P:GO:0007154; C:GO:0016020; C:GO:0016021	C:connexin complex; P:cell communication; C:membrane; C:integral component of membrane
TRINITY_DN13406_c0_g1_i1	PREDICTED: C-C motif chemokine 20-like	7	P:GO:0006935; C:GO:0005615; P:GO:0006955; F:GO:0008009; C:GO:0005576; F:GO:0005125; P:GO:0060326	P:chemotaxis; C:extracellular space; P:immune response; F:chemokine activity; C:extracellular region; F:cytokine activity; P:cell chemotaxis
TRINITY_DN13427_c0_g1_i1	Ventricular zone-expressed PH domain-containing protein	2	P:GO:0042471; P:GO:0007420	P:ear morphogenesis; P:brain development
TRINITY_DN13439_c0_g1_i1	PREDICTED: fer-1-like protein 4	2	C:GO:0016020; C:GO:0016021	C:membrane; C:integral component of membrane
TRINITY_DN1359_c0_g1_i1	Sodium/myo-inositol cotransporter	6	P:GO:0055085; P:GO:0060322; C:GO:0016020; C:GO:0016021; P:GO:0006810; F:GO:0005215	P:transmembrane transport; P:head development; C:membrane; C:integral component of membrane; P:transport; F:transporter activity
TRINITY_DN13846_c0_g1_i1	PREDICTED: cingulin-like protein 1	3	C:GO:0016459; P:GO:0008152; F:GO:0003774	C:myosin complex; P:metabolic process; F:motor activity
TRINITY_DN1387_c0_g1_i1	PREDICTED: G2/M phase-specific E3 ubiquitin-protein ligase-like	4	F:GO:0004842; P:GO:0008152; F:GO:0016874; P:GO:0016567	F:ubiquitin-protein transferase activity; P:metabolic process; F:ligase activity; P:protein ubiquitination
TRINITY_DN13969_c0_g1_i1	PREDICTED: ras-related protein Rab-37	11	F:GO:0005525; F:GO:0000166; P:GO:0006913; P:GO:0007165; P:GO:0007264; F:GO:0003924; P:GO:0008152; C:GO:0016020; P:GO:0015031; P:GO:0006886; C:GO:0005622	F:GTP binding; F:nucleotide binding; P:nucleocytoplasmic transport; P:signal transduction; P:small GTPase mediated signal transduction; F:GTPase activity; P:metabolic process; C:membrane; P:protein transport; P:intracellular protein transport; C:intracellular
TRINITY_DN14055_c0_g1_i1	PREDICTED: general transcription factor II-I repeat domain-containing protein 2-like	1	F:GO:0003676	F:nucleic acid binding
TRINITY_DN14137_c0_g1_i1	unnamed protein product	13	P:GO:0007040; P:GO:0006351; P:GO:0006355; F:GO:0080025; P:GO:0006810; F:GO:0005215; C:GO:0005622; F:GO:0003677; C:GO:0005634; F:GO:0003700; C:GO:0005802; C:GO:0005768; C:GO:0030136	P:lysosome organization; P:transcription, DNA-templated; P:regulation of transcription, DNA-templated; F:phosphatidylinositol-3,5-bisphosphate binding; P:transport; F:transporter activity; C:intracellular; F:DNA binding; C:nucleus; F:transcription factor activity, sequence-specific DNA binding; C:trans-Golgi network; C:endosome; C:clathrin-coated vesicle
TRINITY_DN14181_c0_g1_i1	PREDICTED: chromodomain-helicase-DNA-binding protein 6-like	16	P:GO:0006325; F:GO:0008094; P:GO:0006351; P:GO:0006355; F:GO:0008026; F:GO:0004386; C:GO:0005654; C:GO:0005665; P:GO:0036091; F:GO:0000166; F:GO:0003676; F:GO:0003677; F:GO:0001221; C:GO:0005634; F:GO:0005524; F:GO:0016787	P:chromatin organization; F:DNA-dependent ATPase activity; P:transcription, DNA-templated; P:regulation of transcription, DNA-templated; F:ATP-dependent helicase activity; F:helicase activity; C:nucleoplasm; C:DNA-directed RNA polymerase II, core complex; P:positive regulation of transcription from RNA polymerase II promoter in response to oxidative stress; F:nucleotide binding; F:nucleic acid bi…
TRINITY_DN14239_c0_g1_i1	ATP synthase subunit g	3	C:GO:0000276; F:GO:0015078; P:GO:0015986	C:mitochondrial proton-transporting ATP synthase complex, coupling factor F(o); F:hydrogen ion transmembrane transporter activity; P:ATP synthesis coupled proton transport
TRINITY_DN14341_c0_g1_i1	PREDICTED: uncharacterized protein LOC106534683	2	F:GO:0003676; P:GO:0015074	F:nucleic acid binding; P:DNA integration
TRINITY_DN14347_c0_g1_i1	PREDICTED: lipid phosphate phosphatase-related protein type 5-like	2	C:GO:0016020; C:GO:0016021	C:membrane; C:integral component of membrane
TRINITY_DN14350_c0_g1_i1	PREDICTED: delta-like protein 1	6	P:GO:0007219; P:GO:0007275; P:GO:0007154; F:GO:0005509; C:GO:0016020; C:GO:0016021	P:Notch signaling pathway; P:multicellular organism development; P:cell communication; F:calcium ion binding; C:membrane; C:integral component of membrane
TRINITY_DN14353_c0_g1_i1	Xin actin-binding repeat-containing protein 1	18	P:GO:0043966; F:GO:0008270; F:GO:0016747; P:GO:0006355; P:GO:0048513; C:GO:0000786; P:GO:0006334; P:GO:0007507; F:GO:0003677; F:GO:0004402; C:GO:0005634; F:GO:0003713; F:GO:0003779; F:GO:0046872; C:GO:0070776; C:GO:0030054; F:GO:0016740; P:GO:0030036	P:histone H3 acetylation; F:zinc ion binding; F:transferase activity, transferring acyl groups other than amino-acyl groups; P:regulation of transcription, DNA-templated; P:animal organ development; C:nucleosome; P:nucleosome assembly; P:heart development; F:DNA binding; F:histone acetyltransferase activity; C:nucleus; F:transcription coactivator activity; F:actin binding; F:metal ion binding; C:…
TRINITY_DN14355_c0_g1_i1	E3 ubiquitin-protein ligase RNF19A	7	F:GO:0004842; F:GO:0008270; F:GO:0046872; C:GO:0016020; C:GO:0016021; F:GO:0016874; P:GO:0016567	F:ubiquitin-protein transferase activity; F:zinc ion binding; F:metal ion binding; C:membrane; C:integral component of membrane; F:ligase activity; P:protein ubiquitination
TRINITY_DN14355_c1_g1_i1	E3 ubiquitin-protein ligase RNF19A	7	F:GO:0004842; F:GO:0008270; F:GO:0046872; C:GO:0016020; C:GO:0016021; F:GO:0016874; P:GO:0016567	F:ubiquitin-protein transferase activity; F:zinc ion binding; F:metal ion binding; C:membrane; C:integral component of membrane; F:ligase activity; P:protein ubiquitination
TRINITY_DN14364_c1_g1_i1	hypothetical protein Z043_117579, partial	10	P:GO:0006811; P:GO:0071805; C:GO:0036064; P:GO:0030030; C:GO:0016020; C:GO:0016021; P:GO:0042462; F:GO:0005267; P:GO:0006810; C:GO:0005930	P:ion transport; P:potassium ion transmembrane transport; C:ciliary basal body; P:cell projection organization; C:membrane; C:integral component of membrane; P:eye photoreceptor cell development; F:potassium channel activity; P:transport; C:axoneme
TRINITY_DN14366_c0_g1_i1	PREDICTED: lipocalin-like	5	P:GO:0006629; F:GO:0036094; C:GO:0005576; P:GO:0006810; F:GO:0005215	P:lipid metabolic process; F:small molecule binding; C:extracellular region; P:transport; F:transporter activity
TRINITY_DN14366_c0_g2_i1	PREDICTED: lipocalin-like	5	P:GO:0006629; F:GO:0036094; C:GO:0005576; P:GO:0006810; F:GO:0005215	P:lipid metabolic process; F:small molecule binding; C:extracellular region; P:transport; F:transporter activity
TRINITY_DN14368_c1_g1_i1	PREDICTED: T-box transcription factor TBX19-like	8	F:GO:0003677; C:GO:0005634; F:GO:0003700; P:GO:0016192; P:GO:0006351; C:GO:0016020; C:GO:0016021; P:GO:0006355	F:DNA binding; C:nucleus; F:transcription factor activity, sequence-specific DNA binding; P:vesicle-mediated transport; P:transcription, DNA-templated; C:membrane; C:integral component of membrane; P:regulation of transcription, DNA-templated
TRINITY_DN14374_c0_g1_i1	PREDICTED: heat shock protein HSP 90-alpha	10	P:GO:0009409; C:GO:0005634; F:GO:0005524; P:GO:0009408; F:GO:0005515; C:GO:0005737; P:GO:0046677; F:GO:0051082; P:GO:0006457; P:GO:0006950	P:response to cold; C:nucleus; F:ATP binding; P:response to heat; F:protein binding; C:cytoplasm; P:response to antibiotic; F:unfolded protein binding; P:protein folding; P:response to stress
TRINITY_DN14376_c0_g1_i1	Nuclear receptor subfamily 2 group E member 1	10	F:GO:0003677; C:GO:0005634; F:GO:0003700; F:GO:0008270; F:GO:0046872; P:GO:0006351; F:GO:0003707; P:GO:0006355; F:GO:0043565; P:GO:0043401	F:DNA binding; C:nucleus; F:transcription factor activity, sequence-specific DNA binding; F:zinc ion binding; F:metal ion binding; P:transcription, DNA-templated; F:steroid hormone receptor activity; P:regulation of transcription, DNA-templated; F:sequence-specific DNA binding; P:steroid hormone mediated signaling pathway
TRINITY_DN14376_c0_g2_i1	Nuclear receptor subfamily 2 group E member 1	10	F:GO:0003677; C:GO:0005634; F:GO:0003700; F:GO:0008270; F:GO:0046872; P:GO:0006351; F:GO:0003707; P:GO:0006355; F:GO:0043565; P:GO:0043401	F:DNA binding; C:nucleus; F:transcription factor activity, sequence-specific DNA binding; F:zinc ion binding; F:metal ion binding; P:transcription, DNA-templated; F:steroid hormone receptor activity; P:regulation of transcription, DNA-templated; F:sequence-specific DNA binding; P:steroid hormone mediated signaling pathway
TRINITY_DN14417_c0_g1_i1	PREDICTED: E3 ubiquitin-protein ligase TRIM33-like	3	F:GO:0008270; F:GO:0046872; C:GO:0005622	F:zinc ion binding; F:metal ion binding; C:intracellular
TRINITY_DN14430_c0_g1_i1	Elongation of very long chain fatty acids protein 4	7	C:GO:0016020; P:GO:0006629; C:GO:0016021; P:GO:0042761; F:GO:0016740; P:GO:0006633; P:GO:0006631	C:membrane; P:lipid metabolic process; C:integral component of membrane; P:very long-chain fatty acid biosynthetic process; F:transferase activity; P:fatty acid biosynthetic process; P:fatty acid metabolic process
TRINITY_DN14458_c0_g1_i1	PREDICTED: uncharacterized protein LOC105926769 isoform X2	13	P:GO:0008283; P:GO:1902035; P:GO:0045654; P:GO:0038163; C:GO:0005576; F:GO:0005125; F:GO:0005179; P:GO:0002574; P:GO:0001934; P:GO:0070374; P:GO:0030099; P:GO:0035726; P:GO:0051897	P:cell proliferation; P:positive regulation of hematopoietic stem cell proliferation; P:positive regulation of megakaryocyte differentiation; P:thrombopoietin-mediated signaling pathway; C:extracellular region; F:cytokine activity; F:hormone activity; P:thrombocyte differentiation; P:positive regulation of protein phosphorylation; P:positive regulation of ERK1 and ERK2 cascade; P:myeloid cell dif…
TRINITY_DN14483_c0_g2_i1	putative RNA-directed DNA polymerase from transposon X-element	6	F:GO:0003964; F:GO:0016706; P:GO:0006278; P:GO:0055114; F:GO:0008168; P:GO:0032259	F:RNA-directed DNA polymerase activity; F:oxidoreductase activity, acting on paired donors, with incorporation or reduction of molecular oxygen, 2-oxoglutarate as one donor, and incorporation of one atom each of oxygen into both donors; P:RNA-dependent DNA biosynthetic process; P:oxidation-reduction process; F:methyltransferase activity; P:methylation
TRINITY_DN14487_c1_g1_i1	Nebulin	2	F:GO:0008270; F:GO:0046872	F:zinc ion binding; F:metal ion binding
TRINITY_DN14514_c0_g1_i1	C3 and PZP-like alpha-2-macroglobulin domain-containing 8 isoform X1	4	C:GO:0005615; F:GO:0004866; P:GO:0010951; C:GO:0005576	C:extracellular space; F:endopeptidase inhibitor activity; P:negative regulation of endopeptidase activity; C:extracellular region
TRINITY_DN14522_c0_g1_i1	cyclin and CBS domain divalent metal cation transport mediator 1	2	C:GO:0016020; C:GO:0016021	C:membrane; C:integral component of membrane
TRINITY_DN14536_c0_g2_i1	Fatty acid-binding protein, intestinal	4	F:GO:0005504; F:GO:0008289; P:GO:0006810; F:GO:0005215	F:fatty acid binding; F:lipid binding; P:transport; F:transporter activity
TRINITY_DN14559_c0_g1_i1	PREDICTED: large neutral amino acids transporter small subunit 1-like	4	C:GO:0016020; C:GO:0016021; F:GO:0015171; P:GO:0003333	C:membrane; C:integral component of membrane; F:amino acid transmembrane transporter activity; P:amino acid transmembrane transport
TRINITY_DN14632_c1_g1_i1	PREDICTED: tissue alpha-L-fucosidase-like	3	P:GO:0005975; F:GO:0004560; P:GO:0006004	P:carbohydrate metabolic process; F:alpha-L-fucosidase activity; P:fucose metabolic process
TRINITY_DN14642_c0_g1_i1	PREDICTED: ras-related and estrogen-regulated growth inhibitor-like protein	6	F:GO:0000166; F:GO:0005525; P:GO:0007264; P:GO:0007165; C:GO:0016020; C:GO:0005622	F:nucleotide binding; F:GTP binding; P:small GTPase mediated signal transduction; P:signal transduction; C:membrane; C:intracellular
TRINITY_DN14875_c0_g1_i1	PREDICTED: protein Wnt-2b isoform X1	9	P:GO:0007275; C:GO:0016020; C:GO:0016021; P:GO:0070654; P:GO:0035118; P:GO:0016055; C:GO:0005576; F:GO:0005102; C:GO:0005578	P:multicellular organism development; C:membrane; C:integral component of membrane; P:sensory epithelium regeneration; P:embryonic pectoral fin morphogenesis; P:Wnt signaling pathway; C:extracellular region; F:receptor binding; C:proteinaceous extracellular matrix
TRINITY_DN14875_c0_g2_i1	PREDICTED: protein Wnt-2b-A	19	P:GO:0030182; P:GO:0007275; P:GO:0061010; P:GO:0061011; P:GO:0061009; C:GO:0005576; F:GO:0005102; C:GO:0005578; P:GO:0061008; C:GO:0005615; F:GO:0005109; P:GO:0001525; P:GO:0001889; P:GO:0072574; P:GO:0048794; P:GO:0045165; P:GO:0016055; P:GO:2000056; P:GO:0031016	P:neuron differentiation; P:multicellular organism development; P:gall bladder development; P:hepatic duct development; P:common bile duct development; C:extracellular region; F:receptor binding; C:proteinaceous extracellular matrix; P:hepaticobiliary system development; C:extracellular space; F:frizzled binding; P:angiogenesis; P:liver development; P:hepatocyte proliferation; P:swim bladder deve…
TRINITY_DN14878_c0_g1_i1	PREDICTED: TYRO protein tyrosine kinase-binding protein	2	C:GO:0016020; C:GO:0016021	C:membrane; C:integral component of membrane
TRINITY_DN14899_c0_g1_i1	PREDICTED: guanylate cyclase soluble subunit alpha-2	9	F:GO:0000166; P:GO:0006182; F:GO:0016849; F:GO:0016829; F:GO:0004383; P:GO:0035556; P:GO:0009190; C:GO:0005622; F:GO:0020037	F:nucleotide binding; P:cGMP biosynthetic process; F:phosphorus-oxygen lyase activity; F:lyase activity; F:guanylate cyclase activity; P:intracellular signal transduction; P:cyclic nucleotide biosynthetic process; C:intracellular; F:heme binding
TRINITY_DN14899_c1_g1_i1	PREDICTED: guanylate cyclase soluble subunit alpha-2	9	F:GO:0000166; P:GO:0006182; F:GO:0016849; F:GO:0016829; F:GO:0004383; P:GO:0035556; P:GO:0009190; C:GO:0005622; F:GO:0020037	F:nucleotide binding; P:cGMP biosynthetic process; F:phosphorus-oxygen lyase activity; F:lyase activity; F:guanylate cyclase activity; P:intracellular signal transduction; P:cyclic nucleotide biosynthetic process; C:intracellular; F:heme binding
TRINITY_DN15204_c0_g1_i1	XK-related protein 9	2	C:GO:0016020; C:GO:0016021	C:membrane; C:integral component of membrane
TRINITY_DN15204_c1_g1_i1	XK-related protein 9	2	C:GO:0016020; C:GO:0016021	C:membrane; C:integral component of membrane
TRINITY_DN15267_c0_g1_i1	PREDICTED: cyclin-dependent kinase 15	4	F:GO:0000166; F:GO:0005524; F:GO:0004672; P:GO:0006468	F:nucleotide binding; F:ATP binding; F:protein kinase activity; P:protein phosphorylation
TRINITY_DN15281_c0_g1_i1	PREDICTED: sideroflexin-5-like	10	P:GO:0007416; P:GO:0006811; P:GO:0055085; C:GO:0031966; P:GO:0034220; C:GO:0005739; C:GO:0016020; F:GO:0015075; C:GO:0016021; P:GO:0016358	P:synapse assembly; P:ion transport; P:transmembrane transport; C:mitochondrial membrane; P:ion transmembrane transport; C:mitochondrion; C:membrane; F:ion transmembrane transporter activity; C:integral component of membrane; P:dendrite development
TRINITY_DN15366_c1_g1_i1	Interleukin-6	7	F:GO:0008083; C:GO:0005615; P:GO:0006955; C:GO:0005576; F:GO:0005125; P:GO:0006953; F:GO:0005138	F:growth factor activity; C:extracellular space; P:immune response; C:extracellular region; F:cytokine activity; P:acute-phase response; F:interleukin-6 receptor binding
TRINITY_DN15437_c0_g1_i1	PREDICTED: GTP-binding protein GEM	9	F:GO:0005525; F:GO:0000166; P:GO:0007165; P:GO:0007264; C:GO:0016020; P:GO:0008015; F:GO:0005246; C:GO:0005622; P:GO:0051216	F:GTP binding; F:nucleotide binding; P:signal transduction; P:small GTPase mediated signal transduction; C:membrane; P:blood circulation; F:calcium channel regulator activity; C:intracellular; P:cartilage development
TRINITY_DN15483_c0_g1_i1	Adenylate cyclase type 3	11	F:GO:0000166; P:GO:0006171; F:GO:0016849; C:GO:0016020; C:GO:0016021; F:GO:0016829; P:GO:0035556; C:GO:0005622; F:GO:0004016; C:GO:0005886; P:GO:0009190	F:nucleotide binding; P:cAMP biosynthetic process; F:phosphorus-oxygen lyase activity; C:membrane; C:integral component of membrane; F:lyase activity; P:intracellular signal transduction; C:intracellular; F:adenylate cyclase activity; C:plasma membrane; P:cyclic nucleotide biosynthetic process
TRINITY_DN15484_c0_g1_i1	PREDICTED: kelch-like protein 38	3	P:GO:0030903; P:GO:0048514; P:GO:0016203	P:notochord development; P:blood vessel morphogenesis; P:muscle attachment
TRINITY_DN1548_c0_g1_i1	Kinesin-like protein KIF3B	16	P:GO:0048839; P:GO:0060041; P:GO:0060042; P:GO:0008152; P:GO:0043584; C:GO:0005871; P:GO:0007018; F:GO:0008017; C:GO:0005874; F:GO:0000166; P:GO:0048793; F:GO:0005524; F:GO:0003777; P:GO:0046530; P:GO:0048884; P:GO:0035845	P:inner ear development; P:retina development in camera-type eye; P:retina morphogenesis in camera-type eye; P:metabolic process; P:nose development; C:kinesin complex; P:microtubule-based movement; F:microtubule binding; C:microtubule; F:nucleotide binding; P:pronephros development; F:ATP binding; F:microtubule motor activity; P:photoreceptor cell differentiation; P:neuromast development; P:phot…
TRINITY_DN15524_c0_g1_i1	Tyrosine-protein kinase Fyn	17	P:GO:0018108; P:GO:0045859; P:GO:0051480; P:GO:0046777; P:GO:0042552; F:GO:0004672; P:GO:0006468; P:GO:0060027; F:GO:0000166; F:GO:0005524; F:GO:0004713; F:GO:0004715; P:GO:0001702; C:GO:0005829; P:GO:0016310; F:GO:0016740; F:GO:0016301	P:peptidyl-tyrosine phosphorylation; P:regulation of protein kinase activity; P:regulation of cytosolic calcium ion concentration; P:protein autophosphorylation; P:myelination; F:protein kinase activity; P:protein phosphorylation; P:convergent extension involved in gastrulation; F:nucleotide binding; F:ATP binding; F:protein tyrosine kinase activity; F:non-membrane spanning protein tyrosine kinas…
TRINITY_DN15524_c0_g2_i1	Tyrosine-protein kinase Fyn	17	P:GO:0018108; P:GO:0045859; P:GO:0051480; P:GO:0046777; P:GO:0042552; F:GO:0004672; P:GO:0006468; P:GO:0060027; F:GO:0000166; F:GO:0005524; F:GO:0004713; F:GO:0004715; P:GO:0001702; C:GO:0005829; P:GO:0016310; F:GO:0016740; F:GO:0016301	P:peptidyl-tyrosine phosphorylation; P:regulation of protein kinase activity; P:regulation of cytosolic calcium ion concentration; P:protein autophosphorylation; P:myelination; F:protein kinase activity; P:protein phosphorylation; P:convergent extension involved in gastrulation; F:nucleotide binding; F:ATP binding; F:protein tyrosine kinase activity; F:non-membrane spanning protein tyrosine kinas…
TRINITY_DN15535_c0_g1_i1	PREDICTED: complement C3-like isoform X1	4	C:GO:0005615; F:GO:0004866; P:GO:0010951; C:GO:0005576	C:extracellular space; F:endopeptidase inhibitor activity; P:negative regulation of endopeptidase activity; C:extracellular region
TRINITY_DN15535_c0_g2_i1	complement component c3	4	C:GO:0005615; F:GO:0004866; P:GO:0010951; C:GO:0005576	C:extracellular space; F:endopeptidase inhibitor activity; P:negative regulation of endopeptidase activity; C:extracellular region
TRINITY_DN15535_c0_g3_i1	PREDICTED: complement C3-like isoform X1	4	C:GO:0005615; F:GO:0004866; P:GO:0010951; C:GO:0005576	C:extracellular space; F:endopeptidase inhibitor activity; P:negative regulation of endopeptidase activity; C:extracellular region
TRINITY_DN15546_c0_g1_i1	reverse transcriptase, partial	2	F:GO:0003964; P:GO:0006278	F:RNA-directed DNA polymerase activity; P:RNA-dependent DNA biosynthetic process
TRINITY_DN15546_c0_g2_i1	reverse transcriptase, partial	2	F:GO:0003964; P:GO:0006278	F:RNA-directed DNA polymerase activity; P:RNA-dependent DNA biosynthetic process
TRINITY_DN15594_c0_g2_i1	PREDICTED: protein CBFA2T1 isoform X3	5	F:GO:0003700; P:GO:0045892; F:GO:0003714; F:GO:0046872; P:GO:0006355	F:transcription factor activity, sequence-specific DNA binding; P:negative regulation of transcription, DNA-templated; F:transcription corepressor activity; F:metal ion binding; P:regulation of transcription, DNA-templated
TRINITY_DN155_c0_g1_i1	Hypothetical protein EH28_10269	2	C:GO:0016020; C:GO:0016021	C:membrane; C:integral component of membrane
TRINITY_DN15685_c0_g1_i1	Zinc finger protein 536	5	F:GO:0003676; P:GO:0035023; F:GO:0046872; F:GO:0005089; P:GO:0043547	F:nucleic acid binding; P:regulation of Rho protein signal transduction; F:metal ion binding; F:Rho guanyl-nucleotide exchange factor activity; P:positive regulation of GTPase activity
TRINITY_DN15696_c0_g1_i1	putative RNA-directed DNA polymerase from transposon X-element	5	F:GO:0003964; C:GO:0016020; F:GO:0005044; P:GO:0006278; P:GO:0006898	F:RNA-directed DNA polymerase activity; C:membrane; F:scavenger receptor activity; P:RNA-dependent DNA biosynthetic process; P:receptor-mediated endocytosis
TRINITY_DN1570_c0_g1_i1	Unconventionnal myosin-X	7	F:GO:0000166; C:GO:0016459; F:GO:0005524; C:GO:0005856; P:GO:0007165; P:GO:0008152; F:GO:0003774	F:nucleotide binding; C:myosin complex; F:ATP binding; C:cytoskeleton; P:signal transduction; P:metabolic process; F:motor activity
TRINITY_DN15729_c0_g1_i1	PREDICTED: gastrula zinc finger protein XlCGF71.1-like	2	F:GO:0003676; F:GO:0046872	F:nucleic acid binding; F:metal ion binding
TRINITY_DN15737_c0_g1_i1	PREDICTED: syntaxin-6	14	P:GO:0061025; F:GO:0005484; F:GO:0000149; P:GO:0042147; P:GO:0006886; C:GO:0005622; P:GO:0016192; P:GO:0006906; P:GO:0048278; C:GO:0016020; C:GO:0016021; C:GO:0031201; C:GO:0012505; P:GO:0048193	P:membrane fusion; F:SNAP receptor activity; F:SNARE binding; P:retrograde transport, endosome to Golgi; P:intracellular protein transport; C:intracellular; P:vesicle-mediated transport; P:vesicle fusion; P:vesicle docking; C:membrane; C:integral component of membrane; C:SNARE complex; C:endomembrane system; P:Golgi vesicle transport
TRINITY_DN15795_c0_g1_i1	PREDICTED: methyl-CpG-binding domain protein 5	2	F:GO:0003677; C:GO:0005634	F:DNA binding; C:nucleus
TRINITY_DN1584_c0_g1_i1	PREDICTED: sodium-dependent phosphate transport protein 2B	7	F:GO:0015321; P:GO:0006817; P:GO:0044341; C:GO:0016020; C:GO:0016021; C:GO:0016324; C:GO:0005886	F:sodium-dependent phosphate transmembrane transporter activity; P:phosphate ion transport; P:sodium-dependent phosphate transport; C:membrane; C:integral component of membrane; C:apical plasma membrane; C:plasma membrane
TRINITY_DN15865_c0_g1_i1	PREDICTED: PH domain leucine-rich repeat-containing protein phosphatase 2-like	2	F:GO:0003824; P:GO:0008152	F:catalytic activity; P:metabolic process
TRINITY_DN16005_c0_g1_i1	PREDICTED: cyclin-dependent kinase 4 inhibitor D	2	P:GO:0016310; F:GO:0016301	P:phosphorylation; F:kinase activity
TRINITY_DN16005_c0_g2_i1	PREDICTED: cyclin-dependent kinase 4 inhibitor D	2	P:GO:0016310; F:GO:0016301	P:phosphorylation; F:kinase activity
TRINITY_DN16014_c0_g2_i1	PREDICTED: anoctamin-9-like	3	C:GO:0016020; C:GO:0016021; F:GO:0046983	C:membrane; C:integral component of membrane; F:protein dimerization activity
TRINITY_DN16017_c0_g1_i1	CFTR	17	F:GO:0016887; F:GO:0042626; P:GO:0055085; F:GO:0005260; P:GO:1902476; P:GO:0008152; F:GO:0005254; P:GO:0006810; P:GO:0006821; F:GO:0000166; C:GO:0034707; C:GO:0031901; F:GO:0005524; P:GO:0006811; C:GO:0016020; C:GO:0016021; F:GO:0016787	F:ATPase activity; F:ATPase activity, coupled to transmembrane movement of substances; P:transmembrane transport; F:intracellular ATPase-gated chloride channel activity; P:chloride transmembrane transport; P:metabolic process; F:chloride channel activity; P:transport; P:chloride transport; F:nucleotide binding; C:chloride channel complex; C:early endosome membrane; F:ATP binding; P:ion transport;…
TRINITY_DN16067_c1_g1_i1	PREDICTED: LOW QUALITY PROTEIN: cadherin-23	6	F:GO:0016706; C:GO:0016020; C:GO:0016021; P:GO:0055114; F:GO:0008168; P:GO:0032259	F:oxidoreductase activity, acting on paired donors, with incorporation or reduction of molecular oxygen, 2-oxoglutarate as one donor, and incorporation of one atom each of oxygen into both donors; C:membrane; C:integral component of membrane; P:oxidation-reduction process; F:methyltransferase activity; P:methylation
TRINITY_DN16147_c0_g1_i1	PREDICTED: tubulin alpha-8 chain-like, partial	15	C:GO:0036464; C:GO:0043209; P:GO:0008152; F:GO:0005200; C:GO:0005881; C:GO:0005874; P:GO:0007017; F:GO:0000166; F:GO:0005525; C:GO:0005634; C:GO:0005856; C:GO:0070062; C:GO:0005737; F:GO:0003924; C:GO:0055037	C:cytoplasmic ribonucleoprotein granule; C:myelin sheath; P:metabolic process; F:structural constituent of cytoskeleton; C:cytoplasmic microtubule; C:microtubule; P:microtubule-based process; F:nucleotide binding; F:GTP binding; C:nucleus; C:cytoskeleton; C:extracellular exosome; C:cytoplasm; F:GTPase activity; C:recycling endosome
TRINITY_DN16147_c0_g2_i1	PREDICTED: tubulin alpha-4 chain-like, partial	9	F:GO:0000166; F:GO:0005525; C:GO:0005856; C:GO:0005737; F:GO:0003924; P:GO:0008152; F:GO:0005200; C:GO:0005874; P:GO:0007017	F:nucleotide binding; F:GTP binding; C:cytoskeleton; C:cytoplasm; F:GTPase activity; P:metabolic process; F:structural constituent of cytoskeleton; C:microtubule; P:microtubule-based process
TRINITY_DN16166_c0_g1_i1	PREDICTED: sodium leak channel non-selective protein, partial	11	F:GO:0005216; P:GO:0006811; P:GO:0055085; P:GO:0034220; F:GO:0005261; C:GO:0016020; P:GO:0098655; C:GO:0016021; P:GO:0034765; F:GO:0005244; P:GO:0006810	F:ion channel activity; P:ion transport; P:transmembrane transport; P:ion transmembrane transport; F:cation channel activity; C:membrane; P:cation transmembrane transport; C:integral component of membrane; P:regulation of ion transmembrane transport; F:voltage-gated ion channel activity; P:transport
TRINITY_DN16191_c0_g2_i1	PREDICTED: voltage-dependent T-type calcium channel subunit alpha-1I-like	16	P:GO:0070509; P:GO:0055085; P:GO:0034220; F:GO:0005262; C:GO:0005891; F:GO:0005244; F:GO:0008332; F:GO:0005245; P:GO:0006810; F:GO:0005216; P:GO:0006811; C:GO:0016020; P:GO:0006816; C:GO:0016021; P:GO:0034765; P:GO:0070588	P:calcium ion import; P:transmembrane transport; P:ion transmembrane transport; F:calcium channel activity; C:voltage-gated calcium channel complex; F:voltage-gated ion channel activity; F:low voltage-gated calcium channel activity; F:voltage-gated calcium channel activity; P:transport; F:ion channel activity; P:ion transport; C:membrane; P:calcium ion transport; C:integral component of membrane;…
TRINITY_DN16452_c0_g1_i1	anoctamin-9	2	C:GO:0016020; C:GO:0016021	C:membrane; C:integral component of membrane
TRINITY_DN16474_c0_g1_i1	RNA-directed DNA polymerase from transposon X-element	6	F:GO:0003964; F:GO:0016706; P:GO:0006278; P:GO:0055114; F:GO:0008168; P:GO:0032259	F:RNA-directed DNA polymerase activity; F:oxidoreductase activity, acting on paired donors, with incorporation or reduction of molecular oxygen, 2-oxoglutarate as one donor, and incorporation of one atom each of oxygen into both donors; P:RNA-dependent DNA biosynthetic process; P:oxidation-reduction process; F:methyltransferase activity; P:methylation
TRINITY_DN16491_c0_g1_i1	NADH dehydrogenase [ubiquinone] 1 beta subcomplex subunit 8, mitochondrial	10	C:GO:0005747; F:GO:0003954; P:GO:0006120; C:GO:0005739; C:GO:0016020; C:GO:0016021; F:GO:0008137; P:GO:0055114; C:GO:0070469; C:GO:0005743	C:mitochondrial respiratory chain complex I; F:NADH dehydrogenase activity; P:mitochondrial electron transport, NADH to ubiquinone; C:mitochondrion; C:membrane; C:integral component of membrane; F:NADH dehydrogenase (ubiquinone) activity; P:oxidation-reduction process; C:respiratory chain; C:mitochondrial inner membrane
TRINITY_DN1661_c0_g1_i1	unnamed protein product	11	F:GO:0016887; F:GO:0003677; C:GO:0016514; C:GO:0005634; F:GO:0005524; P:GO:0043044; C:GO:0016020; C:GO:0016021; P:GO:0015074; P:GO:0006355; P:GO:0006313	F:ATPase activity; F:DNA binding; C:SWI/SNF complex; C:nucleus; F:ATP binding; P:ATP-dependent chromatin remodeling; C:membrane; C:integral component of membrane; P:DNA integration; P:regulation of transcription, DNA-templated; P:transposition, DNA-mediated
TRINITY_DN1661_c0_g2_i1	unnamed protein product	11	F:GO:0016887; F:GO:0003677; C:GO:0016514; C:GO:0005634; F:GO:0005524; P:GO:0043044; C:GO:0016020; C:GO:0016021; P:GO:0015074; P:GO:0006355; P:GO:0006313	F:ATPase activity; F:DNA binding; C:SWI/SNF complex; C:nucleus; F:ATP binding; P:ATP-dependent chromatin remodeling; C:membrane; C:integral component of membrane; P:DNA integration; P:regulation of transcription, DNA-templated; P:transposition, DNA-mediated
TRINITY_DN16910_c0_g2_i1	Rho GTPase-activating protein 20	3	P:GO:0007165; F:GO:0005096; P:GO:0043547	P:signal transduction; F:GTPase activator activity; P:positive regulation of GTPase activity
TRINITY_DN1691_c1_g1_i1	Spermine oxidase, partial	2	F:GO:0003964; P:GO:0006278	F:RNA-directed DNA polymerase activity; P:RNA-dependent DNA biosynthetic process
TRINITY_DN16942_c0_g1_i1	Serine/arginine-rich splicing factor 1	2	F:GO:0000166; F:GO:0003676	F:nucleotide binding; F:nucleic acid binding
TRINITY_DN16949_c0_g1_i1	hypothetical protein	22	P:GO:0007275; P:GO:0007165; P:GO:1902287; P:GO:0007411; F:GO:0004872; P:GO:0060666; C:GO:0005886; P:GO:0021785; P:GO:0097485; C:GO:0005634; C:GO:0005887; C:GO:0002116; C:GO:0070062; P:GO:0048841; C:GO:0005737; P:GO:1990138; C:GO:0016020; F:GO:0017154; C:GO:0016021; P:GO:0014910; P:GO:0030334; P:GO:0071526	P:multicellular organism development; P:signal transduction; P:semaphorin-plexin signaling pathway involved in axon guidance; P:axon guidance; F:receptor activity; P:dichotomous subdivision of terminal units involved in salivary gland branching; C:plasma membrane; P:branchiomotor neuron axon guidance; P:neuron projection guidance; C:nucleus; C:integral component of plasma membrane; C:semaphorin r…
TRINITY_DN16969_c0_g1_i1	PREDICTED: ras-related protein Rab-39B-like	11	F:GO:0005525; F:GO:0000166; P:GO:0006913; P:GO:0007264; P:GO:0007165; F:GO:0003924; P:GO:0008152; C:GO:0016020; P:GO:0015031; P:GO:0006886; C:GO:0005622	F:GTP binding; F:nucleotide binding; P:nucleocytoplasmic transport; P:small GTPase mediated signal transduction; P:signal transduction; F:GTPase activity; P:metabolic process; C:membrane; P:protein transport; P:intracellular protein transport; C:intracellular
TRINITY_DN1702_c0_g1_i1	unnamed protein product, partial	5	F:GO:0005524; F:GO:0004672; P:GO:0016310; P:GO:0006468; F:GO:0016301	F:ATP binding; F:protein kinase activity; P:phosphorylation; P:protein phosphorylation; F:kinase activity
TRINITY_DN17041_c0_g1_i1	PREDICTED: spondin-2-like	1	C:GO:0005578	C:proteinaceous extracellular matrix
TRINITY_DN17069_c0_g1_i1	Electron transfer flavoprotein subunit beta	3	F:GO:0009055; C:GO:0016020; C:GO:0016021	F:electron carrier activity; C:membrane; C:integral component of membrane
TRINITY_DN17070_c0_g2_i1	Rho-related GTP-binding protein RhoG	13	P:GO:0007264; P:GO:0007165; P:GO:0008152; P:GO:0015031; P:GO:0006886; C:GO:0005622; F:GO:0000166; F:GO:0005525; F:GO:0003676; P:GO:0006913; F:GO:0046872; F:GO:0003924; C:GO:0016020	P:small GTPase mediated signal transduction; P:signal transduction; P:metabolic process; P:protein transport; P:intracellular protein transport; C:intracellular; F:nucleotide binding; F:GTP binding; F:nucleic acid binding; P:nucleocytoplasmic transport; F:metal ion binding; F:GTPase activity; C:membrane
TRINITY_DN1715_c0_g1_i1	TUBB protein, partial	11	F:GO:0000166; F:GO:0005525; C:GO:0005634; C:GO:0005856; C:GO:0070062; C:GO:0005737; F:GO:0003924; P:GO:0008152; F:GO:0005200; C:GO:0005874; P:GO:0007017	F:nucleotide binding; F:GTP binding; C:nucleus; C:cytoskeleton; C:extracellular exosome; C:cytoplasm; F:GTPase activity; P:metabolic process; F:structural constituent of cytoskeleton; C:microtubule; P:microtubule-based process
TRINITY_DN17202_c0_g1_i1	PREDICTED: zinc finger protein 862-like	4	F:GO:0003676; P:GO:0006355; F:GO:0046983; C:GO:0005622	F:nucleic acid binding; P:regulation of transcription, DNA-templated; F:protein dimerization activity; C:intracellular
TRINITY_DN17208_c0_g1_i1	Protein patched	4	P:GO:0007165; C:GO:0016020; C:GO:0016021; F:GO:0008158	P:signal transduction; C:membrane; C:integral component of membrane; F:hedgehog receptor activity
TRINITY_DN17211_c0_g1_i1	G-protein coupled receptor 4	6	F:GO:0004930; P:GO:0007186; P:GO:0007165; C:GO:0016020; C:GO:0016021; F:GO:0004871	F:G-protein coupled receptor activity; P:G-protein coupled receptor signaling pathway; P:signal transduction; C:membrane; C:integral component of membrane; F:signal transducer activity
TRINITY_DN17278_c0_g1_i1	PREDICTED: LOW QUALITY PROTEIN: chromodomain-helicase-DNA-binding protein 5	11	F:GO:0003676; F:GO:0003677; C:GO:0005634; F:GO:0005524; F:GO:0008270; F:GO:0046872; P:GO:0008152; F:GO:0016818; P:GO:0006355; F:GO:0008026; F:GO:0004386	F:nucleic acid binding; F:DNA binding; C:nucleus; F:ATP binding; F:zinc ion binding; F:metal ion binding; P:metabolic process; F:hydrolase activity, acting on acid anhydrides, in phosphorus-containing anhydrides; P:regulation of transcription, DNA-templated; F:ATP-dependent helicase activity; F:helicase activity
TRINITY_DN17371_c0_g1_i1	Homeodomain-interacting protein kinase 2	7	F:GO:0000166; F:GO:0003677; F:GO:0005524; F:GO:0004672; P:GO:0016310; P:GO:0006468; F:GO:0016301	F:nucleotide binding; F:DNA binding; F:ATP binding; F:protein kinase activity; P:phosphorylation; P:protein phosphorylation; F:kinase activity
TRINITY_DN17378_c0_g1_i1	ephrin type-A receptor 7 isoform X1	15	P:GO:0018108; P:GO:0007169; F:GO:0004672; P:GO:0006468; F:GO:0005003; F:GO:0000166; F:GO:0005524; C:GO:0005887; F:GO:0004713; P:GO:0048013; C:GO:0016020; C:GO:0016021; P:GO:0016310; F:GO:0016740; F:GO:0016301	P:peptidyl-tyrosine phosphorylation; P:transmembrane receptor protein tyrosine kinase signaling pathway; F:protein kinase activity; P:protein phosphorylation; F:ephrin receptor activity; F:nucleotide binding; F:ATP binding; C:integral component of plasma membrane; F:protein tyrosine kinase activity; P:ephrin receptor signaling pathway; C:membrane; C:integral component of membrane; P:phosphorylati…
TRINITY_DN1737_c0_g1_i1	Rho guanine nucleotide exchange factor 3	7	P:GO:0035023; F:GO:0005085; F:GO:0005089; F:GO:0003682; P:GO:0035556; P:GO:0043547; C:GO:0005622	P:regulation of Rho protein signal transduction; F:guanyl-nucleotide exchange factor activity; F:Rho guanyl-nucleotide exchange factor activity; F:chromatin binding; P:intracellular signal transduction; P:positive regulation of GTPase activity; C:intracellular
TRINITY_DN17545_c0_g1_i1	Synaptic vesicle membrane protein VAT-1-like protein	3	F:GO:0008270; F:GO:0016491; P:GO:0055114	F:zinc ion binding; F:oxidoreductase activity; P:oxidation-reduction process
TRINITY_DN1757_c0_g1_i1	PREDICTED: synaptotagmin-11	2	C:GO:0016020; C:GO:0016021	C:membrane; C:integral component of membrane
TRINITY_DN17605_c0_g1_i1	unnamed protein product	3	F:GO:0003677; P:GO:0015074; P:GO:0006313	F:DNA binding; P:DNA integration; P:transposition, DNA-mediated
TRINITY_DN17714_c1_g1_i1	cGMP-inhibited 3',5'-cyclic phosphodiesterase A	2	C:GO:0016020; C:GO:0016021	C:membrane; C:integral component of membrane
TRINITY_DN17758_c0_g1_i1	NACHT, LRR and PYD domains-containing protein 1	4	F:GO:0000166; F:GO:0005524; F:GO:0008270; F:GO:0046872	F:nucleotide binding; F:ATP binding; F:zinc ion binding; F:metal ion binding
TRINITY_DN17790_c0_g1_i1	PREDICTED: nuclear RNA export factor 1 isoform X8	8	F:GO:0000166; P:GO:0006406; C:GO:0005634; F:GO:0003723; C:GO:0005737; P:GO:0006810; P:GO:0051028; C:GO:0005622	F:nucleotide binding; P:mRNA export from nucleus; C:nucleus; F:RNA binding; C:cytoplasm; P:transport; P:mRNA transport; C:intracellular
TRINITY_DN17812_c0_g1_i1	unnamed protein product	9	F:GO:0000166; F:GO:0005525; C:GO:0005856; C:GO:0005737; F:GO:0003924; P:GO:0008152; F:GO:0005200; C:GO:0005874; P:GO:0007017	F:nucleotide binding; F:GTP binding; C:cytoskeleton; C:cytoplasm; F:GTPase activity; P:metabolic process; F:structural constituent of cytoskeleton; C:microtubule; P:microtubule-based process
TRINITY_DN17815_c0_g1_i1	PREDICTED: C-Jun-amino-terminal kinase-interacting protein 1-like, partial	2	P:GO:0016310; F:GO:0016301	P:phosphorylation; F:kinase activity
TRINITY_DN17815_c1_g1_i1	C-Jun-amino-terminal kinase-interacting protein 1	2	P:GO:0016310; F:GO:0016301	P:phosphorylation; F:kinase activity
TRINITY_DN17855_c0_g1_i1	PREDICTED: serine/threonine-protein kinase TAO2-like	6	F:GO:0000166; F:GO:0005524; F:GO:0004672; P:GO:0016310; P:GO:0006468; F:GO:0016301	F:nucleotide binding; F:ATP binding; F:protein kinase activity; P:phosphorylation; P:protein phosphorylation; F:kinase activity
TRINITY_DN17899_c0_g1_i1	putative RNA-directed DNA polymerase from transposon X-element	6	F:GO:0003964; F:GO:0016706; P:GO:0006278; P:GO:0055114; F:GO:0008168; P:GO:0032259	F:RNA-directed DNA polymerase activity; F:oxidoreductase activity, acting on paired donors, with incorporation or reduction of molecular oxygen, 2-oxoglutarate as one donor, and incorporation of one atom each of oxygen into both donors; P:RNA-dependent DNA biosynthetic process; P:oxidation-reduction process; F:methyltransferase activity; P:methylation
TRINITY_DN17905_c0_g1_i1	PREDICTED: cytohesin-3-like, partial	3	F:GO:0005086; P:GO:0032012; P:GO:0043547	F:ARF guanyl-nucleotide exchange factor activity; P:regulation of ARF protein signal transduction; P:positive regulation of GTPase activity
TRINITY_DN18294_c0_g1_i1	Formin	3	P:GO:0045010; C:GO:0005884; F:GO:0008017	P:actin nucleation; C:actin filament; F:microtubule binding
TRINITY_DN1832_c0_g2_i1	PREDICTED: glucagon-1-like	2	C:GO:0005576; F:GO:0005179	C:extracellular region; F:hormone activity
TRINITY_DN1839_c0_g1_i1	TPA: apolipoprotein A-I	5	P:GO:0006869; F:GO:0008289; P:GO:0042157; C:GO:0005576; P:GO:0006810	P:lipid transport; F:lipid binding; P:lipoprotein metabolic process; C:extracellular region; P:transport
TRINITY_DN18563_c0_g1_i1	60S ribosomal protein L27	5	F:GO:0003735; C:GO:0030529; C:GO:0005840; C:GO:0005622; P:GO:0006412	F:structural constituent of ribosome; C:intracellular ribonucleoprotein complex; C:ribosome; C:intracellular; P:translation
TRINITY_DN18581_c0_g2_i1	cyclin-dependent kinase 19-like, partial	4	F:GO:0000166; F:GO:0005524; F:GO:0004672; P:GO:0006468	F:nucleotide binding; F:ATP binding; F:protein kinase activity; P:protein phosphorylation
TRINITY_DN1859_c0_g1_i1	unnamed protein product	9	F:GO:0003677; P:GO:0006559; P:GO:0006570; C:GO:0016020; C:GO:0016021; P:GO:0015074; P:GO:0055114; F:GO:0004411; P:GO:0006313	F:DNA binding; P:L-phenylalanine catabolic process; P:tyrosine metabolic process; C:membrane; C:integral component of membrane; P:DNA integration; P:oxidation-reduction process; F:homogentisate 1,2-dioxygenase activity; P:transposition, DNA-mediated
TRINITY_DN1872_c1_g1_i1	Cytoplasmic dynein 2 heavy chain 1	7	F:GO:0000166; F:GO:0016887; F:GO:0005524; F:GO:0003777; P:GO:0008152; C:GO:0030286; P:GO:0007018	F:nucleotide binding; F:ATPase activity; F:ATP binding; F:microtubule motor activity; P:metabolic process; C:dynein complex; P:microtubule-based movement
TRINITY_DN18789_c0_g1_i1	Zinc finger protein 287	2	F:GO:0003676; F:GO:0046872	F:nucleic acid binding; F:metal ion binding
TRINITY_DN1878_c0_g1_i1	PREDICTED: annexin A2-like isoform X1	2	F:GO:0005509; F:GO:0005544	F:calcium ion binding; F:calcium-dependent phospholipid binding
TRINITY_DN1879_c1_g1_i1	PREDICTED: leucine-rich repeat-containing protein 16A	5	P:GO:2000813; P:GO:0051638; P:GO:1902745; P:GO:0030335; C:GO:0030027	P:negative regulation of barbed-end actin filament capping; P:barbed-end actin filament uncapping; P:positive regulation of lamellipodium organization; P:positive regulation of cell migration; C:lamellipodium
TRINITY_DN1882_c0_g1_i1	Chondroadherin	6	C:GO:0005737; P:GO:0019221; P:GO:1904030; F:GO:0004860; P:GO:0006469; P:GO:0046426	C:cytoplasm; P:cytokine-mediated signaling pathway; P:negative regulation of cyclin-dependent protein kinase activity; F:protein kinase inhibitor activity; P:negative regulation of protein kinase activity; P:negative regulation of JAK-STAT cascade
TRINITY_DN19225_c0_g1_i1	PREDICTED: Na(+)/H(+) exchange regulatory cofactor NHE-RF2	1	F:GO:0032947	F:protein complex scaffold
TRINITY_DN19247_c0_g2_i1	PREDICTED: CD209 antigen-like protein C	3	C:GO:0016020; C:GO:0016021; F:GO:0030246	C:membrane; C:integral component of membrane; F:carbohydrate binding
TRINITY_DN19447_c0_g1_i1	transmembrane 128	1	C:GO:0016021	C:integral component of membrane
TRINITY_DN19555_c0_g1_i1	PREDICTED: leucine-rich repeat-containing G-protein coupled receptor 5	4	F:GO:0004930; P:GO:0007186; C:GO:0016020; C:GO:0016021	F:G-protein coupled receptor activity; P:G-protein coupled receptor signaling pathway; C:membrane; C:integral component of membrane
TRINITY_DN19575_c0_g1_i1	PREDICTED: actin-related protein 2/3 complex subunit 4 isoform X3	11	C:GO:0005856; C:GO:0070062; F:GO:0003779; C:GO:0005737; P:GO:0030041; C:GO:0015629; P:GO:0034314; F:GO:0005200; F:GO:0030674; C:GO:0005885; F:GO:0019899	C:cytoskeleton; C:extracellular exosome; F:actin binding; C:cytoplasm; P:actin filament polymerization; C:actin cytoskeleton; P:Arp2/3 complex-mediated actin nucleation; F:structural constituent of cytoskeleton; F:protein binding, bridging; C:Arp2/3 protein complex; F:enzyme binding
TRINITY_DN19576_c0_g2_i1	PREDICTED: alpha-1A adrenergic receptor-like	13	P:GO:0007186; P:GO:0007165; F:GO:0004871; C:GO:0005886; F:GO:0004930; F:GO:0004935; F:GO:0004937; P:GO:0006937; C:GO:0016020; C:GO:0016021; P:GO:0071875; P:GO:0055117; P:GO:0019229	P:G-protein coupled receptor signaling pathway; P:signal transduction; F:signal transducer activity; C:plasma membrane; F:G-protein coupled receptor activity; F:adrenergic receptor activity; F:alpha1-adrenergic receptor activity; P:regulation of muscle contraction; C:membrane; C:integral component of membrane; P:adrenergic receptor signaling pathway; P:regulation of cardiac muscle contraction; P:…
TRINITY_DN19600_c0_g1_i1	unnamed protein product	8	F:GO:0000166; F:GO:0003677; F:GO:0005524; F:GO:0004672; P:GO:0016310; F:GO:0004674; P:GO:0006468; F:GO:0016301	F:nucleotide binding; F:DNA binding; F:ATP binding; F:protein kinase activity; P:phosphorylation; F:protein serine/threonine kinase activity; P:protein phosphorylation; F:kinase activity
TRINITY_DN19602_c0_g1_i1	Beta,beta-carotene 15,15'-monooxygenase	2	P:GO:0055114; F:GO:0004497	P:oxidation-reduction process; F:monooxygenase activity
TRINITY_DN19602_c0_g2_i1	PREDICTED: beta,beta-carotene 15,15'-monooxygenase-like	2	P:GO:0055114; F:GO:0004497	P:oxidation-reduction process; F:monooxygenase activity
TRINITY_DN19620_c0_g1_i1	PREDICTED: dentin sialophosphoprotein-like, partial	2	P:GO:0001503; P:GO:0007155	P:ossification; P:cell adhesion
TRINITY_DN19643_c0_g1_i1	Parathyroid hormone/parathyroid hormone-related peptide receptor	11	F:GO:0004930; F:GO:0004888; P:GO:0007186; P:GO:0007165; C:GO:0016020; C:GO:0016021; P:GO:0007166; F:GO:0017046; F:GO:0004991; F:GO:0004871; C:GO:0005886	F:G-protein coupled receptor activity; F:transmembrane signaling receptor activity; P:G-protein coupled receptor signaling pathway; P:signal transduction; C:membrane; C:integral component of membrane; P:cell surface receptor signaling pathway; F:peptide hormone binding; F:parathyroid hormone receptor activity; F:signal transducer activity; C:plasma membrane
TRINITY_DN19643_c0_g2_i1	Parathyroid hormone/parathyroid hormone-related peptide receptor	11	F:GO:0004930; F:GO:0004888; P:GO:0007186; P:GO:0007165; C:GO:0016020; C:GO:0016021; P:GO:0007166; F:GO:0017046; F:GO:0004991; F:GO:0004871; C:GO:0005886	F:G-protein coupled receptor activity; F:transmembrane signaling receptor activity; P:G-protein coupled receptor signaling pathway; P:signal transduction; C:membrane; C:integral component of membrane; P:cell surface receptor signaling pathway; F:peptide hormone binding; F:parathyroid hormone receptor activity; F:signal transducer activity; C:plasma membrane
TRINITY_DN19724_c0_g1_i1	Dermatan-sulfate epimerase	3	P:GO:0008152; C:GO:0016021; F:GO:0008146	P:metabolic process; C:integral component of membrane; F:sulfotransferase activity
TRINITY_DN19830_c0_g2_i1	PREDICTED: agouti-related protein-like	11	P:GO:0007218; F:GO:0005184; F:GO:0070996; F:GO:0031781; P:GO:0048589; P:GO:2000253; F:GO:0031782; C:GO:0005576; F:GO:0005102; P:GO:0040008; P:GO:0009755	P:neuropeptide signaling pathway; F:neuropeptide hormone activity; F:type 1 melanocortin receptor binding; F:type 3 melanocortin receptor binding; P:developmental growth; P:positive regulation of feeding behavior; F:type 4 melanocortin receptor binding; C:extracellular region; F:receptor binding; P:regulation of growth; P:hormone-mediated signaling pathway
TRINITY_DN19960_c0_g2_i1	dedicator of cytokinesis 3 isoform X3	5	C:GO:0005737; P:GO:0007264; F:GO:0005085; P:GO:0043547; C:GO:0005622	C:cytoplasm; P:small GTPase mediated signal transduction; F:guanyl-nucleotide exchange factor activity; P:positive regulation of GTPase activity; C:intracellular
TRINITY_DN2001_c0_g1_i1	long-chain fatty acid transport 1-like	6	F:GO:0031957; F:GO:0015245; P:GO:0001676; P:GO:0015908; C:GO:0016021; F:GO:0004467	F:very long-chain fatty acid-CoA ligase activity; F:fatty acid transporter activity; P:long-chain fatty acid metabolic process; P:fatty acid transport; C:integral component of membrane; F:long-chain fatty acid-CoA ligase activity
TRINITY_DN2005_c0_g1_i1	Breast cancer anti-estrogen resistance 3	5	P:GO:0007264; P:GO:0007165; F:GO:0005085; C:GO:0005622; P:GO:0043547	P:small GTPase mediated signal transduction; P:signal transduction; F:guanyl-nucleotide exchange factor activity; C:intracellular; P:positive regulation of GTPase activity
TRINITY_DN20207_c0_g1_i1	PREDICTED: complement C1r subcomponent-like	7	P:GO:0006956; F:GO:0005509; P:GO:0006508; F:GO:0004252; F:GO:0008233; C:GO:0005576; F:GO:0016787	P:complement activation; F:calcium ion binding; P:proteolysis; F:serine-type endopeptidase activity; F:peptidase activity; C:extracellular region; F:hydrolase activity
TRINITY_DN20281_c1_g1_i1	PREDICTED: olfactomedin-like protein 2B	2	C:GO:0016020; C:GO:0016021	C:membrane; C:integral component of membrane
TRINITY_DN20358_c0_g1_i1	SPARC-related modular calcium-binding protein 1	3	P:GO:0007165; F:GO:0005509; C:GO:0005578	P:signal transduction; F:calcium ion binding; C:proteinaceous extracellular matrix
TRINITY_DN20422_c0_g1_i1	PREDICTED: peroxisomal membrane protein PEX14	2	C:GO:0005778; P:GO:0016560	C:peroxisomal membrane; P:protein import into peroxisome matrix, docking
TRINITY_DN20606_c0_g1_i1	Semaphorin-6D, partial	2	C:GO:0016020; C:GO:0016021	C:membrane; C:integral component of membrane
TRINITY_DN20606_c1_g1_i1	Semaphorin-6D, partial	2	C:GO:0016020; C:GO:0016021	C:membrane; C:integral component of membrane
TRINITY_DN20621_c0_g1_i1	prostaglandin D synthase	5	P:GO:0006629; F:GO:0036094; C:GO:0005576; P:GO:0006810; F:GO:0005215	P:lipid metabolic process; F:small molecule binding; C:extracellular region; P:transport; F:transporter activity
TRINITY_DN20638_c0_g2_i1	PREDICTED: lipid phosphate phosphatase-related protein type 2 isoform X3	2	C:GO:0016020; C:GO:0016021	C:membrane; C:integral component of membrane
TRINITY_DN20655_c0_g1_i1	PREDICTED: death-associated protein kinase 3-like isoform X1	16	F:GO:0042802; P:GO:2001242; P:GO:0090023; P:GO:0043276; F:GO:0004672; F:GO:0004674; P:GO:0006468; F:GO:0000166; F:GO:0005524; F:GO:0005516; C:GO:0005737; P:GO:0016310; F:GO:0016740; P:GO:2000424; F:GO:0016301; P:GO:0035556	F:identical protein binding; P:regulation of intrinsic apoptotic signaling pathway; P:positive regulation of neutrophil chemotaxis; P:anoikis; F:protein kinase activity; F:protein serine/threonine kinase activity; P:protein phosphorylation; F:nucleotide binding; F:ATP binding; F:calmodulin binding; C:cytoplasm; P:phosphorylation; F:transferase activity; P:positive regulation of eosinophil chemota…
TRINITY_DN20675_c0_g1_i1	PREDICTED: adenylate cyclase type 5 isoform X1	13	P:GO:0006171; F:GO:0016849; F:GO:0016829; F:GO:0004016; C:GO:0005622; C:GO:0005886; F:GO:0000166; P:GO:0045471; P:GO:0001932; C:GO:0016020; C:GO:0016021; P:GO:0035556; P:GO:0009190	P:cAMP biosynthetic process; F:phosphorus-oxygen lyase activity; F:lyase activity; F:adenylate cyclase activity; C:intracellular; C:plasma membrane; F:nucleotide binding; P:response to ethanol; P:regulation of protein phosphorylation; C:membrane; C:integral component of membrane; P:intracellular signal transduction; P:cyclic nucleotide biosynthetic process
TRINITY_DN2095_c0_g1_i1	guanylate cyclase soluble subunit alpha-2	9	F:GO:0000166; P:GO:0006182; F:GO:0016849; F:GO:0016829; F:GO:0004383; P:GO:0035556; P:GO:0009190; C:GO:0005622; F:GO:0020037	F:nucleotide binding; P:cGMP biosynthetic process; F:phosphorus-oxygen lyase activity; F:lyase activity; F:guanylate cyclase activity; P:intracellular signal transduction; P:cyclic nucleotide biosynthetic process; C:intracellular; F:heme binding
TRINITY_DN21118_c0_g1_i1	PREDICTED: disabled homolog 2-interacting protein-like	9	P:GO:0038026; P:GO:0016525; P:GO:0007165; P:GO:0008285; F:GO:0005096; P:GO:0030948; P:GO:0043065; P:GO:0043087; P:GO:0043547	P:reelin-mediated signaling pathway; P:negative regulation of angiogenesis; P:signal transduction; P:negative regulation of cell proliferation; F:GTPase activator activity; P:negative regulation of vascular endothelial growth factor receptor signaling pathway; P:positive regulation of apoptotic process; P:regulation of GTPase activity; P:positive regulation of GTPase activity
TRINITY_DN21139_c0_g1_i1	PREDICTED: queuine tRNA-ribosyltransferase isoform X1	6	F:GO:0016757; P:GO:0008616; P:GO:0008033; F:GO:0016740; P:GO:0006400; F:GO:0008479	F:transferase activity, transferring glycosyl groups; P:queuosine biosynthetic process; P:tRNA processing; F:transferase activity; P:tRNA modification; F:queuine tRNA-ribosyltransferase activity
TRINITY_DN21173_c0_g2_i1	Zinc finger protein 167	2	F:GO:0003676; F:GO:0046872	F:nucleic acid binding; F:metal ion binding
TRINITY_DN21189_c0_g1_i1	Inactive dipeptidyl peptidase 10	4	P:GO:0006508; C:GO:0016020; C:GO:0016021; F:GO:0008236	P:proteolysis; C:membrane; C:integral component of membrane; F:serine-type peptidase activity
TRINITY_DN21210_c0_g1_i1	Progesterone receptor	12	F:GO:0003677; C:GO:0005634; F:GO:0003700; F:GO:0008270; P:GO:0006351; F:GO:0046872; P:GO:0030728; P:GO:0006355; F:GO:0003707; F:GO:0043565; F:GO:0005496; P:GO:0043401	F:DNA binding; C:nucleus; F:transcription factor activity, sequence-specific DNA binding; F:zinc ion binding; P:transcription, DNA-templated; F:metal ion binding; P:ovulation; P:regulation of transcription, DNA-templated; F:steroid hormone receptor activity; F:sequence-specific DNA binding; F:steroid binding; P:steroid hormone mediated signaling pathway
TRINITY_DN21216_c0_g1_i1	unnamed protein product	1	F:GO:0046872	F:metal ion binding
TRINITY_DN21218_c0_g1_i1	PREDICTED: E3 ubiquitin-protein ligase MBR2-like	2	F:GO:0008270; F:GO:0046872	F:zinc ion binding; F:metal ion binding
TRINITY_DN21218_c0_g2_i1	RING finger protein 38	2	F:GO:0008270; F:GO:0046872	F:zinc ion binding; F:metal ion binding
TRINITY_DN21233_c0_g1_i1	PREDICTED: gamma-enolase-like	5	F:GO:0000287; F:GO:0004634; P:GO:0006096; F:GO:0016829; C:GO:0000015	F:magnesium ion binding; F:phosphopyruvate hydratase activity; P:glycolytic process; F:lyase activity; C:phosphopyruvate hydratase complex
TRINITY_DN21234_c0_g1_i1	Hypothetical protein EH28_02824	2	C:GO:0016020; C:GO:0016021	C:membrane; C:integral component of membrane
TRINITY_DN21329_c0_g1_i1	PREDICTED: low-density lipoprotein receptor class A domain-containing protein 4 isoform X2	2	C:GO:0016020; C:GO:0016021	C:membrane; C:integral component of membrane
TRINITY_DN21331_c0_g1_i1	PREDICTED: uncharacterized protein C6orf15 homolog	11	F:GO:0070052; C:GO:0005614; F:GO:0005518; F:GO:0005539; F:GO:0001968; P:GO:0030198; F:GO:0008201; F:GO:0005540; C:GO:0005576; F:GO:0043236; C:GO:0005578	F:collagen V binding; C:interstitial matrix; F:collagen binding; F:glycosaminoglycan binding; F:fibronectin binding; P:extracellular matrix organization; F:heparin binding; F:hyaluronic acid binding; C:extracellular region; F:laminin binding; C:proteinaceous extracellular matrix
TRINITY_DN21335_c0_g1_i1	unnamed protein product	4	F:GO:0003964; C:GO:0016020; C:GO:0016021; P:GO:0006278	F:RNA-directed DNA polymerase activity; C:membrane; C:integral component of membrane; P:RNA-dependent DNA biosynthetic process
TRINITY_DN21376_c0_g1_i1	PREDICTED: 15-hydroxyprostaglandin dehydrogenase [NAD(+)]-like	3	F:GO:0016491; P:GO:0008152; P:GO:0055114	F:oxidoreductase activity; P:metabolic process; P:oxidation-reduction process
TRINITY_DN21395_c0_g1_i1	PREDICTED: tryptophan 5-hydroxylase 1 isoform X2	10	P:GO:0042427; F:GO:0016714; P:GO:0009072; F:GO:0005506; F:GO:0046872; P:GO:0008152; P:GO:0055114; F:GO:0016597; F:GO:0004497; F:GO:0004510	P:serotonin biosynthetic process; F:oxidoreductase activity, acting on paired donors, with incorporation or reduction of molecular oxygen, reduced pteridine as one donor, and incorporation of one atom of oxygen; P:aromatic amino acid family metabolic process; F:iron ion binding; F:metal ion binding; P:metabolic process; P:oxidation-reduction process; F:amino acid binding; F:monooxygenase activity…
TRINITY_DN21440_c0_g1_i1	PREDICTED: nephrin	9	F:GO:0005216; P:GO:0006811; P:GO:0001822; P:GO:0048741; P:GO:0003094; P:GO:0034220; C:GO:0016020; C:GO:0016021; P:GO:0039021	F:ion channel activity; P:ion transport; P:kidney development; P:skeletal muscle fiber development; P:glomerular filtration; P:ion transmembrane transport; C:membrane; C:integral component of membrane; P:pronephric glomerulus development
TRINITY_DN21445_c0_g1_i1	PREDICTED: LOW QUALITY PROTEIN: sodium channel protein type 4 subunit alpha B-like	13	P:GO:0055085; P:GO:0034220; F:GO:0005244; P:GO:0006810; F:GO:0005248; P:GO:0006814; F:GO:0005216; P:GO:0006811; C:GO:0016020; C:GO:0016021; P:GO:0034765; C:GO:0001518; P:GO:0035725	P:transmembrane transport; P:ion transmembrane transport; F:voltage-gated ion channel activity; P:transport; F:voltage-gated sodium channel activity; P:sodium ion transport; F:ion channel activity; P:ion transport; C:membrane; C:integral component of membrane; P:regulation of ion transmembrane transport; C:voltage-gated sodium channel complex; P:sodium ion transmembrane transport
TRINITY_DN21461_c0_g1_i1	Sodium/potassium/calcium exchanger 2	3	P:GO:0055085; C:GO:0016020; C:GO:0016021	P:transmembrane transport; C:membrane; C:integral component of membrane
TRINITY_DN21501_c0_g1_i1	PREDICTED: lipase member H-like	4	P:GO:0006629; C:GO:0005576; F:GO:0052689; F:GO:0016787	P:lipid metabolic process; C:extracellular region; F:carboxylic ester hydrolase activity; F:hydrolase activity
TRINITY_DN21512_c0_g1_i1	4F2 cell-surface antigen heavy chain	6	P:GO:0005975; F:GO:0003824; C:GO:0016020; P:GO:0060142; C:GO:0016021; F:GO:0043169	P:carbohydrate metabolic process; F:catalytic activity; C:membrane; P:regulation of syncytium formation by plasma membrane fusion; C:integral component of membrane; F:cation binding
TRINITY_DN21597_c0_g1_i1	reverse transcriptase	2	F:GO:0003964; P:GO:0006278	F:RNA-directed DNA polymerase activity; P:RNA-dependent DNA biosynthetic process
TRINITY_DN21597_c0_g2_i1	reverse transcriptase	2	F:GO:0003964; P:GO:0006278	F:RNA-directed DNA polymerase activity; P:RNA-dependent DNA biosynthetic process
TRINITY_DN21630_c0_g1_i1	PREDICTED: IQ motif and SEC7 domain-containing protein 1-like	3	F:GO:0005086; P:GO:0032012; P:GO:0043547	F:ARF guanyl-nucleotide exchange factor activity; P:regulation of ARF protein signal transduction; P:positive regulation of GTPase activity
TRINITY_DN21666_c0_g1_i1	PREDICTED: keratin, type II cytoskeletal 8-like	5	F:GO:0000166; F:GO:0005524; C:GO:0045095; F:GO:0005198; C:GO:0005882	F:nucleotide binding; F:ATP binding; C:keratin filament; F:structural molecule activity; C:intermediate filament
TRINITY_DN21675_c0_g1_i1	FERM domain-containing protein 4B	1	C:GO:0005856	C:cytoskeleton
TRINITY_DN21737_c0_g1_i1	prostaglandin E2 receptor EP1 subtype-like	3	F:GO:0004955; P:GO:0007187; C:GO:0016020	F:prostaglandin receptor activity; P:G-protein coupled receptor signaling pathway, coupled to cyclic nucleotide second messenger; C:membrane
TRINITY_DN21738_c0_g1_i1	heat shock beta-11-like	6	P:GO:0045839; P:GO:0051276; P:GO:0030097; P:GO:0000281; P:GO:0051726; P:GO:0000278	P:negative regulation of mitotic nuclear division; P:chromosome organization; P:hemopoiesis; P:mitotic cytokinesis; P:regulation of cell cycle; P:mitotic cell cycle
TRINITY_DN21755_c1_g1_i1	multidrug resistance-associated 1-like	10	F:GO:0000166; F:GO:0016887; F:GO:0005524; F:GO:0042626; C:GO:0005856; P:GO:0055085; P:GO:0008152; C:GO:0016020; C:GO:0016021; P:GO:0006810	F:nucleotide binding; F:ATPase activity; F:ATP binding; F:ATPase activity, coupled to transmembrane movement of substances; C:cytoskeleton; P:transmembrane transport; P:metabolic process; C:membrane; C:integral component of membrane; P:transport
TRINITY_DN21764_c0_g1_i1	leucine-rich repeat neuronal 1-like	3	P:GO:0007409; C:GO:0016020; C:GO:0016021	P:axonogenesis; C:membrane; C:integral component of membrane
TRINITY_DN21797_c0_g1_i1	unnamed protein product	9	F:GO:0016887; F:GO:0003677; C:GO:0016514; C:GO:0005634; F:GO:0005524; P:GO:0043044; P:GO:0015074; P:GO:0006355; P:GO:0006313	F:ATPase activity; F:DNA binding; C:SWI/SNF complex; C:nucleus; F:ATP binding; P:ATP-dependent chromatin remodeling; P:DNA integration; P:regulation of transcription, DNA-templated; P:transposition, DNA-mediated
TRINITY_DN21912_c0_g1_i1	PREDICTED: protein phosphatase 1 regulatory subunit 14C	2	C:GO:0005737; P:GO:0042325	C:cytoplasm; P:regulation of phosphorylation
TRINITY_DN21925_c0_g2_i1	PREDICTED: voltage-dependent T-type calcium channel subunit alpha-1G	15	P:GO:0070509; P:GO:0055085; F:GO:0005262; C:GO:0005891; F:GO:0005244; F:GO:0008332; F:GO:0005245; P:GO:0006810; F:GO:0005216; P:GO:0006811; P:GO:0006816; C:GO:0016020; C:GO:0016021; P:GO:0034765; P:GO:0070588	P:calcium ion import; P:transmembrane transport; F:calcium channel activity; C:voltage-gated calcium channel complex; F:voltage-gated ion channel activity; F:low voltage-gated calcium channel activity; F:voltage-gated calcium channel activity; P:transport; F:ion channel activity; P:ion transport; P:calcium ion transport; C:membrane; C:integral component of membrane; P:regulation of ion transmembr…
TRINITY_DN21927_c0_g1_i1	PREDICTED: chymotrypsin B-like	5	P:GO:0006508; F:GO:0004252; F:GO:0008236; F:GO:0008233; F:GO:0016787	P:proteolysis; F:serine-type endopeptidase activity; F:serine-type peptidase activity; F:peptidase activity; F:hydrolase activity
TRINITY_DN21981_c0_g1_i1	PREDICTED: lutropin-choriogonadotropic hormone receptor-like	12	F:GO:0004964; F:GO:0004996; F:GO:0004930; P:GO:0007186; P:GO:0007165; C:GO:0016020; C:GO:0016021; P:GO:0038194; F:GO:0004871; F:GO:0016500; C:GO:0005886; P:GO:0042700	F:luteinizing hormone receptor activity; F:thyroid-stimulating hormone receptor activity; F:G-protein coupled receptor activity; P:G-protein coupled receptor signaling pathway; P:signal transduction; C:membrane; C:integral component of membrane; P:thyroid-stimulating hormone signaling pathway; F:signal transducer activity; F:protein-hormone receptor activity; C:plasma membrane; P:luteinizing horm…
TRINITY_DN22107_c0_g1_i1	hypothetical protein cypCar_00040490	6	P:GO:0007264; F:GO:0005085; C:GO:0016020; C:GO:0016021; P:GO:0043547; C:GO:0005622	P:small GTPase mediated signal transduction; F:guanyl-nucleotide exchange factor activity; C:membrane; C:integral component of membrane; P:positive regulation of GTPase activity; C:intracellular
TRINITY_DN22108_c0_g1_i1	PREDICTED: heparan sulfate glucosamine 3-O-sulfotransferase 3B1-like	5	P:GO:0008152; C:GO:0016020; C:GO:0016021; F:GO:0008146; F:GO:0016740	P:metabolic process; C:membrane; C:integral component of membrane; F:sulfotransferase activity; F:transferase activity
TRINITY_DN22108_c0_g2_i1	PREDICTED: heparan sulfate glucosamine 3-O-sulfotransferase 3B1-like	5	P:GO:0008152; C:GO:0016020; C:GO:0016021; F:GO:0008146; F:GO:0016740	P:metabolic process; C:membrane; C:integral component of membrane; F:sulfotransferase activity; F:transferase activity
TRINITY_DN22121_c0_g1_i1	LINE-1 reverse transcriptase	5	F:GO:0003964; F:GO:0008270; C:GO:0016020; C:GO:0016021; P:GO:0006278	F:RNA-directed DNA polymerase activity; F:zinc ion binding; C:membrane; C:integral component of membrane; P:RNA-dependent DNA biosynthetic process
TRINITY_DN22121_c0_g2_i1	LINE-1 reverse transcriptase	5	F:GO:0003964; F:GO:0008270; C:GO:0016020; C:GO:0016021; P:GO:0006278	F:RNA-directed DNA polymerase activity; F:zinc ion binding; C:membrane; C:integral component of membrane; P:RNA-dependent DNA biosynthetic process
TRINITY_DN22146_c0_g1_i1	Interleukin-1 receptor accessory protein	1	P:GO:0007165	P:signal transduction
TRINITY_DN22149_c0_g1_i1	PREDICTED: cyclin-dependent kinase 19	4	F:GO:0000166; F:GO:0005524; F:GO:0004672; P:GO:0006468	F:nucleotide binding; F:ATP binding; F:protein kinase activity; P:protein phosphorylation
TRINITY_DN22174_c0_g1_i1	PREDICTED: teashirt homolog 3	6	F:GO:0003677; C:GO:0005634; P:GO:0045892; F:GO:0046872; P:GO:0010468; F:GO:0003682	F:DNA binding; C:nucleus; P:negative regulation of transcription, DNA-templated; F:metal ion binding; P:regulation of gene expression; F:chromatin binding
TRINITY_DN22174_c1_g1_i1	PREDICTED: teashirt homolog 3	6	F:GO:0003677; C:GO:0005634; P:GO:0045892; F:GO:0046872; P:GO:0010468; F:GO:0003682	F:DNA binding; C:nucleus; P:negative regulation of transcription, DNA-templated; F:metal ion binding; P:regulation of gene expression; F:chromatin binding
TRINITY_DN22239_c0_g1_i1	Catenin alpha-2	2	F:GO:0051015; P:GO:0007155	F:actin filament binding; P:cell adhesion
TRINITY_DN22271_c0_g1_i1	Somatostatin-1	2	C:GO:0005576; F:GO:0005179	C:extracellular region; F:hormone activity
TRINITY_DN22273_c0_g1_i1	PREDICTED: protocadherin Fat 4	6	F:GO:0005509; C:GO:0016020; C:GO:0016021; P:GO:0007155; P:GO:0007156; C:GO:0005886	F:calcium ion binding; C:membrane; C:integral component of membrane; P:cell adhesion; P:homophilic cell adhesion via plasma membrane adhesion molecules; C:plasma membrane
TRINITY_DN2229_c0_g1_i1	Transmembrane protein 216, partial	2	C:GO:0016020; C:GO:0016021	C:membrane; C:integral component of membrane
TRINITY_DN22313_c0_g2_i1	PREDICTED: uncharacterized protein LOC103376870	5	F:GO:0003677; P:GO:0015074; P:GO:0032502; C:GO:0005575; P:GO:0006313	F:DNA binding; P:DNA integration; P:developmental process; C:cellular_component; P:transposition, DNA-mediated
TRINITY_DN22316_c0_g1_i1	PREDICTED: receptor-type tyrosine-protein phosphatase S-like isoform X1	7	F:GO:0004725; P:GO:0006470; C:GO:0016020; F:GO:0016791; C:GO:0016021; P:GO:0016311; P:GO:0035335	F:protein tyrosine phosphatase activity; P:protein dephosphorylation; C:membrane; F:phosphatase activity; C:integral component of membrane; P:dephosphorylation; P:peptidyl-tyrosine dephosphorylation
TRINITY_DN22323_c0_g1_i1	Tetratricopeptide repeat protein 25	3	P:GO:0061371; P:GO:0060271; P:GO:0032474	P:determination of heart left/right asymmetry; P:cilium assembly; P:otolith morphogenesis
TRINITY_DN22424_c0_g1_i1	transducin-like enhancer 4 isoform X1	4	C:GO:0005634; F:GO:0044212; P:GO:0006355; P:GO:0007420	C:nucleus; F:transcription regulatory region DNA binding; P:regulation of transcription, DNA-templated; P:brain development
TRINITY_DN22427_c0_g1_i1	proline-rich transmembrane 3-like	2	C:GO:0016020; C:GO:0016021	C:membrane; C:integral component of membrane
TRINITY_DN22448_c0_g1_i1	nesprin-1-like isoform X7	6	C:GO:0005635; F:GO:0051015; F:GO:0003779; C:GO:0016021; P:GO:0090286; C:GO:0034993	C:nuclear envelope; F:actin filament binding; F:actin binding; C:integral component of membrane; P:cytoskeletal anchoring at nuclear membrane; C:LINC complex
TRINITY_DN22463_c0_g1_i1	anoctamin-3 isoform X1	4	C:GO:0016020; C:GO:0016021; F:GO:0046983; P:GO:0061588	C:membrane; C:integral component of membrane; F:protein dimerization activity; P:calcium activated phospholipid scrambling
TRINITY_DN22463_c1_g1_i1	anoctamin-3-like, partial	4	C:GO:0016020; C:GO:0016021; F:GO:0046983; P:GO:0061588	C:membrane; C:integral component of membrane; F:protein dimerization activity; P:calcium activated phospholipid scrambling
TRINITY_DN22476_c0_g1_i1	cadherin-12-like, partial	6	F:GO:0005509; C:GO:0016020; C:GO:0016021; P:GO:0007155; P:GO:0007156; C:GO:0005886	F:calcium ion binding; C:membrane; C:integral component of membrane; P:cell adhesion; P:homophilic cell adhesion via plasma membrane adhesion molecules; C:plasma membrane
TRINITY_DN22483_c0_g2_i1	Retrotransposable element Tf2 type 1	5	F:GO:0003676; C:GO:0005634; F:GO:0004190; P:GO:0006508; P:GO:0015074	F:nucleic acid binding; C:nucleus; F:aspartic-type endopeptidase activity; P:proteolysis; P:DNA integration
TRINITY_DN22496_c0_g1_i1	tryptophan 5-hydroxylase 1 isoform X2	10	P:GO:0042427; F:GO:0016714; P:GO:0009072; F:GO:0005506; F:GO:0046872; P:GO:0008152; P:GO:0055114; F:GO:0016597; F:GO:0004497; F:GO:0004510	P:serotonin biosynthetic process; F:oxidoreductase activity, acting on paired donors, with incorporation or reduction of molecular oxygen, reduced pteridine as one donor, and incorporation of one atom of oxygen; P:aromatic amino acid family metabolic process; F:iron ion binding; F:metal ion binding; P:metabolic process; P:oxidation-reduction process; F:amino acid binding; F:monooxygenase activity…
TRINITY_DN22600_c0_g1_i1	RING finger protein 38	2	F:GO:0008270; F:GO:0046872	F:zinc ion binding; F:metal ion binding
TRINITY_DN22600_c0_g2_i1	PREDICTED: E3 ubiquitin-protein ligase MBR2-like	2	F:GO:0008270; F:GO:0046872	F:zinc ion binding; F:metal ion binding
TRINITY_DN22608_c0_g1_i1	Cadherin EGF LAG seven-pass G-type receptor 3	12	F:GO:0004930; F:GO:0004888; P:GO:0007186; P:GO:0007165; F:GO:0005509; C:GO:0016020; C:GO:0016021; P:GO:0007155; P:GO:0007166; P:GO:0007156; F:GO:0004871; C:GO:0005886	F:G-protein coupled receptor activity; F:transmembrane signaling receptor activity; P:G-protein coupled receptor signaling pathway; P:signal transduction; F:calcium ion binding; C:membrane; C:integral component of membrane; P:cell adhesion; P:cell surface receptor signaling pathway; P:homophilic cell adhesion via plasma membrane adhesion molecules; F:signal transducer activity; C:plasma membrane
TRINITY_DN2261_c0_g1_i1	PREDICTED: protocadherin gamma-C3-like, partial	6	F:GO:0005509; C:GO:0016020; C:GO:0016021; P:GO:0007155; P:GO:0007156; C:GO:0005886	F:calcium ion binding; C:membrane; C:integral component of membrane; P:cell adhesion; P:homophilic cell adhesion via plasma membrane adhesion molecules; C:plasma membrane
TRINITY_DN22631_c0_g1_i1	Homeobox protein MIXL1	6	F:GO:0003677; C:GO:0005634; P:GO:0045893; P:GO:0001757; P:GO:0035050; P:GO:0030335	F:DNA binding; C:nucleus; P:positive regulation of transcription, DNA-templated; P:somite specification; P:embryonic heart tube development; P:positive regulation of cell migration
TRINITY_DN22674_c0_g1_i1	unnamed protein product, partial	6	F:GO:0000166; F:GO:0005524; F:GO:0004672; P:GO:0016310; P:GO:0006468; F:GO:0016301	F:nucleotide binding; F:ATP binding; F:protein kinase activity; P:phosphorylation; P:protein phosphorylation; F:kinase activity
TRINITY_DN22674_c0_g2_i1	unnamed protein product, partial	6	F:GO:0000166; F:GO:0005524; F:GO:0004672; P:GO:0016310; P:GO:0006468; F:GO:0016301	F:nucleotide binding; F:ATP binding; F:protein kinase activity; P:phosphorylation; P:protein phosphorylation; F:kinase activity
TRINITY_DN22682_c0_g1_i1	Zinc finger homeobox protein 4	7	F:GO:0003676; F:GO:0003677; C:GO:0005634; F:GO:0008270; F:GO:0046872; P:GO:0006355; F:GO:0043565	F:nucleic acid binding; F:DNA binding; C:nucleus; F:zinc ion binding; F:metal ion binding; P:regulation of transcription, DNA-templated; F:sequence-specific DNA binding
TRINITY_DN22682_c1_g1_i1	Zinc finger homeobox protein 4	7	F:GO:0003676; F:GO:0003677; C:GO:0005634; F:GO:0008270; F:GO:0046872; P:GO:0006355; F:GO:0043565	F:nucleic acid binding; F:DNA binding; C:nucleus; F:zinc ion binding; F:metal ion binding; P:regulation of transcription, DNA-templated; F:sequence-specific DNA binding
TRINITY_DN22829_c0_g1_i1	Keratin, type I cytoskeletal 13	3	P:GO:0008150; F:GO:0005198; C:GO:0005882	P:biological_process; F:structural molecule activity; C:intermediate filament
TRINITY_DN22830_c0_g1_i1	PREDICTED: vitamin D 25-hydroxylase	10	F:GO:0016712; F:GO:0005506; F:GO:0046872; F:GO:0016705; F:GO:0016491; C:GO:0016020; C:GO:0016021; P:GO:0055114; F:GO:0004497; F:GO:0020037	F:oxidoreductase activity, acting on paired donors, with incorporation or reduction of molecular oxygen, reduced flavin or flavoprotein as one donor, and incorporation of one atom of oxygen; F:iron ion binding; F:metal ion binding; F:oxidoreductase activity, acting on paired donors, with incorporation or reduction of molecular oxygen; F:oxidoreductase activity; C:membrane; C:integral component of…
TRINITY_DN22838_c0_g1_i1	PREDICTED: inactive dipeptidyl peptidase 10-like	4	P:GO:0006508; C:GO:0016020; C:GO:0016021; F:GO:0008236	P:proteolysis; C:membrane; C:integral component of membrane; F:serine-type peptidase activity
TRINITY_DN22847_c0_g1_i1	PREDICTED: radial spoke head protein 9 homolog	2	P:GO:0035082; P:GO:0003341	P:axoneme assembly; P:cilium movement
TRINITY_DN2284_c0_g1_i1	PREDICTED: matrix metalloproteinase-15	12	C:GO:0005887; F:GO:0008270; F:GO:0046872; C:GO:0016020; P:GO:0006508; C:GO:0016021; F:GO:0008233; C:GO:0031012; P:GO:0007420; F:GO:0004222; F:GO:0008237; F:GO:0016787	C:integral component of plasma membrane; F:zinc ion binding; F:metal ion binding; C:membrane; P:proteolysis; C:integral component of membrane; F:peptidase activity; C:extracellular matrix; P:brain development; F:metalloendopeptidase activity; F:metallopeptidase activity; F:hydrolase activity
TRINITY_DN22865_c0_g1_i1	Neuronal acetylcholine receptor subunit alpha-7	13	P:GO:0034220; F:GO:0005230; C:GO:0045202; P:GO:0006810; C:GO:0005886; F:GO:0005216; F:GO:0022848; P:GO:0006811; C:GO:0045211; C:GO:0016020; P:GO:0098655; C:GO:0016021; C:GO:0030054	P:ion transmembrane transport; F:extracellular ligand-gated ion channel activity; C:synapse; P:transport; C:plasma membrane; F:ion channel activity; F:acetylcholine-gated cation-selective channel activity; P:ion transport; C:postsynaptic membrane; C:membrane; P:cation transmembrane transport; C:integral component of membrane; C:cell junction
TRINITY_DN22868_c0_g1_i1	PREDICTED: alpha-(1,3)-fucosyltransferase 9-like	9	F:GO:0016757; F:GO:0008417; C:GO:0032580; P:GO:0036065; C:GO:0016020; C:GO:0016021; P:GO:0006486; C:GO:0005794; F:GO:0016740	F:transferase activity, transferring glycosyl groups; F:fucosyltransferase activity; C:Golgi cisterna membrane; P:fucosylation; C:membrane; C:integral component of membrane; P:protein glycosylation; C:Golgi apparatus; F:transferase activity
TRINITY_DN22868_c0_g2_i1	PREDICTED: alpha-(1,3)-fucosyltransferase 9-like	9	F:GO:0016757; F:GO:0008417; C:GO:0032580; P:GO:0036065; C:GO:0016020; C:GO:0016021; P:GO:0006486; C:GO:0005794; F:GO:0016740	F:transferase activity, transferring glycosyl groups; F:fucosyltransferase activity; C:Golgi cisterna membrane; P:fucosylation; C:membrane; C:integral component of membrane; P:protein glycosylation; C:Golgi apparatus; F:transferase activity
TRINITY_DN2287_c0_g1_i1	PREDICTED: zinc finger protein 32-like	2	F:GO:0003676; F:GO:0046872	F:nucleic acid binding; F:metal ion binding
TRINITY_DN23211_c0_g1_i1	Inhibin beta A chain	2	C:GO:0005576; F:GO:0005179	C:extracellular region; F:hormone activity
TRINITY_DN23232_c0_g1_i1	Tau-tubulin kinase 2	6	F:GO:0000166; F:GO:0005524; F:GO:0004672; P:GO:0016310; P:GO:0006468; F:GO:0016301	F:nucleotide binding; F:ATP binding; F:protein kinase activity; P:phosphorylation; P:protein phosphorylation; F:kinase activity
TRINITY_DN23269_c0_g1_i1	PREDICTED: growth/differentiation factor 6-A-like	28	P:GO:0043408; F:GO:0008083; P:GO:0060041; P:GO:0048514; C:GO:0005576; P:GO:0009953; P:GO:0048264; P:GO:0048741; P:GO:0030509; P:GO:0043010; P:GO:0031290; F:GO:0005160; P:GO:0031076; P:GO:0060395; P:GO:0060219; P:GO:0042981; P:GO:0048468; F:GO:0005125; P:GO:0060059; P:GO:0048706; P:GO:0042127; P:GO:0040007; P:GO:0001895; P:GO:0030513; C:GO:0005615; P:GO:0042670; P:GO:0030510; P:GO:0010862	P:regulation of MAPK cascade; F:growth factor activity; P:retina development in camera-type eye; P:blood vessel morphogenesis; C:extracellular region; P:dorsal/ventral pattern formation; P:determination of ventral identity; P:skeletal muscle fiber development; P:BMP signaling pathway; P:camera-type eye development; P:retinal ganglion cell axon guidance; F:transforming growth factor beta receptor …
TRINITY_DN23275_c0_g1_i1	Malonyl-CoA decarboxylase, mitochondrial	2	P:GO:0006633; F:GO:0050080	P:fatty acid biosynthetic process; F:malonyl-CoA decarboxylase activity
TRINITY_DN23298_c0_g1_i1	Myopalladin	1	F:GO:0046983	F:protein dimerization activity
TRINITY_DN23415_c0_g1_i1	transposase	12	F:GO:0003677; F:GO:0004721; C:GO:0005634; P:GO:0006351; P:GO:0007275; C:GO:0016020; P:GO:0006470; C:GO:0016021; P:GO:0015074; P:GO:0006355; P:GO:0006313; F:GO:0016787	F:DNA binding; F:phosphoprotein phosphatase activity; C:nucleus; P:transcription, DNA-templated; P:multicellular organism development; C:membrane; P:protein dephosphorylation; C:integral component of membrane; P:DNA integration; P:regulation of transcription, DNA-templated; P:transposition, DNA-mediated; F:hydrolase activity
TRINITY_DN23415_c0_g2_i1	unnamed protein product	16	F:GO:0016887; C:GO:0016514; P:GO:0006351; P:GO:0007275; P:GO:0006470; P:GO:0015074; P:GO:0006355; P:GO:0006313; F:GO:0003677; F:GO:0004721; F:GO:0005524; C:GO:0005634; P:GO:0043044; C:GO:0016020; C:GO:0016021; F:GO:0016787	F:ATPase activity; C:SWI/SNF complex; P:transcription, DNA-templated; P:multicellular organism development; P:protein dephosphorylation; P:DNA integration; P:regulation of transcription, DNA-templated; P:transposition, DNA-mediated; F:DNA binding; F:phosphoprotein phosphatase activity; F:ATP binding; C:nucleus; P:ATP-dependent chromatin remodeling; C:membrane; C:integral component of membrane; F:…
TRINITY_DN23424_c0_g1_i1	Transcriptional activator GLI3	10	F:GO:0003676; F:GO:0003700; F:GO:0046872; P:GO:0009952; P:GO:0007224; P:GO:0006355; P:GO:0048568; P:GO:0048699; P:GO:0050767; P:GO:0009953	F:nucleic acid binding; F:transcription factor activity, sequence-specific DNA binding; F:metal ion binding; P:anterior/posterior pattern specification; P:smoothened signaling pathway; P:regulation of transcription, DNA-templated; P:embryonic organ development; P:generation of neurons; P:regulation of neurogenesis; P:dorsal/ventral pattern formation
TRINITY_DN23445_c0_g1_i1	Gamma-glutamyl hydrolase	8	F:GO:0003824; F:GO:0008242; P:GO:0006508; P:GO:0006541; F:GO:0008289; P:GO:0006810; F:GO:0005215; F:GO:0016787	F:catalytic activity; F:omega peptidase activity; P:proteolysis; P:glutamine metabolic process; F:lipid binding; P:transport; F:transporter activity; F:hydrolase activity
TRINITY_DN23463_c0_g2_i1	PREDICTED: LOW QUALITY PROTEIN: low-density lipoprotein receptor-related protein 1-like	3	F:GO:0005509; C:GO:0016020; C:GO:0016021	F:calcium ion binding; C:membrane; C:integral component of membrane
TRINITY_DN23755_c0_g1_i1	Myosin-10, partial	5	F:GO:0000166; C:GO:0016459; F:GO:0005524; P:GO:0008152; F:GO:0003774	F:nucleotide binding; C:myosin complex; F:ATP binding; P:metabolic process; F:motor activity
TRINITY_DN23769_c0_g1_i1	Eukaryotic translation initiation factor 2C 2	30	C:GO:0035068; P:GO:0045947; C:GO:0000932; P:GO:0006417; F:GO:0003743; F:GO:0000340; C:GO:0005845; F:GO:0003723; C:GO:0030529; F:GO:0004519; F:GO:0004518; F:GO:0016891; F:GO:0070883; P:GO:0035279; F:GO:0035198; P:GO:0090502; P:GO:0035278; P:GO:0031054; P:GO:0035196; F:GO:0035197; P:GO:0006355; P:GO:0006413; F:GO:0003676; F:GO:0070551; F:GO:0046872; C:GO:0005737; P:GO:0043363; P:GO:0031047; C:GO:00…	C:micro-ribonucleoprotein complex; P:negative regulation of translational initiation; C:P-body; P:regulation of translation; F:translation initiation factor activity; F:RNA 7-methylguanosine cap binding; C:mRNA cap binding complex; F:RNA binding; C:intracellular ribonucleoprotein complex; F:endonuclease activity; F:nuclease activity; F:endoribonuclease activity, producing 5'-phosphomonoesters; F:…
TRINITY_DN23800_c0_g1_i1	Bromodomain-containing protein 1	2	F:GO:0008270; F:GO:0046872	F:zinc ion binding; F:metal ion binding
TRINITY_DN23877_c1_g1_i1	Na(+)/H(+) exchange regulatory cofactor NHE-RF2	5	F:GO:0032947; P:GO:0060872; P:GO:0048752; C:GO:0016020; C:GO:0012505	F:protein complex scaffold; P:semicircular canal development; P:semicircular canal morphogenesis; C:membrane; C:endomembrane system
TRINITY_DN23939_c0_g1_i1	cAMP-specific 3',5'-cyclic phosphodiesterase 4B	6	F:GO:0046872; P:GO:0007165; P:GO:0008152; F:GO:0008081; F:GO:0004114; F:GO:0016787	F:metal ion binding; P:signal transduction; P:metabolic process; F:phosphoric diester hydrolase activity; F:3',5'-cyclic-nucleotide phosphodiesterase activity; F:hydrolase activity
TRINITY_DN23974_c0_g1_i1	PREDICTED: semaphorin-6B	1	P:GO:0001525	P:angiogenesis
TRINITY_DN23974_c1_g1_i1	PREDICTED: semaphorin-6B isoform X2	1	P:GO:0001525	P:angiogenesis
TRINITY_DN24003_c0_g1_i1	phosphoribosyl pyrophosphate synthase-associated 1-like	3	F:GO:0000287; P:GO:0009165; F:GO:0004749	F:magnesium ion binding; P:nucleotide biosynthetic process; F:ribose phosphate diphosphokinase activity
TRINITY_DN24003_c0_g2_i1	phosphoribosyl pyrophosphate synthase-associated 1-like	3	F:GO:0000287; P:GO:0009165; F:GO:0004749	F:magnesium ion binding; P:nucleotide biosynthetic process; F:ribose phosphate diphosphokinase activity
TRINITY_DN24139_c0_g1_i1	Pogo transposable element	2	F:GO:0003677; F:GO:0046872	F:DNA binding; F:metal ion binding
TRINITY_DN24165_c0_g1_i1	Protein NLRC3	2	F:GO:0000166; F:GO:0005524	F:nucleotide binding; F:ATP binding
TRINITY_DN24208_c0_g1_i1	beta-1 adrenergic receptor	12	F:GO:0004930; F:GO:0004935; P:GO:0007186; P:GO:0007165; C:GO:0016020; C:GO:0016021; P:GO:0071875; P:GO:0007189; P:GO:0045823; F:GO:0004871; C:GO:0005886; F:GO:0004940	F:G-protein coupled receptor activity; F:adrenergic receptor activity; P:G-protein coupled receptor signaling pathway; P:signal transduction; C:membrane; C:integral component of membrane; P:adrenergic receptor signaling pathway; P:adenylate cyclase-activating G-protein coupled receptor signaling pathway; P:positive regulation of heart contraction; F:signal transducer activity; C:plasma membrane; …
TRINITY_DN24208_c1_g1_i1	beta-1 adrenergic receptor	12	F:GO:0004930; F:GO:0004935; P:GO:0007186; P:GO:0007165; C:GO:0016020; C:GO:0016021; P:GO:0071875; P:GO:0007189; P:GO:0045823; F:GO:0004871; C:GO:0005886; F:GO:0004940	F:G-protein coupled receptor activity; F:adrenergic receptor activity; P:G-protein coupled receptor signaling pathway; P:signal transduction; C:membrane; C:integral component of membrane; P:adrenergic receptor signaling pathway; P:adenylate cyclase-activating G-protein coupled receptor signaling pathway; P:positive regulation of heart contraction; F:signal transducer activity; C:plasma membrane; …
TRINITY_DN24209_c0_g1_i1	NADH dehydrogenase [ubiquinone] 1 beta subcomplex subunit 5, mitochondrial	1	C:GO:0016021	C:integral component of membrane
TRINITY_DN24209_c0_g2_i1	NADH dehydrogenase [ubiquinone] 1 beta subcomplex subunit 5, mitochondrial	2	C:GO:0016020; C:GO:0016021	C:membrane; C:integral component of membrane
TRINITY_DN24253_c0_g1_i1	Hemoglobin subunit alpha-2	6	C:GO:0005833; F:GO:0019825; F:GO:0005506; P:GO:0015671; F:GO:0005344; F:GO:0020037	C:hemoglobin complex; F:oxygen binding; F:iron ion binding; P:oxygen transport; F:oxygen transporter activity; F:heme binding
TRINITY_DN24260_c0_g1_i1	transforming growth factor beta receptor type 3-like	2	C:GO:0016020; C:GO:0016021	C:membrane; C:integral component of membrane
TRINITY_DN24260_c0_g2_i1	transforming growth factor beta receptor type 3-like	2	C:GO:0016020; C:GO:0016021	C:membrane; C:integral component of membrane
TRINITY_DN24282_c0_g1_i1	cytochrome P450 4V2	9	F:GO:0005506; F:GO:0016491; F:GO:0046872; F:GO:0016705; C:GO:0016020; C:GO:0016021; P:GO:0055114; F:GO:0004497; F:GO:0020037	F:iron ion binding; F:oxidoreductase activity; F:metal ion binding; F:oxidoreductase activity, acting on paired donors, with incorporation or reduction of molecular oxygen; C:membrane; C:integral component of membrane; P:oxidation-reduction process; F:monooxygenase activity; F:heme binding
TRINITY_DN2436_c0_g1_i1	Cystathionine beta-synthase	10	F:GO:0030170; C:GO:0005737; F:GO:0016829; P:GO:0019344; P:GO:0019343; P:GO:0008652; F:GO:0004122; F:GO:0004124; P:GO:0006535; F:GO:0020037	F:pyridoxal phosphate binding; C:cytoplasm; F:lyase activity; P:cysteine biosynthetic process; P:cysteine biosynthetic process via cystathionine; P:cellular amino acid biosynthetic process; F:cystathionine beta-synthase activity; F:cysteine synthase activity; P:cysteine biosynthetic process from serine; F:heme binding
TRINITY_DN24400_c0_g1_i1	PREDICTED: disintegrin and metalloproteinase domain-containing protein 22	6	F:GO:0008270; C:GO:0016020; P:GO:0006508; C:GO:0016021; F:GO:0004222; F:GO:0008237	F:zinc ion binding; C:membrane; P:proteolysis; C:integral component of membrane; F:metalloendopeptidase activity; F:metallopeptidase activity
TRINITY_DN24400_c0_g2_i1	PREDICTED: disintegrin and metalloproteinase domain-containing protein 22	6	F:GO:0008270; C:GO:0016020; P:GO:0006508; C:GO:0016021; F:GO:0004222; F:GO:0008237	F:zinc ion binding; C:membrane; P:proteolysis; C:integral component of membrane; F:metalloendopeptidase activity; F:metallopeptidase activity
TRINITY_DN24441_c0_g1_i1	PREDICTED: twist-related protein-like	1	F:GO:0046983	F:protein dimerization activity
TRINITY_DN24453_c0_g2_i1	PREDICTED: TGF-beta receptor type-2-like	18	P:GO:0007179; F:GO:0004672; C:GO:0043235; P:GO:0007178; F:GO:0004872; F:GO:0004674; F:GO:0005026; P:GO:0006468; P:GO:0023014; F:GO:0000166; F:GO:0005524; F:GO:0004702; F:GO:0046872; C:GO:0016020; C:GO:0016021; P:GO:0016310; F:GO:0016740; F:GO:0016301	P:transforming growth factor beta receptor signaling pathway; F:protein kinase activity; C:receptor complex; P:transmembrane receptor protein serine/threonine kinase signaling pathway; F:receptor activity; F:protein serine/threonine kinase activity; F:transforming growth factor beta receptor activity, type II; P:protein phosphorylation; P:signal transduction by protein phosphorylation; F:nucleoti…
TRINITY_DN24453_c0_g3_i1	PREDICTED: TGF-beta receptor type-2-like	22	P:GO:0007179; F:GO:0004672; C:GO:0043235; P:GO:0007178; F:GO:0004674; F:GO:0004872; F:GO:0005026; P:GO:0006468; P:GO:0023014; P:GO:0040008; C:GO:0005886; F:GO:0000166; F:GO:0005524; F:GO:0004702; F:GO:0046872; C:GO:0016020; P:GO:0006915; C:GO:0016021; P:GO:0030154; P:GO:0016310; F:GO:0016740; F:GO:0016301	P:transforming growth factor beta receptor signaling pathway; F:protein kinase activity; C:receptor complex; P:transmembrane receptor protein serine/threonine kinase signaling pathway; F:protein serine/threonine kinase activity; F:receptor activity; F:transforming growth factor beta receptor activity, type II; P:protein phosphorylation; P:signal transduction by protein phosphorylation; P:regulati…
TRINITY_DN24474_c0_g1_i1	CDP-diacylglycerol--inositol 3-phosphatidyltransferase	8	P:GO:0051056; F:GO:0005096; C:GO:0016020; F:GO:0016780; C:GO:0016021; P:GO:0008654; F:GO:0016740; P:GO:0043547	P:regulation of small GTPase mediated signal transduction; F:GTPase activator activity; C:membrane; F:phosphotransferase activity, for other substituted phosphate groups; C:integral component of membrane; P:phospholipid biosynthetic process; F:transferase activity; P:positive regulation of GTPase activity
TRINITY_DN24496_c0_g1_i1	PREDICTED: PCTP-like protein isoform X1	1	F:GO:0008289	F:lipid binding
TRINITY_DN24512_c0_g1_i1	unnamed protein product	9	F:GO:0004930; F:GO:0004888; P:GO:0007186; P:GO:0007165; C:GO:0016020; C:GO:0016021; P:GO:0007166; F:GO:0004871; C:GO:0005886	F:G-protein coupled receptor activity; F:transmembrane signaling receptor activity; P:G-protein coupled receptor signaling pathway; P:signal transduction; C:membrane; C:integral component of membrane; P:cell surface receptor signaling pathway; F:signal transducer activity; C:plasma membrane
TRINITY_DN24528_c0_g1_i1	Membrane-associated phosphatidylinositol transfer protein 3	3	F:GO:0046872; P:GO:0006810; C:GO:0005622	F:metal ion binding; P:transport; C:intracellular
TRINITY_DN24531_c0_g1_i1	PREDICTED: uncharacterized protein LOC106511042	5	F:GO:0003676; P:GO:0008150; F:GO:0008270; F:GO:0046872; C:GO:0005575	F:nucleic acid binding; P:biological_process; F:zinc ion binding; F:metal ion binding; C:cellular_component
TRINITY_DN2460_c0_g1_i1	unnamed protein product	2	C:GO:0016020; C:GO:0016021	C:membrane; C:integral component of membrane
TRINITY_DN2460_c0_g2_i1	unnamed protein product	2	C:GO:0016020; C:GO:0016021	C:membrane; C:integral component of membrane
TRINITY_DN24619_c0_g1_i1	Histamine H2 receptor	8	F:GO:0004930; P:GO:0007186; P:GO:0007165; C:GO:0016020; C:GO:0016021; P:GO:0007210; F:GO:0004993; F:GO:0004871	F:G-protein coupled receptor activity; P:G-protein coupled receptor signaling pathway; P:signal transduction; C:membrane; C:integral component of membrane; P:serotonin receptor signaling pathway; F:G-protein coupled serotonin receptor activity; F:signal transducer activity
TRINITY_DN24707_c0_g2_i1	zinc finger BED domain-containing 1-like	2	F:GO:0003676; F:GO:0046983	F:nucleic acid binding; F:protein dimerization activity
TRINITY_DN24795_c1_g1_i1	chondroitin sulfate proteoglycan 4-like	4	F:GO:0005509; C:GO:0016020; C:GO:0016021; P:GO:0007156	F:calcium ion binding; C:membrane; C:integral component of membrane; P:homophilic cell adhesion via plasma membrane adhesion molecules
TRINITY_DN25027_c0_g2_i1	Cholesterol 25-hydroxylase-like protein 1, member 1	6	F:GO:0005506; F:GO:0016491; C:GO:0016020; C:GO:0016021; P:GO:0055114; P:GO:0006633	F:iron ion binding; F:oxidoreductase activity; C:membrane; C:integral component of membrane; P:oxidation-reduction process; P:fatty acid biosynthetic process
TRINITY_DN25064_c0_g1_i1	PREDICTED: LOW QUALITY PROTEIN: alpha-2-macroglobulin-like, partial	4	C:GO:0005615; F:GO:0004866; P:GO:0010951; C:GO:0005576	C:extracellular space; F:endopeptidase inhibitor activity; P:negative regulation of endopeptidase activity; C:extracellular region
TRINITY_DN25069_c0_g1_i1	CD40 ligand	4	P:GO:0006955; C:GO:0016020; C:GO:0016021; F:GO:0005164	P:immune response; C:membrane; C:integral component of membrane; F:tumor necrosis factor receptor binding
TRINITY_DN25069_c0_g2_i1	PREDICTED: tumor necrosis factor ligand superfamily member 6-like isoform X1	4	P:GO:0006955; C:GO:0016020; C:GO:0016021; F:GO:0005164	P:immune response; C:membrane; C:integral component of membrane; F:tumor necrosis factor receptor binding
TRINITY_DN25074_c0_g1_i1	Protein FAM171B	2	C:GO:0016020; C:GO:0016021	C:membrane; C:integral component of membrane
TRINITY_DN25087_c0_g1_i1	PREDICTED: malignant T-cell-amplified sequence 1	2	F:GO:0003723; C:GO:0005737	F:RNA binding; C:cytoplasm
TRINITY_DN25090_c0_g2_i1	PREDICTED: GTPase IMAP family member 4-like	3	F:GO:0005525; C:GO:0016020; C:GO:0016021	F:GTP binding; C:membrane; C:integral component of membrane
TRINITY_DN25098_c2_g1_i1	Otopetrin-1	2	C:GO:0016020; C:GO:0016021	C:membrane; C:integral component of membrane
TRINITY_DN25102_c0_g1_i1	SPATA5	2	F:GO:0000166; F:GO:0005524	F:nucleotide binding; F:ATP binding
TRINITY_DN25112_c1_g1_i1	PREDICTED: RNA-directed DNA polymerase from mobile element jockey-like, partial	3	P:GO:0006325; C:GO:0005634; P:GO:0006355	P:chromatin organization; C:nucleus; P:regulation of transcription, DNA-templated
TRINITY_DN25136_c0_g1_i1	PREDICTED: transmembrane emp24 domain-containing protein 1	3	C:GO:0016020; C:GO:0016021; P:GO:0006810	C:membrane; C:integral component of membrane; P:transport
TRINITY_DN25137_c0_g1_i1	PREDICTED: RAC-beta serine/threonine-protein kinase isoform X2	8	F:GO:0000166; F:GO:0005524; F:GO:0004672; P:GO:0016310; F:GO:0016740; F:GO:0004674; P:GO:0006468; F:GO:0016301	F:nucleotide binding; F:ATP binding; F:protein kinase activity; P:phosphorylation; F:transferase activity; F:protein serine/threonine kinase activity; P:protein phosphorylation; F:kinase activity
TRINITY_DN25145_c0_g1_i1	PREDICTED: apolipoprotein D-like	3	F:GO:0008289; P:GO:0006810; F:GO:0005215	F:lipid binding; P:transport; F:transporter activity
TRINITY_DN25147_c0_g1_i1	PREDICTED: TBC1 domain family member 22A	1	P:GO:0061371	P:determination of heart left/right asymmetry
TRINITY_DN2515_c0_g1_i1	hypothetical protein A306_06089, partial	2	C:GO:0016020; C:GO:0016021	C:membrane; C:integral component of membrane
TRINITY_DN25161_c0_g1_i1	hypothetical protein EH28_11688	2	P:GO:0007165; P:GO:0042981	P:signal transduction; P:regulation of apoptotic process
TRINITY_DN25163_c1_g1_i1	PREDICTED: patched domain-containing protein 2	4	P:GO:0007165; C:GO:0016020; C:GO:0016021; F:GO:0008158	P:signal transduction; C:membrane; C:integral component of membrane; F:hedgehog receptor activity
TRINITY_DN25167_c0_g1_i1	PREDICTED: low-density lipoprotein receptor class A domain-containing protein 4 isoform X2	2	C:GO:0016020; C:GO:0016021	C:membrane; C:integral component of membrane
TRINITY_DN25178_c0_g1_i1	IGF binding protein 1	3	P:GO:0001558; C:GO:0005576; F:GO:0005520	P:regulation of cell growth; C:extracellular region; F:insulin-like growth factor binding
TRINITY_DN25192_c0_g1_i1	PREDICTED: insulin-like growth factor I	4	P:GO:0001556; C:GO:0005576; F:GO:0005179; F:GO:0005159	P:oocyte maturation; C:extracellular region; F:hormone activity; F:insulin-like growth factor receptor binding
TRINITY_DN25202_c0_g1_i1	PREDICTED: phosphatidylinositol 4,5-bisphosphate 3-kinase catalytic subunit alpha isoform-like	7	P:GO:0048015; P:GO:0046854; P:GO:0016310; F:GO:0016773; F:GO:0016740; F:GO:0016301; C:GO:0005622	P:phosphatidylinositol-mediated signaling; P:phosphatidylinositol phosphorylation; P:phosphorylation; F:phosphotransferase activity, alcohol group as acceptor; F:transferase activity; F:kinase activity; C:intracellular
TRINITY_DN25205_c1_g1_i1	PREDICTED: retinal-specific ATP-binding cassette transporter-like	12	F:GO:0000166; F:GO:0016887; F:GO:0005524; C:GO:0005887; F:GO:0042626; P:GO:0055085; P:GO:0008152; C:GO:0016020; C:GO:0016021; P:GO:0007601; P:GO:0006810; F:GO:0005215	F:nucleotide binding; F:ATPase activity; F:ATP binding; C:integral component of plasma membrane; F:ATPase activity, coupled to transmembrane movement of substances; P:transmembrane transport; P:metabolic process; C:membrane; C:integral component of membrane; P:visual perception; P:transport; F:transporter activity
TRINITY_DN25207_c0_g1_i1	AT-rich interactive domain-containing protein 1B	3	F:GO:0003677; C:GO:0090544; P:GO:0006338	F:DNA binding; C:BAF-type complex; P:chromatin remodeling
TRINITY_DN25210_c0_g1_i1	Calcium-binding protein 1	1	F:GO:0005509	F:calcium ion binding
TRINITY_DN25210_c0_g2_i1	PREDICTED: calcium-binding protein 1 isoform X1	1	F:GO:0005509	F:calcium ion binding
TRINITY_DN25235_c0_g1_i1	PREDICTED: glucagon receptor-like, partial	15	P:GO:0007186; P:GO:0007165; F:GO:0016519; P:GO:0007166; P:GO:0009950; F:GO:0004871; C:GO:0005886; P:GO:0038192; P:GO:0030513; F:GO:0004930; F:GO:0004888; P:GO:0048840; C:GO:0016020; C:GO:0016021; P:GO:0030166	P:G-protein coupled receptor signaling pathway; P:signal transduction; F:gastric inhibitory peptide receptor activity; P:cell surface receptor signaling pathway; P:dorsal/ventral axis specification; F:signal transducer activity; C:plasma membrane; P:gastric inhibitory peptide signaling pathway; P:positive regulation of BMP signaling pathway; F:G-protein coupled receptor activity; F:transmembrane …
TRINITY_DN25235_c0_g2_i1	PREDICTED: glucagon receptor-like, partial	15	P:GO:0007186; P:GO:0007165; F:GO:0016519; P:GO:0007166; P:GO:0009950; F:GO:0004871; C:GO:0005886; P:GO:0038192; P:GO:0030513; F:GO:0004930; F:GO:0004888; P:GO:0048840; C:GO:0016020; C:GO:0016021; P:GO:0030166	P:G-protein coupled receptor signaling pathway; P:signal transduction; F:gastric inhibitory peptide receptor activity; P:cell surface receptor signaling pathway; P:dorsal/ventral axis specification; F:signal transducer activity; C:plasma membrane; P:gastric inhibitory peptide signaling pathway; P:positive regulation of BMP signaling pathway; F:G-protein coupled receptor activity; F:transmembrane …
TRINITY_DN25241_c0_g1_i1	PREDICTED: clarin-1	9	P:GO:0036466; P:GO:0050808; C:GO:0016020; P:GO:0060271; C:GO:0016021; P:GO:0008104; P:GO:0035418; C:GO:0035869; C:GO:0005622	P:synaptic vesicle recycling via endosome; P:synapse organization; C:membrane; P:cilium assembly; C:integral component of membrane; P:protein localization; P:protein localization to synapse; C:ciliary transition zone; C:intracellular
TRINITY_DN25244_c0_g1_i1	PREDICTED: synaptic vesicle membrane protein VAT-1 homolog	3	F:GO:0008270; F:GO:0016491; P:GO:0055114	F:zinc ion binding; F:oxidoreductase activity; P:oxidation-reduction process
TRINITY_DN25276_c0_g1_i1	Ig kappa chain V region K29-213	2	C:GO:0016020; C:GO:0016021	C:membrane; C:integral component of membrane
TRINITY_DN25279_c0_g1_i1	Methyl-CpG-binding domain protein 5	2	F:GO:0003677; C:GO:0005634	F:DNA binding; C:nucleus
TRINITY_DN25319_c0_g1_i1	PREDICTED: sodium/potassium-transporting ATPase subunit alpha-2-like	14	F:GO:0005391; P:GO:0008152; P:GO:0090662; P:GO:0006810; F:GO:0000166; P:GO:0006813; P:GO:0006814; F:GO:0005524; P:GO:0006811; F:GO:0046872; C:GO:0016020; C:GO:0016021; P:GO:0010248; F:GO:0016787	F:sodium:potassium-exchanging ATPase activity; P:metabolic process; P:ATP hydrolysis coupled transmembrane transport; P:transport; F:nucleotide binding; P:potassium ion transport; P:sodium ion transport; F:ATP binding; P:ion transport; F:metal ion binding; C:membrane; C:integral component of membrane; P:establishment or maintenance of transmembrane electrochemical gradient; F:hydrolase activity
TRINITY_DN25337_c0_g1_i1	PREDICTED: disco-interacting protein 2 homolog C-like	2	F:GO:0003824; P:GO:0008152	F:catalytic activity; P:metabolic process
TRINITY_DN25347_c0_g2_i1	PREDICTED: endophilin-A1-like	1	C:GO:0005737	C:cytoplasm
TRINITY_DN2534_c0_g2_i1	PREDICTED: E3 ubiquitin-protein ligase NEURL1-like	1	F:GO:0008270	F:zinc ion binding
TRINITY_DN25350_c0_g1_i1	Adhesive plaque matrix protein, partial	2	C:GO:0016020; C:GO:0016021	C:membrane; C:integral component of membrane
TRINITY_DN25364_c0_g1_i1	ALK tyrosine kinase receptor	19	P:GO:0018108; P:GO:0007165; P:GO:0007169; F:GO:0004672; P:GO:0006468; F:GO:0000166; P:GO:0048066; F:GO:0005524; P:GO:0030318; F:GO:0004713; P:GO:0097324; F:GO:0004714; C:GO:0016020; C:GO:0016021; P:GO:0048070; P:GO:0050935; P:GO:0016310; F:GO:0016740; F:GO:0016301	P:peptidyl-tyrosine phosphorylation; P:signal transduction; P:transmembrane receptor protein tyrosine kinase signaling pathway; F:protein kinase activity; P:protein phosphorylation; F:nucleotide binding; P:developmental pigmentation; F:ATP binding; P:melanocyte differentiation; F:protein tyrosine kinase activity; P:melanocyte migration; F:transmembrane receptor protein tyrosine kinase activity; C…
TRINITY_DN25377_c0_g1_i1	PREDICTED: homeobox protein engrailed-1-like isoform X1	5	F:GO:0003677; C:GO:0005634; P:GO:0007275; P:GO:0006355; F:GO:0043565	F:DNA binding; C:nucleus; P:multicellular organism development; P:regulation of transcription, DNA-templated; F:sequence-specific DNA binding
TRINITY_DN25377_c0_g1_i2	PREDICTED: homeobox protein engrailed-1-like isoform X2	5	F:GO:0003677; C:GO:0005634; P:GO:0007275; P:GO:0006355; F:GO:0043565	F:DNA binding; C:nucleus; P:multicellular organism development; P:regulation of transcription, DNA-templated; F:sequence-specific DNA binding
TRINITY_DN25385_c0_g1_i1	Transposase	6	F:GO:0003677; C:GO:0016459; F:GO:0005524; P:GO:0015074; P:GO:0006313; F:GO:0003774	F:DNA binding; C:myosin complex; F:ATP binding; P:DNA integration; P:transposition, DNA-mediated; F:motor activity
TRINITY_DN25392_c0_g1_i1	PREDICTED: BTB/POZ domain-containing protein KCTD12	3	P:GO:0051260; P:GO:0021986; P:GO:0048814	P:protein homooligomerization; P:habenula development; P:regulation of dendrite morphogenesis
TRINITY_DN25396_c0_g1_i1	Peroxisome proliferator-activated receptor gamma coactivator 1-alpha	2	F:GO:0000166; F:GO:0003676	F:nucleotide binding; F:nucleic acid binding
TRINITY_DN2545_c0_g1_i1	PREDICTED: putative protein FAM200B	4	F:GO:0003676; F:GO:0005515; C:GO:0016020; C:GO:0016021	F:nucleic acid binding; F:protein binding; C:membrane; C:integral component of membrane
TRINITY_DN25514_c0_g1_i1	Gamma-aminobutyric acid type B receptor subunit 1	5	F:GO:0004930; F:GO:0004965; P:GO:0007186; C:GO:0016020; C:GO:0016021	F:G-protein coupled receptor activity; F:G-protein coupled GABA receptor activity; P:G-protein coupled receptor signaling pathway; C:membrane; C:integral component of membrane
TRINITY_DN25538_c0_g1_i1	PREDICTED: uncharacterized protein LOC106676625	2	F:GO:0003964; P:GO:0006278	F:RNA-directed DNA polymerase activity; P:RNA-dependent DNA biosynthetic process
TRINITY_DN25568_c2_g1_i1	Neuronal tyrosine-phosphorylated phosphoinositide-3-kinase adapter 1	5	P:GO:0014065; P:GO:0048812; P:GO:0016310; F:GO:0016301; C:GO:0005622	P:phosphatidylinositol 3-kinase signaling; P:neuron projection morphogenesis; P:phosphorylation; F:kinase activity; C:intracellular
TRINITY_DN25572_c0_g1_i1	Solute carrier family 26 member 10	8	P:GO:0008272; F:GO:0008271; P:GO:0055085; C:GO:0016020; C:GO:0016021; P:GO:1902358; P:GO:0006810; F:GO:0015116	P:sulfate transport; F:secondary active sulfate transmembrane transporter activity; P:transmembrane transport; C:membrane; C:integral component of membrane; P:sulfate transmembrane transport; P:transport; F:sulfate transmembrane transporter activity
TRINITY_DN25591_c0_g1_i1	PREDICTED: LOW QUALITY PROTEIN: mitogen-activated protein kinase kinase kinase MLK4	13	P:GO:0018108; F:GO:0004672; P:GO:0006468; C:GO:0005622; F:GO:0000166; P:GO:0000165; F:GO:0005524; F:GO:0004713; P:GO:0000186; F:GO:0004709; P:GO:0016310; F:GO:0016740; F:GO:0016301	P:peptidyl-tyrosine phosphorylation; F:protein kinase activity; P:protein phosphorylation; C:intracellular; F:nucleotide binding; P:MAPK cascade; F:ATP binding; F:protein tyrosine kinase activity; P:activation of MAPKK activity; F:MAP kinase kinase kinase activity; P:phosphorylation; F:transferase activity; F:kinase activity
TRINITY_DN25601_c0_g1_i1	PREDICTED: bladder cancer-associated protein isoform X1	3	P:GO:0030262; C:GO:0016020; C:GO:0016021	P:apoptotic nuclear changes; C:membrane; C:integral component of membrane
TRINITY_DN25602_c0_g1_i1	hypothetical protein N321_06952, partial	2	C:GO:0016020; C:GO:0016021	C:membrane; C:integral component of membrane
TRINITY_DN25608_c0_g1_i1	Forkhead box protein O1	6	F:GO:0003677; C:GO:0005634; F:GO:0003700; P:GO:0006351; P:GO:0006355; F:GO:0043565	F:DNA binding; C:nucleus; F:transcription factor activity, sequence-specific DNA binding; P:transcription, DNA-templated; P:regulation of transcription, DNA-templated; F:sequence-specific DNA binding
TRINITY_DN25647_c0_g1_i1	Homeobox protein MSH-C	7	C:GO:0000276; F:GO:0003677; C:GO:0005634; F:GO:0015078; P:GO:0006355; F:GO:0043565; P:GO:0015986	C:mitochondrial proton-transporting ATP synthase complex, coupling factor F(o); F:DNA binding; C:nucleus; F:hydrogen ion transmembrane transporter activity; P:regulation of transcription, DNA-templated; F:sequence-specific DNA binding; P:ATP synthesis coupled proton transport
TRINITY_DN25656_c0_g1_i1	PREDICTED: methyl-CpG-binding domain protein 5	2	F:GO:0003677; C:GO:0005634	F:DNA binding; C:nucleus
TRINITY_DN25659_c0_g2_i1	PREDICTED: dynein light chain 4, axonemal	2	C:GO:0005875; P:GO:0007017	C:microtubule associated complex; P:microtubule-based process
TRINITY_DN25660_c0_g1_i1	PREDICTED: myosin-11-like	6	F:GO:0000166; C:GO:0016459; F:GO:0005524; F:GO:0003779; P:GO:0008152; F:GO:0003774	F:nucleotide binding; C:myosin complex; F:ATP binding; F:actin binding; P:metabolic process; F:motor activity
TRINITY_DN25664_c0_g1_i3	PREDICTED: zinc finger protein 236 isoform X1	2	F:GO:0003676; F:GO:0046872	F:nucleic acid binding; F:metal ion binding
TRINITY_DN25691_c0_g1_i1	CR1-3	5	F:GO:0003964; C:GO:0016020; F:GO:0005044; P:GO:0006278; P:GO:0006898	F:RNA-directed DNA polymerase activity; C:membrane; F:scavenger receptor activity; P:RNA-dependent DNA biosynthetic process; P:receptor-mediated endocytosis
TRINITY_DN25700_c0_g1_i1	PREDICTED: junction plakoglobin-like	3	P:GO:0007165; P:GO:0034333; F:GO:0004871	P:signal transduction; P:adherens junction assembly; F:signal transducer activity
TRINITY_DN25703_c0_g1_i1	PREDICTED: ABC transporter G family member 23-like	7	F:GO:0000166; F:GO:0016887; F:GO:0005524; P:GO:0008152; C:GO:0016020; C:GO:0016021; P:GO:0006810	F:nucleotide binding; F:ATPase activity; F:ATP binding; P:metabolic process; C:membrane; C:integral component of membrane; P:transport
TRINITY_DN25746_c0_g1_i1	MIT domain-containing protein 1	19	P:GO:0060113; P:GO:0021549; P:GO:0009880; P:GO:0009952; P:GO:0021588; P:GO:0060118; P:GO:0030917; P:GO:0007422; F:GO:0043565; P:GO:0043049; P:GO:0048793; P:GO:0030901; P:GO:0030878; P:GO:0072114; P:GO:0030902; P:GO:0001822; P:GO:0048596; P:GO:0001708; P:GO:0035775	P:inner ear receptor cell differentiation; P:cerebellum development; P:embryonic pattern specification; P:anterior/posterior pattern specification; P:cerebellum formation; P:vestibular receptor cell development; P:midbrain-hindbrain boundary development; P:peripheral nervous system development; F:sequence-specific DNA binding; P:otic placode formation; P:pronephros development; P:midbrain develop…
TRINITY_DN25746_c0_g1_i2	PREDICTED: MIT domain-containing protein 1 isoform X1	19	P:GO:0060113; P:GO:0021549; P:GO:0009880; P:GO:0009952; P:GO:0021588; P:GO:0060118; P:GO:0030917; P:GO:0007422; F:GO:0043565; P:GO:0043049; P:GO:0048793; P:GO:0030901; P:GO:0030878; P:GO:0072114; P:GO:0030902; P:GO:0001822; P:GO:0048596; P:GO:0001708; P:GO:0035775	P:inner ear receptor cell differentiation; P:cerebellum development; P:embryonic pattern specification; P:anterior/posterior pattern specification; P:cerebellum formation; P:vestibular receptor cell development; P:midbrain-hindbrain boundary development; P:peripheral nervous system development; F:sequence-specific DNA binding; P:otic placode formation; P:pronephros development; P:midbrain develop…
TRINITY_DN25759_c0_g1_i1	DNA-3-methyladenine glycosylase	4	F:GO:0003677; P:GO:0006284; F:GO:0003824; F:GO:0003905	F:DNA binding; P:base-excision repair; F:catalytic activity; F:alkylbase DNA N-glycosylase activity
TRINITY_DN25765_c0_g1_i1	Collagen alpha-3(VI) chain	1	C:GO:0005581	C:collagen trimer
TRINITY_DN25769_c1_g1_i1	PREDICTED: glycerophosphodiester phosphodiesterase domain-containing protein 3-like	5	P:GO:0006629; C:GO:0016020; C:GO:0016021; F:GO:0008081; F:GO:0008889	P:lipid metabolic process; C:membrane; C:integral component of membrane; F:phosphoric diester hydrolase activity; F:glycerophosphodiester phosphodiesterase activity
TRINITY_DN25774_c0_g1_i1	PREDICTED: nephrin	9	F:GO:0005216; P:GO:0006811; P:GO:0001822; P:GO:0048741; P:GO:0003094; P:GO:0034220; C:GO:0016020; C:GO:0016021; P:GO:0039021	F:ion channel activity; P:ion transport; P:kidney development; P:skeletal muscle fiber development; P:glomerular filtration; P:ion transmembrane transport; C:membrane; C:integral component of membrane; P:pronephric glomerulus development
TRINITY_DN25780_c0_g2_i1	PREDICTED: uncharacterized protein LOC106531691, partial	2	F:GO:0003676; P:GO:0015074	F:nucleic acid binding; P:DNA integration
TRINITY_DN25800_c0_g1_i1	PREDICTED: sorbin and SH3 domain-containing protein 1-like	2	P:GO:0008286; P:GO:0007015	P:insulin receptor signaling pathway; P:actin filament organization
TRINITY_DN25814_c0_g1_i1	unnamed protein product	2	C:GO:0016020; C:GO:0016021	C:membrane; C:integral component of membrane
TRINITY_DN2583_c0_g1_i1	PREDICTED: interleukin-1 receptor accessory protein-like 1-B, partial	4	P:GO:0007507; P:GO:0007165; C:GO:0016020; C:GO:0016021	P:heart development; P:signal transduction; C:membrane; C:integral component of membrane
TRINITY_DN25840_c0_g1_i1	PREDICTED: creatine kinase B-type-like	10	F:GO:0000166; F:GO:0005524; F:GO:0003824; P:GO:0016310; F:GO:0016772; F:GO:0016740; P:GO:0006886; F:GO:0016301; F:GO:0008536; C:GO:0005622	F:nucleotide binding; F:ATP binding; F:catalytic activity; P:phosphorylation; F:transferase activity, transferring phosphorus-containing groups; F:transferase activity; P:intracellular protein transport; F:kinase activity; F:Ran GTPase binding; C:intracellular
TRINITY_DN25887_c0_g1_i1	PREDICTED: ephrin type-B receptor 1-B isoform X2	16	P:GO:0018108; P:GO:0030195; P:GO:0007169; F:GO:0004672; P:GO:0006468; F:GO:0005003; F:GO:0000166; F:GO:0005524; C:GO:0005887; F:GO:0004713; P:GO:0048013; C:GO:0016020; C:GO:0016021; P:GO:0016310; F:GO:0016740; F:GO:0016301	P:peptidyl-tyrosine phosphorylation; P:negative regulation of blood coagulation; P:transmembrane receptor protein tyrosine kinase signaling pathway; F:protein kinase activity; P:protein phosphorylation; F:ephrin receptor activity; F:nucleotide binding; F:ATP binding; C:integral component of plasma membrane; F:protein tyrosine kinase activity; P:ephrin receptor signaling pathway; C:membrane; C:int…
TRINITY_DN25887_c0_g1_i2	Ephrin type-B receptor 1	16	P:GO:0018108; P:GO:0030195; P:GO:0007169; F:GO:0004672; P:GO:0006468; F:GO:0005003; F:GO:0000166; C:GO:0005887; F:GO:0005524; F:GO:0004713; P:GO:0048013; C:GO:0016020; C:GO:0016021; P:GO:0016310; F:GO:0016740; F:GO:0016301	P:peptidyl-tyrosine phosphorylation; P:negative regulation of blood coagulation; P:transmembrane receptor protein tyrosine kinase signaling pathway; F:protein kinase activity; P:protein phosphorylation; F:ephrin receptor activity; F:nucleotide binding; C:integral component of plasma membrane; F:ATP binding; F:protein tyrosine kinase activity; P:ephrin receptor signaling pathway; C:membrane; C:int…
TRINITY_DN25896_c0_g1_i1	PREDICTED: cholesterol side-chain cleavage enzyme, mitochondrial	9	F:GO:0005506; F:GO:0046872; F:GO:0016705; F:GO:0016491; C:GO:0016020; C:GO:0016021; P:GO:0055114; F:GO:0004497; F:GO:0020037	F:iron ion binding; F:metal ion binding; F:oxidoreductase activity, acting on paired donors, with incorporation or reduction of molecular oxygen; F:oxidoreductase activity; C:membrane; C:integral component of membrane; P:oxidation-reduction process; F:monooxygenase activity; F:heme binding
TRINITY_DN25951_c0_g1_i1	Cadherin EGF LAG seven-pass G-type receptor 1	12	F:GO:0004930; F:GO:0004888; P:GO:0007186; P:GO:0007165; F:GO:0005509; C:GO:0016020; C:GO:0016021; P:GO:0007166; P:GO:0007155; P:GO:0007156; F:GO:0004871; C:GO:0005886	F:G-protein coupled receptor activity; F:transmembrane signaling receptor activity; P:G-protein coupled receptor signaling pathway; P:signal transduction; F:calcium ion binding; C:membrane; C:integral component of membrane; P:cell surface receptor signaling pathway; P:cell adhesion; P:homophilic cell adhesion via plasma membrane adhesion molecules; F:signal transducer activity; C:plasma membrane
TRINITY_DN25961_c0_g1_i1	Keratin-associated 10-8	2	C:GO:0045095; C:GO:0005882	C:keratin filament; C:intermediate filament
TRINITY_DN25973_c0_g1_i1	FAM132A isoform X1	6	P:GO:0007275; P:GO:0016055; P:GO:0046324; C:GO:0005576; F:GO:0005102; F:GO:0005179	P:multicellular organism development; P:Wnt signaling pathway; P:regulation of glucose import; C:extracellular region; F:receptor binding; F:hormone activity
TRINITY_DN26108_c0_g1_i1	PREDICTED: heparan sulfate glucosamine 3-O-sulfotransferase 1-like	6	P:GO:0060047; P:GO:0008152; P:GO:0045214; P:GO:0055003; F:GO:0008146; F:GO:0016740	P:heart contraction; P:metabolic process; P:sarcomere organization; P:cardiac myofibril assembly; F:sulfotransferase activity; F:transferase activity
TRINITY_DN26136_c0_g2_i1	RNA-binding protein Musashi	2	F:GO:0000166; F:GO:0003676	F:nucleotide binding; F:nucleic acid binding
TRINITY_DN26136_c0_g3_i1	RNA-binding protein Musashi	2	F:GO:0000166; F:GO:0003676	F:nucleotide binding; F:nucleic acid binding
TRINITY_DN26140_c0_g1_i1	PREDICTED: thyroid hormone receptor alpha-B isoform X1	14	F:GO:0008270; P:GO:0006351; P:GO:0006355; F:GO:0043565; P:GO:0043401; F:GO:0004887; F:GO:0003677; C:GO:0005634; F:GO:0003700; P:GO:0048384; F:GO:0046872; F:GO:0003707; F:GO:0003708; P:GO:0030522	F:zinc ion binding; P:transcription, DNA-templated; P:regulation of transcription, DNA-templated; F:sequence-specific DNA binding; P:steroid hormone mediated signaling pathway; F:thyroid hormone receptor activity; F:DNA binding; C:nucleus; F:transcription factor activity, sequence-specific DNA binding; P:retinoic acid receptor signaling pathway; F:metal ion binding; F:steroid hormone receptor act…
TRINITY_DN26142_c0_g1_i1	Transcription activator BRG1	9	F:GO:0016887; C:GO:0016514; F:GO:0005524; C:GO:0005634; F:GO:0042393; P:GO:0043044; P:GO:0008152; F:GO:0016817; P:GO:0006355	F:ATPase activity; C:SWI/SNF complex; F:ATP binding; C:nucleus; F:histone binding; P:ATP-dependent chromatin remodeling; P:metabolic process; F:hydrolase activity, acting on acid anhydrides; P:regulation of transcription, DNA-templated
TRINITY_DN26146_c0_g1_i1	PREDICTED: plasma membrane calcium-transporting ATPase 3 isoform X5	12	F:GO:0000166; F:GO:0005524; P:GO:0006811; F:GO:0046872; P:GO:0008152; P:GO:0006816; C:GO:0016020; C:GO:0016021; P:GO:0070588; F:GO:0005388; P:GO:0006810; F:GO:0016787	F:nucleotide binding; F:ATP binding; P:ion transport; F:metal ion binding; P:metabolic process; P:calcium ion transport; C:membrane; C:integral component of membrane; P:calcium ion transmembrane transport; F:calcium-transporting ATPase activity; P:transport; F:hydrolase activity
TRINITY_DN26148_c0_g1_i1	Myoferlin	4	P:GO:0005975; F:GO:0004649; C:GO:0016021; P:GO:0007520	P:carbohydrate metabolic process; F:poly(ADP-ribose) glycohydrolase activity; C:integral component of membrane; P:myoblast fusion
TRINITY_DN26156_c0_g1_i1	unnamed protein product	9	F:GO:0016887; C:GO:0016514; F:GO:0003677; C:GO:0005634; F:GO:0005524; P:GO:0043044; P:GO:0015074; P:GO:0006355; P:GO:0006313	F:ATPase activity; C:SWI/SNF complex; F:DNA binding; C:nucleus; F:ATP binding; P:ATP-dependent chromatin remodeling; P:DNA integration; P:regulation of transcription, DNA-templated; P:transposition, DNA-mediated
TRINITY_DN26174_c0_g1_i2	PREDICTED: tetraspanin-7-like isoform X2	2	C:GO:0016020; C:GO:0016021	C:membrane; C:integral component of membrane
TRINITY_DN26174_c0_g1_i3	unnamed protein product	2	C:GO:0016020; C:GO:0016021	C:membrane; C:integral component of membrane
TRINITY_DN26197_c0_g1_i1	PREDICTED: nectin-1-like	2	C:GO:0016020; C:GO:0016021	C:membrane; C:integral component of membrane
TRINITY_DN26198_c0_g1_i1	Leucine-rich repeat neuronal protein 1	3	P:GO:0007409; C:GO:0016020; C:GO:0016021	P:axonogenesis; C:membrane; C:integral component of membrane
TRINITY_DN26198_c0_g2_i1	Leucine-rich repeat neuronal protein 1	3	P:GO:0007409; C:GO:0016020; C:GO:0016021	P:axonogenesis; C:membrane; C:integral component of membrane
TRINITY_DN26198_c0_g3_i1	Leucine-rich repeat neuronal protein 1	3	P:GO:0007409; C:GO:0016020; C:GO:0016021	P:axonogenesis; C:membrane; C:integral component of membrane
TRINITY_DN26318_c0_g1_i1	PREDICTED: ubiquitin domain-containing protein 2	1	F:GO:0043130	F:ubiquitin binding
TRINITY_DN26323_c0_g1_i1	PREDICTED: uncharacterized protein K02A2.6-like	3	F:GO:0003676; F:GO:0004190; P:GO:0006508	F:nucleic acid binding; F:aspartic-type endopeptidase activity; P:proteolysis
TRINITY_DN26328_c0_g1_i1	Microfibrillar-associated protein 2	3	P:GO:0001568; P:GO:0048048; C:GO:0001527	P:blood vessel development; P:embryonic eye morphogenesis; C:microfibril
TRINITY_DN26329_c0_g1_i1	Polycystin-1	3	P:GO:0001822; C:GO:0016020; C:GO:0016021	P:kidney development; C:membrane; C:integral component of membrane
TRINITY_DN26329_c1_g1_i1	PREDICTED: polycystin-1	3	P:GO:0001822; C:GO:0016020; C:GO:0016021	P:kidney development; C:membrane; C:integral component of membrane
TRINITY_DN26336_c0_g1_i1	eukaryotic translation elongation factor 1 alpha, partial	6	F:GO:0005525; F:GO:0000166; F:GO:0003746; C:GO:0005737; F:GO:0003924; P:GO:0006414	F:GTP binding; F:nucleotide binding; F:translation elongation factor activity; C:cytoplasm; F:GTPase activity; P:translational elongation
TRINITY_DN26362_c0_g1_i1	PREDICTED: transcriptional repressor protein YY1-like isoform X2	2	F:GO:0003676; F:GO:0046872	F:nucleic acid binding; F:metal ion binding
TRINITY_DN26385_c0_g1_i1	Ubiquitin-conjugating enzyme E2 L3	33	P:GO:0008283; F:GO:0061631; P:GO:0006464; C:GO:0005575; F:GO:0000166; F:GO:0005524; P:GO:0051443; C:GO:0070062; F:GO:0097027; P:GO:0031398; F:GO:0016874; P:GO:0070979; P:GO:0006351; P:GO:0000209; P:GO:0008152; P:GO:0006355; P:GO:1903955; P:GO:0042787; P:GO:0006511; F:GO:0044822; P:GO:0071383; C:GO:0005634; F:GO:0004842; F:GO:0005515; F:GO:0031625; C:GO:0000151; F:GO:0003713; C:GO:0005737; P:GO:00…	P:cell proliferation; F:ubiquitin conjugating enzyme activity; P:cellular protein modification process; C:cellular_component; F:nucleotide binding; F:ATP binding; P:positive regulation of ubiquitin-protein transferase activity; C:extracellular exosome; F:ubiquitin-protein transferase activator activity; P:positive regulation of protein ubiquitination; F:ligase activity; P:protein K11-linked ubiqu…
TRINITY_DN26390_c0_g1_i1	Retrovirus-related Pol polyprotein LINE-1	1	F:GO:0008270	F:zinc ion binding
TRINITY_DN26390_c0_g2_i1	Retrovirus-related Pol polyprotein LINE-1	1	F:GO:0008270	F:zinc ion binding
TRINITY_DN26397_c0_g1_i1	PREDICTED: importin-13-like	8	C:GO:0031965; C:GO:0005737; P:GO:0006606; F:GO:0008565; P:GO:0006886; F:GO:0008536; C:GO:0005622; F:GO:0008139	C:nuclear membrane; C:cytoplasm; P:protein import into nucleus; F:protein transporter activity; P:intracellular protein transport; F:Ran GTPase binding; C:intracellular; F:nuclear localization sequence binding
TRINITY_DN26510_c0_g1_i1	PREDICTED: plexin-A1	6	P:GO:0007165; P:GO:0043087; C:GO:0016020; C:GO:0016021; F:GO:0017154; P:GO:0071526	P:signal transduction; P:regulation of GTPase activity; C:membrane; C:integral component of membrane; F:semaphorin receptor activity; P:semaphorin-plexin signaling pathway
TRINITY_DN26510_c0_g2_i1	PREDICTED: plexin A3	5	P:GO:0007165; C:GO:0016020; C:GO:0016021; F:GO:0017154; P:GO:0071526	P:signal transduction; C:membrane; C:integral component of membrane; F:semaphorin receptor activity; P:semaphorin-plexin signaling pathway
TRINITY_DN26513_c0_g2_i1	Stonustoxin subunit alpha	1	P:GO:0042981	P:regulation of apoptotic process
TRINITY_DN26520_c1_g1_i1	PREDICTED: protocadherin-16-like	6	F:GO:0005509; C:GO:0016020; C:GO:0016021; P:GO:0007155; P:GO:0007156; C:GO:0005886	F:calcium ion binding; C:membrane; C:integral component of membrane; P:cell adhesion; P:homophilic cell adhesion via plasma membrane adhesion molecules; C:plasma membrane
TRINITY_DN26532_c0_g1_i1	Beta-1,4-galactosyltransferase 1	5	P:GO:0005975; F:GO:0016757; C:GO:0016020; C:GO:0016021; F:GO:0016740	P:carbohydrate metabolic process; F:transferase activity, transferring glycosyl groups; C:membrane; C:integral component of membrane; F:transferase activity
TRINITY_DN26544_c1_g1_i1	PREDICTED: protein phosphatase 1 regulatory subunit 14B-like	2	C:GO:0005737; P:GO:0042325	C:cytoplasm; P:regulation of phosphorylation
TRINITY_DN26572_c0_g1_i1	PREDICTED: inhibin beta A chain-like	3	F:GO:0008083; C:GO:0005576; P:GO:0040007	F:growth factor activity; C:extracellular region; P:growth
TRINITY_DN26572_c0_g2_i1	PREDICTED: inhibin beta A chain-like	3	F:GO:0008083; C:GO:0005576; P:GO:0040007	F:growth factor activity; C:extracellular region; P:growth
TRINITY_DN26574_c0_g1_i1	hypothetical protein EH28_06628	2	C:GO:0016020; C:GO:0016021	C:membrane; C:integral component of membrane
TRINITY_DN26585_c0_g1_i1	PREDICTED: monocyte chemotactic protein 1B-like	7	P:GO:0006935; C:GO:0005615; P:GO:0006955; C:GO:0005576; F:GO:0008009; F:GO:0005125; P:GO:0060326	P:chemotaxis; C:extracellular space; P:immune response; C:extracellular region; F:chemokine activity; F:cytokine activity; P:cell chemotaxis
TRINITY_DN26585_c0_g2_i1	PREDICTED: monocyte chemotactic protein 1B-like	7	P:GO:0006935; C:GO:0005615; P:GO:0006955; C:GO:0005576; F:GO:0008009; F:GO:0005125; P:GO:0060326	P:chemotaxis; C:extracellular space; P:immune response; C:extracellular region; F:chemokine activity; F:cytokine activity; P:cell chemotaxis
TRINITY_DN26585_c0_g3_i1	PREDICTED: monocyte chemotactic protein 1B-like	7	P:GO:0006935; C:GO:0005615; P:GO:0006955; C:GO:0005576; F:GO:0008009; F:GO:0005125; P:GO:0060326	P:chemotaxis; C:extracellular space; P:immune response; C:extracellular region; F:chemokine activity; F:cytokine activity; P:cell chemotaxis
TRINITY_DN26594_c0_g1_i1	PREDICTED: rapamycin-insensitive companion of mTOR-like	2	C:GO:0031932; P:GO:0031929	C:TORC2 complex; P:TOR signaling
TRINITY_DN26598_c0_g1_i1	C-C chemokine receptor type 11	12	P:GO:0006935; F:GO:0019956; F:GO:0004930; P:GO:0007186; P:GO:0007165; P:GO:0070098; C:GO:0016020; C:GO:0016021; F:GO:0005044; F:GO:0004871; P:GO:0006898; F:GO:0004950	P:chemotaxis; F:chemokine binding; F:G-protein coupled receptor activity; P:G-protein coupled receptor signaling pathway; P:signal transduction; P:chemokine-mediated signaling pathway; C:membrane; C:integral component of membrane; F:scavenger receptor activity; F:signal transducer activity; P:receptor-mediated endocytosis; F:chemokine receptor activity
TRINITY_DN26599_c0_g1_i1	PREDICTED: RNA-directed DNA polymerase from mobile element jockey-like	5	F:GO:0008083; C:GO:0016020; C:GO:0016021; C:GO:0005576; F:GO:0005179	F:growth factor activity; C:membrane; C:integral component of membrane; C:extracellular region; F:hormone activity
TRINITY_DN26604_c0_g1_i1	Beta-1,3-galactosyltransferase 2	7	F:GO:0016757; C:GO:0016020; C:GO:0016021; P:GO:0006486; F:GO:0008378; C:GO:0005794; F:GO:0016740	F:transferase activity, transferring glycosyl groups; C:membrane; C:integral component of membrane; P:protein glycosylation; F:galactosyltransferase activity; C:Golgi apparatus; F:transferase activity
TRINITY_DN26628_c0_g1_i1	Transcription factor AP-1	5	F:GO:0003677; F:GO:0003700; P:GO:0006351; P:GO:0006355; F:GO:0043565	F:DNA binding; F:transcription factor activity, sequence-specific DNA binding; P:transcription, DNA-templated; P:regulation of transcription, DNA-templated; F:sequence-specific DNA binding
TRINITY_DN26638_c0_g1_i1	PREDICTED: monocarboxylate transporter 6	5	P:GO:0043408; P:GO:0055085; C:GO:0016020; C:GO:0016021; P:GO:0043535	P:regulation of MAPK cascade; P:transmembrane transport; C:membrane; C:integral component of membrane; P:regulation of blood vessel endothelial cell migration
TRINITY_DN26641_c0_g1_i1	Protein patched	11	P:GO:0031290; P:GO:0043010; C:GO:0016020; C:GO:0016021; P:GO:0001649; P:GO:0007224; P:GO:0048635; F:GO:0008158; P:GO:0010002; P:GO:0045879; P:GO:0009954	P:retinal ganglion cell axon guidance; P:camera-type eye development; C:membrane; C:integral component of membrane; P:osteoblast differentiation; P:smoothened signaling pathway; P:negative regulation of muscle organ development; F:hedgehog receptor activity; P:cardioblast differentiation; P:negative regulation of smoothened signaling pathway; P:proximal/distal pattern formation
TRINITY_DN26647_c0_g1_i1	PREDICTED: trace amine-associated receptor 13c-like	6	F:GO:0004930; P:GO:0007186; P:GO:0007165; C:GO:0016020; C:GO:0016021; F:GO:0004871	F:G-protein coupled receptor activity; P:G-protein coupled receptor signaling pathway; P:signal transduction; C:membrane; C:integral component of membrane; F:signal transducer activity
TRINITY_DN26647_c0_g2_i1	PREDICTED: trace amine-associated receptor 13c-like	6	F:GO:0004930; P:GO:0007186; P:GO:0007165; C:GO:0016020; C:GO:0016021; F:GO:0004871	F:G-protein coupled receptor activity; P:G-protein coupled receptor signaling pathway; P:signal transduction; C:membrane; C:integral component of membrane; F:signal transducer activity
TRINITY_DN26652_c0_g1_i1	PREDICTED: transcriptional enhancer factor TEF-5	9	F:GO:0003677; C:GO:0005667; C:GO:0005634; F:GO:0003700; F:GO:0001085; P:GO:0006355; P:GO:0035329; P:GO:0045944; P:GO:1902459	F:DNA binding; C:transcription factor complex; C:nucleus; F:transcription factor activity, sequence-specific DNA binding; F:RNA polymerase II transcription factor binding; P:regulation of transcription, DNA-templated; P:hippo signaling; P:positive regulation of transcription from RNA polymerase II promoter; P:positive regulation of stem cell population maintenance
TRINITY_DN26652_c0_g2_i1	PREDICTED: transcriptional enhancer factor TEF-5	9	F:GO:0003677; C:GO:0005667; C:GO:0005634; F:GO:0003700; F:GO:0001085; P:GO:0006355; P:GO:0035329; P:GO:0045944; P:GO:1902459	F:DNA binding; C:transcription factor complex; C:nucleus; F:transcription factor activity, sequence-specific DNA binding; F:RNA polymerase II transcription factor binding; P:regulation of transcription, DNA-templated; P:hippo signaling; P:positive regulation of transcription from RNA polymerase II promoter; P:positive regulation of stem cell population maintenance
TRINITY_DN26660_c0_g2_i1	PREDICTED: 2-acylglycerol O-acyltransferase 2	7	F:GO:0016746; F:GO:0016747; P:GO:0001878; P:GO:0008152; C:GO:0016020; C:GO:0016021; F:GO:0016740	F:transferase activity, transferring acyl groups; F:transferase activity, transferring acyl groups other than amino-acyl groups; P:response to yeast; P:metabolic process; C:membrane; C:integral component of membrane; F:transferase activity
TRINITY_DN26667_c0_g1_i1	hypothetical protein cypCar_00014364	3	F:GO:0005086; P:GO:0032012; P:GO:0043547	F:ARF guanyl-nucleotide exchange factor activity; P:regulation of ARF protein signal transduction; P:positive regulation of GTPase activity
TRINITY_DN26673_c0_g1_i1	PREDICTED: zinc finger MIZ domain-containing protein 1	1	F:GO:0008270	F:zinc ion binding
TRINITY_DN26680_c2_g1_i1	PREDICTED: myb-binding protein 1A-like protein	4	F:GO:0016706; P:GO:0055114; F:GO:0008168; P:GO:0032259	F:oxidoreductase activity, acting on paired donors, with incorporation or reduction of molecular oxygen, 2-oxoglutarate as one donor, and incorporation of one atom each of oxygen into both donors; P:oxidation-reduction process; F:methyltransferase activity; P:methylation
TRINITY_DN26700_c0_g1_i1	Cystic fibrosis transmembrane conductance regulator	5	F:GO:0005524; F:GO:0042626; P:GO:1902476; C:GO:0016021; F:GO:0005254	F:ATP binding; F:ATPase activity, coupled to transmembrane movement of substances; P:chloride transmembrane transport; C:integral component of membrane; F:chloride channel activity
TRINITY_DN26703_c0_g1_i1	LINE-1 reverse transcriptase	4	F:GO:0003964; C:GO:0016020; C:GO:0016021; P:GO:0006278	F:RNA-directed DNA polymerase activity; C:membrane; C:integral component of membrane; P:RNA-dependent DNA biosynthetic process
TRINITY_DN26709_c0_g1_i1	Snake venom metalloprotease inhibitor 02A10	8	P:GO:0006869; P:GO:0006508; F:GO:0008289; F:GO:0008233; P:GO:0042157; C:GO:0005576; P:GO:0006810; F:GO:0008237	P:lipid transport; P:proteolysis; F:lipid binding; F:peptidase activity; P:lipoprotein metabolic process; C:extracellular region; P:transport; F:metallopeptidase activity
TRINITY_DN26712_c0_g1_i1	band 2	9	P:GO:0030866; C:GO:0005856; F:GO:0003779; C:GO:0005737; C:GO:0016020; C:GO:0016021; F:GO:0005198; C:GO:0019898; F:GO:0008092	P:cortical actin cytoskeleton organization; C:cytoskeleton; F:actin binding; C:cytoplasm; C:membrane; C:integral component of membrane; F:structural molecule activity; C:extrinsic component of membrane; F:cytoskeletal protein binding
TRINITY_DN26719_c0_g1_i1	Receptor-type tyrosine- phosphatase gamma	15	F:GO:0042802; P:GO:0006470; P:GO:1901998; F:GO:0004721; C:GO:0005615; C:GO:0070062; F:GO:0004725; P:GO:0010977; C:GO:0016020; F:GO:0016791; C:GO:0016021; P:GO:0010633; P:GO:0016311; P:GO:0035335; F:GO:0016787	F:identical protein binding; P:protein dephosphorylation; P:toxin transport; F:phosphoprotein phosphatase activity; C:extracellular space; C:extracellular exosome; F:protein tyrosine phosphatase activity; P:negative regulation of neuron projection development; C:membrane; F:phosphatase activity; C:integral component of membrane; P:negative regulation of epithelial cell migration; P:dephosphorylat…
TRINITY_DN26719_c0_g2_i1	Receptor-type tyrosine- phosphatase gamma	9	F:GO:0004721; F:GO:0004725; P:GO:0006470; C:GO:0016020; C:GO:0016021; F:GO:0016791; P:GO:0016311; P:GO:0035335; F:GO:0016787	F:phosphoprotein phosphatase activity; F:protein tyrosine phosphatase activity; P:protein dephosphorylation; C:membrane; C:integral component of membrane; F:phosphatase activity; P:dephosphorylation; P:peptidyl-tyrosine dephosphorylation; F:hydrolase activity
TRINITY_DN26739_c0_g1_i1	Charged multivesicular body 1b	2	P:GO:0007034; C:GO:0005622	P:vacuolar transport; C:intracellular
TRINITY_DN26739_c0_g2_i1	Charged multivesicular body 1b	2	P:GO:0007034; C:GO:0005622	P:vacuolar transport; C:intracellular
TRINITY_DN26741_c0_g1_i1	homeobox MSX-2-like	3	C:GO:0005634; P:GO:0006355; F:GO:0043565	C:nucleus; P:regulation of transcription, DNA-templated; F:sequence-specific DNA binding
TRINITY_DN26741_c1_g1_i1	homeobox MSX-2-like	4	F:GO:0003677; C:GO:0005634; P:GO:0006355; F:GO:0043565	F:DNA binding; C:nucleus; P:regulation of transcription, DNA-templated; F:sequence-specific DNA binding
TRINITY_DN26744_c0_g1_i1	AP-4 complex subunit beta-1	2	C:GO:0016020; C:GO:0016021	C:membrane; C:integral component of membrane
TRINITY_DN26765_c0_g1_i1	Chloride anion exchanger	6	C:GO:0005887; F:GO:0008271; F:GO:0015301; P:GO:1902358; P:GO:0006821; P:GO:0015701	C:integral component of plasma membrane; F:secondary active sulfate transmembrane transporter activity; F:anion:anion antiporter activity; P:sulfate transmembrane transport; P:chloride transport; P:bicarbonate transport
TRINITY_DN26769_c0_g1_i1	patched homolog 2	11	P:GO:0031290; P:GO:0043010; C:GO:0016020; C:GO:0016021; P:GO:0001649; P:GO:0007224; P:GO:0048635; F:GO:0008158; P:GO:0010002; P:GO:0045879; P:GO:0009954	P:retinal ganglion cell axon guidance; P:camera-type eye development; C:membrane; C:integral component of membrane; P:osteoblast differentiation; P:smoothened signaling pathway; P:negative regulation of muscle organ development; F:hedgehog receptor activity; P:cardioblast differentiation; P:negative regulation of smoothened signaling pathway; P:proximal/distal pattern formation
TRINITY_DN26769_c1_g1_i1	patched homolog 2	11	P:GO:0031290; P:GO:0043010; C:GO:0016020; C:GO:0016021; P:GO:0001649; P:GO:0007224; F:GO:0008158; P:GO:0048635; P:GO:0010002; P:GO:0045879; P:GO:0009954	P:retinal ganglion cell axon guidance; P:camera-type eye development; C:membrane; C:integral component of membrane; P:osteoblast differentiation; P:smoothened signaling pathway; F:hedgehog receptor activity; P:negative regulation of muscle organ development; P:cardioblast differentiation; P:negative regulation of smoothened signaling pathway; P:proximal/distal pattern formation
TRINITY_DN26771_c0_g1_i1	cadherin EGF LAG seven-pass G-type receptor 2 isoform X2	16	P:GO:0016337; P:GO:0007186; P:GO:0007165; P:GO:0008104; P:GO:0021754; P:GO:0007155; P:GO:0007166; P:GO:0007156; F:GO:0004871; C:GO:0005886; F:GO:0004930; F:GO:0004888; F:GO:0005509; C:GO:0016020; C:GO:0016021; P:GO:0055113	P:single organismal cell-cell adhesion; P:G-protein coupled receptor signaling pathway; P:signal transduction; P:protein localization; P:facial nucleus development; P:cell adhesion; P:cell surface receptor signaling pathway; P:homophilic cell adhesion via plasma membrane adhesion molecules; F:signal transducer activity; C:plasma membrane; F:G-protein coupled receptor activity; F:transmembrane sig…
TRINITY_DN26781_c0_g1_i1	transcription initiation factor TFIID subunit 9-like	5	F:GO:0003743; F:GO:0046982; P:GO:0006352; C:GO:0005840; P:GO:0006446	F:translation initiation factor activity; F:protein heterodimerization activity; P:DNA-templated transcription, initiation; C:ribosome; P:regulation of translational initiation
TRINITY_DN26785_c0_g2_i1	parvalbumin isoform 1b	1	F:GO:0005509	F:calcium ion binding
TRINITY_DN26785_c0_g2_i2	parvalbumin isoform 1b	1	F:GO:0005509	F:calcium ion binding
TRINITY_DN26785_c0_g2_i3	parvalbumin beta-like	1	F:GO:0005509	F:calcium ion binding
TRINITY_DN26788_c0_g1_i1	gap junction beta-4 -like	3	C:GO:0005922; P:GO:0007154; C:GO:0016021	C:connexin complex; P:cell communication; C:integral component of membrane
TRINITY_DN26797_c0_g2_i1	cytokine-inducible SH2-containing -like	3	C:GO:0005622; P:GO:0035556; P:GO:0016567	C:intracellular; P:intracellular signal transduction; P:protein ubiquitination
TRINITY_DN26816_c0_g1_i1	PREDICTED: leucine-rich repeat-containing G-protein coupled receptor 4	4	F:GO:0004930; P:GO:0007186; C:GO:0016020; C:GO:0016021	F:G-protein coupled receptor activity; P:G-protein coupled receptor signaling pathway; C:membrane; C:integral component of membrane
TRINITY_DN26816_c0_g2_i1	PREDICTED: leucine-rich repeat-containing G-protein coupled receptor 4-like	4	F:GO:0004930; P:GO:0007186; C:GO:0016020; C:GO:0016021	F:G-protein coupled receptor activity; P:G-protein coupled receptor signaling pathway; C:membrane; C:integral component of membrane
TRINITY_DN26822_c0_g1_i1	PREDICTED: beta-galactoside-binding lectin-like	3	P:GO:0001944; P:GO:0002040; F:GO:0030246	P:vasculature development; P:sprouting angiogenesis; F:carbohydrate binding
TRINITY_DN26823_c0_g1_i1	PREDICTED: C-C motif chemokine 24	4	P:GO:0006955; C:GO:0005576; F:GO:0008009; P:GO:0060326	P:immune response; C:extracellular region; F:chemokine activity; P:cell chemotaxis
TRINITY_DN26832_c0_g1_i1	PREDICTED: C-X-C chemokine receptor type 1-like	9	P:GO:0006935; F:GO:0004930; P:GO:0007186; P:GO:0007165; P:GO:0070098; C:GO:0016020; F:GO:0016494; C:GO:0016021; F:GO:0004871	P:chemotaxis; F:G-protein coupled receptor activity; P:G-protein coupled receptor signaling pathway; P:signal transduction; P:chemokine-mediated signaling pathway; C:membrane; F:C-X-C chemokine receptor activity; C:integral component of membrane; F:signal transducer activity
TRINITY_DN26834_c0_g2_i1	putative E3 ubiquitin-protein ligase HERC4	4	F:GO:0004842; P:GO:0008152; F:GO:0016874; P:GO:0016567	F:ubiquitin-protein transferase activity; P:metabolic process; F:ligase activity; P:protein ubiquitination
TRINITY_DN26837_c0_g1_i1	BTB/POZ domain-containing protein KCTD1	1	P:GO:0051260	P:protein homooligomerization
TRINITY_DN26837_c0_g2_i1	BTB/POZ domain-containing protein KCTD1	1	P:GO:0051260	P:protein homooligomerization
TRINITY_DN26841_c0_g1_i1	Formin	3	P:GO:0045010; C:GO:0005884; F:GO:0008017	P:actin nucleation; C:actin filament; F:microtubule binding
TRINITY_DN26865_c0_g1_i1	PREDICTED: toll-like receptor 13	1	P:GO:0007165	P:signal transduction
TRINITY_DN26865_c1_g1_i1	PREDICTED: toll-like receptor 13	1	P:GO:0007165	P:signal transduction
TRINITY_DN26878_c0_g1_i1	PREDICTED: actin-related protein 2/3 complex subunit 5-like	5	P:GO:0030833; C:GO:0005856; C:GO:0015629; P:GO:0034314; C:GO:0005885	P:regulation of actin filament polymerization; C:cytoskeleton; C:actin cytoskeleton; P:Arp2/3 complex-mediated actin nucleation; C:Arp2/3 protein complex
TRINITY_DN26880_c0_g1_i1	Semaphorin-5B	2	C:GO:0016020; C:GO:0016021	C:membrane; C:integral component of membrane
TRINITY_DN26880_c1_g1_i1	PREDICTED: semaphorin-5B-like	2	C:GO:0016020; C:GO:0016021	C:membrane; C:integral component of membrane
TRINITY_DN26883_c0_g1_i1	PREDICTED: V-type proton ATPase subunit G 1-like	4	P:GO:0055085; P:GO:0015992; C:GO:0016471; F:GO:0016820	P:transmembrane transport; P:proton transport; C:vacuolar proton-transporting V-type ATPase complex; F:hydrolase activity, acting on acid anhydrides, catalyzing transmembrane movement of substances
TRINITY_DN26886_c0_g1_i1	PREDICTED: LOW QUALITY PROTEIN: growth/differentiation factor 5-like	12	F:GO:0008083; P:GO:0043408; C:GO:0005615; F:GO:0005160; P:GO:0030509; P:GO:0060395; P:GO:0042981; P:GO:0048468; F:GO:0005125; C:GO:0005576; P:GO:0040007; P:GO:0010862	F:growth factor activity; P:regulation of MAPK cascade; C:extracellular space; F:transforming growth factor beta receptor binding; P:BMP signaling pathway; P:SMAD protein signal transduction; P:regulation of apoptotic process; P:cell development; F:cytokine activity; C:extracellular region; P:growth; P:positive regulation of pathway-restricted SMAD protein phosphorylation
TRINITY_DN26891_c0_g1_i1	PREDICTED: carbohydrate sulfotransferase 3-like	8	P:GO:0030206; P:GO:0005975; C:GO:0016021; F:GO:0001517; F:GO:0008146; C:GO:0000139; F:GO:0016740; F:GO:0008459	P:chondroitin sulfate biosynthetic process; P:carbohydrate metabolic process; C:integral component of membrane; F:N-acetylglucosamine 6-O-sulfotransferase activity; F:sulfotransferase activity; C:Golgi membrane; F:transferase activity; F:chondroitin 6-sulfotransferase activity
TRINITY_DN26905_c0_g1_i1	Retrotransposable element Tf2 protein type 1	7	F:GO:0003676; C:GO:0005634; F:GO:0004190; P:GO:0006508; C:GO:0016020; C:GO:0016021; P:GO:0015074	F:nucleic acid binding; C:nucleus; F:aspartic-type endopeptidase activity; P:proteolysis; C:membrane; C:integral component of membrane; P:DNA integration
TRINITY_DN26912_c0_g1_i1	PREDICTED: A disintegrin and metalloproteinase with thrombospondin motifs 9	7	F:GO:0008270; P:GO:0006508; P:GO:0060021; C:GO:0031012; F:GO:0004222; C:GO:0005578; F:GO:0008237	F:zinc ion binding; P:proteolysis; P:palate development; C:extracellular matrix; F:metalloendopeptidase activity; C:proteinaceous extracellular matrix; F:metallopeptidase activity
TRINITY_DN26913_c0_g1_i1	Zinc-binding protein A33	3	F:GO:0008270; F:GO:0046872; C:GO:0005622	F:zinc ion binding; F:metal ion binding; C:intracellular
TRINITY_DN26922_c0_g1_i1	PREDICTED: kinesin heavy chain isoform 5C-like	8	F:GO:0000166; F:GO:0005524; F:GO:0003777; P:GO:0008152; C:GO:0005871; P:GO:0007018; F:GO:0008017; C:GO:0005874	F:nucleotide binding; F:ATP binding; F:microtubule motor activity; P:metabolic process; C:kinesin complex; P:microtubule-based movement; F:microtubule binding; C:microtubule
TRINITY_DN26930_c0_g1_i1	PREDICTED: protein Dos-like	2	C:GO:0016020; C:GO:0016021	C:membrane; C:integral component of membrane
TRINITY_DN26936_c0_g1_i1	Kinesin-like protein KIF27	8	F:GO:0000166; F:GO:0005524; F:GO:0003777; P:GO:0008152; C:GO:0005871; P:GO:0007018; F:GO:0008017; C:GO:0005874	F:nucleotide binding; F:ATP binding; F:microtubule motor activity; P:metabolic process; C:kinesin complex; P:microtubule-based movement; F:microtubule binding; C:microtubule
TRINITY_DN26970_c0_g1_i1	PREDICTED: zinc finger protein GLI1	6	F:GO:0003676; F:GO:0003677; P:GO:0045893; F:GO:0046872; P:GO:0008284; P:GO:0007224	F:nucleic acid binding; F:DNA binding; P:positive regulation of transcription, DNA-templated; F:metal ion binding; P:positive regulation of cell proliferation; P:smoothened signaling pathway
TRINITY_DN26996_c0_g1_i1	Protein naked cuticle	9	P:GO:0090090; P:GO:0060971; F:GO:0005509; P:GO:0070121; P:GO:0001839; P:GO:0060061; P:GO:0060972; P:GO:0003146; P:GO:0035414	P:negative regulation of canonical Wnt signaling pathway; P:embryonic heart tube left/right pattern formation; F:calcium ion binding; P:Kupffer's vesicle development; P:neural plate morphogenesis; P:Spemann organizer formation; P:left/right pattern formation; P:heart jogging; P:negative regulation of catenin import into nucleus
TRINITY_DN27022_c1_g1_i1	neural-cadherin-like, partial	6	F:GO:0005509; C:GO:0016020; C:GO:0016021; P:GO:0007155; P:GO:0007156; C:GO:0005886	F:calcium ion binding; C:membrane; C:integral component of membrane; P:cell adhesion; P:homophilic cell adhesion via plasma membrane adhesion molecules; C:plasma membrane
TRINITY_DN27030_c0_g1_i1	E3 ubiquitin- ligase TRIM9-like isoform X2	3	F:GO:0008270; F:GO:0046872; C:GO:0005622	F:zinc ion binding; F:metal ion binding; C:intracellular
TRINITY_DN27031_c0_g1_i1	endonuclease domain-containing 1 -like	4	F:GO:0003676; F:GO:0046872; P:GO:0008152; F:GO:0016787	F:nucleic acid binding; F:metal ion binding; P:metabolic process; F:hydrolase activity
TRINITY_DN27031_c1_g1_i1	endonuclease domain-containing 1 -like	4	F:GO:0003676; F:GO:0046872; P:GO:0008152; F:GO:0016787	F:nucleic acid binding; F:metal ion binding; P:metabolic process; F:hydrolase activity
TRINITY_DN27031_c2_g1_i1	endonuclease domain-containing 1 -like	4	F:GO:0003676; F:GO:0046872; P:GO:0008152; F:GO:0016787	F:nucleic acid binding; F:metal ion binding; P:metabolic process; F:hydrolase activity
TRINITY_DN27040_c0_g1_i1	probable C-	9	P:GO:0043009; F:GO:0008270; P:GO:0007626; F:GO:0016814; P:GO:0006807; P:GO:0070654; P:GO:0043697; P:GO:0060538; P:GO:0043388	P:chordate embryonic development; F:zinc ion binding; P:locomotory behavior; F:hydrolase activity, acting on carbon-nitrogen (but not peptide) bonds, in cyclic amidines; P:nitrogen compound metabolic process; P:sensory epithelium regeneration; P:cell dedifferentiation; P:skeletal muscle organ development; P:positive regulation of DNA binding
TRINITY_DN27047_c0_g1_i1	tubulin polymerization-promoting isoform X1	4	F:GO:0015631; P:GO:0001578; C:GO:0045298; P:GO:0046785	F:tubulin binding; P:microtubule bundle formation; C:tubulin complex; P:microtubule polymerization
TRINITY_DN27060_c0_g1_i1	DNA-directed RNA polymerase III subunit RPC6	5	F:GO:0001056; F:GO:0003677; P:GO:0006351; P:GO:0060041; C:GO:0005666	F:RNA polymerase III activity; F:DNA binding; P:transcription, DNA-templated; P:retina development in camera-type eye; C:DNA-directed RNA polymerase III complex
TRINITY_DN27060_c0_g1_i2	DNA-directed RNA polymerase III subunit RPC6	5	F:GO:0001056; F:GO:0003677; P:GO:0006351; P:GO:0060041; C:GO:0005666	F:RNA polymerase III activity; F:DNA binding; P:transcription, DNA-templated; P:retina development in camera-type eye; C:DNA-directed RNA polymerase III complex
TRINITY_DN27060_c0_g1_i3	DNA-directed RNA polymerase III subunit RPC6	5	F:GO:0001056; F:GO:0003677; P:GO:0006351; P:GO:0060041; C:GO:0005666	F:RNA polymerase III activity; F:DNA binding; P:transcription, DNA-templated; P:retina development in camera-type eye; C:DNA-directed RNA polymerase III complex
TRINITY_DN27060_c0_g1_i4	DNA-directed RNA polymerase III subunit RPC6	5	F:GO:0001056; F:GO:0003677; P:GO:0006351; P:GO:0060041; C:GO:0005666	F:RNA polymerase III activity; F:DNA binding; P:transcription, DNA-templated; P:retina development in camera-type eye; C:DNA-directed RNA polymerase III complex
TRINITY_DN27070_c0_g1_i1	collagen alpha-1(XI) chain-like	3	C:GO:0005581; F:GO:0005201; C:GO:0005578	C:collagen trimer; F:extracellular matrix structural constituent; C:proteinaceous extracellular matrix
TRINITY_DN27070_c1_g1_i1	collagen alpha-1(XI) chain-like	3	C:GO:0005581; F:GO:0005201; C:GO:0005578	C:collagen trimer; F:extracellular matrix structural constituent; C:proteinaceous extracellular matrix
TRINITY_DN27211_c0_g1_i1	Insulin-like growth factor-binding protein 3	3	P:GO:0001558; C:GO:0005576; F:GO:0005520	P:regulation of cell growth; C:extracellular region; F:insulin-like growth factor binding
TRINITY_DN27217_c0_g1_i1	Homeobox protein Nkx-3.2	5	F:GO:0003677; C:GO:0005634; P:GO:0006355; F:GO:0043565; P:GO:0060216	F:DNA binding; C:nucleus; P:regulation of transcription, DNA-templated; F:sequence-specific DNA binding; P:definitive hemopoiesis
TRINITY_DN27233_c0_g1_i1	PREDICTED: galectin-5-like	1	F:GO:0030246	F:carbohydrate binding
TRINITY_DN27233_c0_g1_i2	PREDICTED: galectin-5-like	1	F:GO:0030246	F:carbohydrate binding
TRINITY_DN27233_c0_g1_i3	PREDICTED: galectin-5-like	1	F:GO:0030246	F:carbohydrate binding
TRINITY_DN27233_c0_g1_i4	PREDICTED: galectin-5-like	1	F:GO:0030246	F:carbohydrate binding
TRINITY_DN27233_c0_g1_i5	PREDICTED: galectin-5-like	1	F:GO:0030246	F:carbohydrate binding
TRINITY_DN27237_c0_g1_i1	NGFI-A-binding protein 2	2	C:GO:0005634; P:GO:0045892	C:nucleus; P:negative regulation of transcription, DNA-templated
TRINITY_DN27241_c1_g1_i1	Protein-cysteine N-palmitoyltransferase HHAT-like protein	4	P:GO:0008152; C:GO:0016020; C:GO:0016021; F:GO:0016740	P:metabolic process; C:membrane; C:integral component of membrane; F:transferase activity
TRINITY_DN27277_c0_g1_i1	PREDICTED: transient receptor potential cation channel subfamily V member 6-like	10	F:GO:0005216; P:GO:0006811; P:GO:0055085; F:GO:0005262; P:GO:0034220; P:GO:0006816; C:GO:0016020; C:GO:0016021; P:GO:0070588; P:GO:0006810	F:ion channel activity; P:ion transport; P:transmembrane transport; F:calcium channel activity; P:ion transmembrane transport; P:calcium ion transport; C:membrane; C:integral component of membrane; P:calcium ion transmembrane transport; P:transport
TRINITY_DN27278_c0_g1_i1	PREDICTED: ankyrin repeat and SOCS box protein 16	3	P:GO:0035556; C:GO:0005622; P:GO:0016567	P:intracellular signal transduction; C:intracellular; P:protein ubiquitination
TRINITY_DN27280_c0_g1_i1	putative palmitoyltransferase ZDHHC21	8	F:GO:0016746; F:GO:0019706; F:GO:0008270; F:GO:0046872; P:GO:0008152; C:GO:0016020; C:GO:0016021; F:GO:0016740	F:transferase activity, transferring acyl groups; F:protein-cysteine S-palmitoyltransferase activity; F:zinc ion binding; F:metal ion binding; P:metabolic process; C:membrane; C:integral component of membrane; F:transferase activity
TRINITY_DN27281_c0_g1_i1	Zinc finger BED domain-containing protein 4	2	F:GO:0003676; F:GO:0003677	F:nucleic acid binding; F:DNA binding
TRINITY_DN27282_c0_g1_i1	PREDICTED: RING finger protein 186-like	2	F:GO:0008270; F:GO:0046872	F:zinc ion binding; F:metal ion binding
TRINITY_DN27282_c0_g1_i2	PREDICTED: RING finger protein 186-like	2	F:GO:0008270; F:GO:0046872	F:zinc ion binding; F:metal ion binding
TRINITY_DN27282_c0_g2_i1	PREDICTED: RING finger protein 186-like	2	F:GO:0008270; F:GO:0046872	F:zinc ion binding; F:metal ion binding
TRINITY_DN27284_c0_g1_i1	PREDICTED: retinol-binding protein 2	5	F:GO:0016918; F:GO:0008289; P:GO:0006776; P:GO:0006810; F:GO:0005215	F:retinal binding; F:lipid binding; P:vitamin A metabolic process; P:transport; F:transporter activity
TRINITY_DN27284_c0_g2_i1	PREDICTED: retinol-binding protein 2	5	F:GO:0016918; F:GO:0008289; P:GO:0006776; P:GO:0006810; F:GO:0005215	F:retinal binding; F:lipid binding; P:vitamin A metabolic process; P:transport; F:transporter activity
TRINITY_DN2730_c0_g2_i1	PHD finger protein 14	2	F:GO:0008270; F:GO:0046872	F:zinc ion binding; F:metal ion binding
TRINITY_DN2747_c0_g1_i1	PREDICTED: myosin regulatory light chain 2, ventricular/cardiac muscle isoform	1	F:GO:0005509	F:calcium ion binding
TRINITY_DN27543_c0_g1_i1	PREDICTED: calcium/calmodulin-dependent protein kinase type 1D-like	9	F:GO:0000166; F:GO:0005524; P:GO:0045475; F:GO:0004672; P:GO:0016310; F:GO:0016740; F:GO:0004674; P:GO:0006468; F:GO:0016301	F:nucleotide binding; F:ATP binding; P:locomotor rhythm; F:protein kinase activity; P:phosphorylation; F:transferase activity; F:protein serine/threonine kinase activity; P:protein phosphorylation; F:kinase activity
TRINITY_DN27544_c0_g1_i1	PREDICTED: cyclic AMP-responsive element-binding protein 1	5	F:GO:0003677; C:GO:0005634; F:GO:0003700; P:GO:0006355; F:GO:0043565	F:DNA binding; C:nucleus; F:transcription factor activity, sequence-specific DNA binding; P:regulation of transcription, DNA-templated; F:sequence-specific DNA binding
TRINITY_DN27544_c1_g1_i1	PREDICTED: cyclic AMP-responsive element-binding protein 1-like	5	F:GO:0003677; C:GO:0005634; F:GO:0003700; P:GO:0006355; F:GO:0043565	F:DNA binding; C:nucleus; F:transcription factor activity, sequence-specific DNA binding; P:regulation of transcription, DNA-templated; F:sequence-specific DNA binding
TRINITY_DN27545_c0_g1_i1	PREDICTED: serine/threonine-protein phosphatase 2B catalytic subunit alpha isoform-like isoform X1	4	F:GO:0004721; P:GO:0008152; P:GO:0006470; F:GO:0016787	F:phosphoprotein phosphatase activity; P:metabolic process; P:protein dephosphorylation; F:hydrolase activity
TRINITY_DN27551_c0_g1_i1	Rho guanine nucleotide exchange factor 17	3	P:GO:0035023; F:GO:0005089; P:GO:0043547	P:regulation of Rho protein signal transduction; F:Rho guanyl-nucleotide exchange factor activity; P:positive regulation of GTPase activity
TRINITY_DN27551_c0_g1_i2	Rho guanine nucleotide exchange factor 17	3	P:GO:0035023; F:GO:0005089; P:GO:0043547	P:regulation of Rho protein signal transduction; F:Rho guanyl-nucleotide exchange factor activity; P:positive regulation of GTPase activity
TRINITY_DN27560_c1_g1_i1	Neurotrypsin	5	C:GO:0016020; P:GO:0006508; F:GO:0004252; F:GO:0005044; P:GO:0006898	C:membrane; P:proteolysis; F:serine-type endopeptidase activity; F:scavenger receptor activity; P:receptor-mediated endocytosis
TRINITY_DN27565_c0_g1_i1	Zinc finger protein 226	3	F:GO:0003676; F:GO:0046872; F:GO:0005543	F:nucleic acid binding; F:metal ion binding; F:phospholipid binding
TRINITY_DN27571_c0_g1_i1	Transmembrane protein 55B-A	4	C:GO:0016020; C:GO:0016021; F:GO:0034597; P:GO:0046856	C:membrane; C:integral component of membrane; F:phosphatidylinositol-4,5-bisphosphate 4-phosphatase activity; P:phosphatidylinositol dephosphorylation
TRINITY_DN27576_c0_g1_i1	PREDICTED: protocadherin-17-like	8	P:GO:0060041; F:GO:0005509; C:GO:0016020; C:GO:0016021; P:GO:0007155; P:GO:0060219; P:GO:0007156; C:GO:0005886	P:retina development in camera-type eye; F:calcium ion binding; C:membrane; C:integral component of membrane; P:cell adhesion; P:camera-type eye photoreceptor cell differentiation; P:homophilic cell adhesion via plasma membrane adhesion molecules; C:plasma membrane
TRINITY_DN2757_c0_g1_i1	Trans-2,3-enoyl-CoA reductase	6	F:GO:0016627; C:GO:0005737; P:GO:0006629; C:GO:0016020; C:GO:0016021; P:GO:0055114	F:oxidoreductase activity, acting on the CH-CH group of donors; C:cytoplasm; P:lipid metabolic process; C:membrane; C:integral component of membrane; P:oxidation-reduction process
TRINITY_DN27590_c0_g1_i1	PREDICTED: poly [ADP-ribose] polymerase 6, partial	4	F:GO:0016757; P:GO:0008152; F:GO:0016740; F:GO:0003950	F:transferase activity, transferring glycosyl groups; P:metabolic process; F:transferase activity; F:NAD+ ADP-ribosyltransferase activity
TRINITY_DN27604_c0_g1_i1	Guanine nucleotide-binding protein G(I)/G(S)/G(O) subunit gamma-13	12	C:GO:0005834; P:GO:0007186; P:GO:0007165; P:GO:0010628; P:GO:0030099; F:GO:0043565; P:GO:0048821; P:GO:0045647; P:GO:0030223; F:GO:0004871; P:GO:0045659; P:GO:0030225	C:heterotrimeric G-protein complex; P:G-protein coupled receptor signaling pathway; P:signal transduction; P:positive regulation of gene expression; P:myeloid cell differentiation; F:sequence-specific DNA binding; P:erythrocyte development; P:negative regulation of erythrocyte differentiation; P:neutrophil differentiation; F:signal transducer activity; P:negative regulation of neutrophil differen…
TRINITY_DN27604_c0_g1_i2	Guanine nucleotide-binding protein G(I)/G(S)/G(O) subunit gamma-13	12	C:GO:0005834; P:GO:0007186; P:GO:0007165; P:GO:0010628; P:GO:0030099; F:GO:0043565; P:GO:0048821; P:GO:0045647; P:GO:0030223; F:GO:0004871; P:GO:0045659; P:GO:0030225	C:heterotrimeric G-protein complex; P:G-protein coupled receptor signaling pathway; P:signal transduction; P:positive regulation of gene expression; P:myeloid cell differentiation; F:sequence-specific DNA binding; P:erythrocyte development; P:negative regulation of erythrocyte differentiation; P:neutrophil differentiation; F:signal transducer activity; P:negative regulation of neutrophil differen…
TRINITY_DN27604_c0_g1_i3	Guanine nucleotide-binding protein G(I)/G(S)/G(O) subunit gamma-13	12	C:GO:0005834; P:GO:0007186; P:GO:0007165; P:GO:0010628; P:GO:0030099; F:GO:0043565; P:GO:0048821; P:GO:0045647; P:GO:0030223; F:GO:0004871; P:GO:0045659; P:GO:0030225	C:heterotrimeric G-protein complex; P:G-protein coupled receptor signaling pathway; P:signal transduction; P:positive regulation of gene expression; P:myeloid cell differentiation; F:sequence-specific DNA binding; P:erythrocyte development; P:negative regulation of erythrocyte differentiation; P:neutrophil differentiation; F:signal transducer activity; P:negative regulation of neutrophil differen…
TRINITY_DN27608_c0_g1_i1	ADP-ribosylation factor-like protein 13B	7	F:GO:0005525; F:GO:0000166; P:GO:0007264; P:GO:0015031; C:GO:0005794; P:GO:0006810; C:GO:0005622	F:GTP binding; F:nucleotide binding; P:small GTPase mediated signal transduction; P:protein transport; C:Golgi apparatus; P:transport; C:intracellular
TRINITY_DN27608_c0_g2_i1	ADP-ribosylation factor-like protein 13B	7	F:GO:0005525; F:GO:0000166; P:GO:0007264; P:GO:0015031; C:GO:0005794; P:GO:0006810; C:GO:0005622	F:GTP binding; F:nucleotide binding; P:small GTPase mediated signal transduction; P:protein transport; C:Golgi apparatus; P:transport; C:intracellular
TRINITY_DN27612_c0_g2_i1	PREDICTED: T-lymphoma invasion and metastasis-inducing protein 1 isoform X2	8	P:GO:0035023; P:GO:0007165; F:GO:0005085; F:GO:0005057; F:GO:0005089; P:GO:0035556; P:GO:0043547; C:GO:0005622	P:regulation of Rho protein signal transduction; P:signal transduction; F:guanyl-nucleotide exchange factor activity; F:signal transducer activity, downstream of receptor; F:Rho guanyl-nucleotide exchange factor activity; P:intracellular signal transduction; P:positive regulation of GTPase activity; C:intracellular
TRINITY_DN27616_c0_g1_i1	PREDICTED: mitochondrial fission factor isoform X3	2	C:GO:0016020; C:GO:0016021	C:membrane; C:integral component of membrane
TRINITY_DN27619_c0_g1_i1	PREDICTED: cyclic nucleotide-gated channel rod photoreceptor subunit alpha-like, partial	7	F:GO:0005216; P:GO:0006811; P:GO:0055085; P:GO:0034220; C:GO:0016020; C:GO:0016021; P:GO:0006810	F:ion channel activity; P:ion transport; P:transmembrane transport; P:ion transmembrane transport; C:membrane; C:integral component of membrane; P:transport
TRINITY_DN27620_c0_g1_i1	PREDICTED: ankyrin repeat domain-containing protein 33B-like	7	P:GO:0048918; P:GO:0048917; P:GO:0008298; P:GO:0048675; P:GO:1990535; P:GO:0030099; P:GO:0030225	P:posterior lateral line nerve development; P:posterior lateral line ganglion development; P:intracellular mRNA localization; P:axon extension; P:neuron projection maintenance; P:myeloid cell differentiation; P:macrophage differentiation
TRINITY_DN27626_c0_g1_i1	PREDICTED: LOW QUALITY PROTEIN: attractin-like protein 1	2	C:GO:0016020; C:GO:0016021	C:membrane; C:integral component of membrane
TRINITY_DN27644_c0_g1_i1	Protein-cysteine N-palmitoyltransferase porcupine	14	P:GO:0060041; P:GO:0039022; P:GO:0008152; P:GO:0046688; P:GO:0008057; P:GO:0032438; P:GO:0003406; C:GO:0016020; P:GO:0060271; C:GO:0016021; P:GO:0001947; F:GO:0016740; P:GO:0035675; P:GO:0070986	P:retina development in camera-type eye; P:pronephric duct development; P:metabolic process; P:response to copper ion; P:eye pigment granule organization; P:melanosome organization; P:retinal pigment epithelium development; C:membrane; P:cilium assembly; C:integral component of membrane; P:heart looping; F:transferase activity; P:neuromast hair cell development; P:left/right axis specification
TRINITY_DN27646_c0_g1_i1	Pleckstrin domain-containing family H member 2	1	C:GO:0005856	C:cytoskeleton
TRINITY_DN27671_c0_g1_i1	PREDICTED: A disintegrin and metalloproteinase with thrombospondin motifs 20	6	F:GO:0008270; P:GO:0006508; C:GO:0031012; F:GO:0004222; C:GO:0005578; F:GO:0008237	F:zinc ion binding; P:proteolysis; C:extracellular matrix; F:metalloendopeptidase activity; C:proteinaceous extracellular matrix; F:metallopeptidase activity
TRINITY_DN27675_c0_g1_i2	PREDICTED: A disintegrin and metalloproteinase with thrombospondin motifs 14	7	F:GO:0008270; P:GO:0006508; F:GO:0008233; C:GO:0031012; F:GO:0004222; C:GO:0005578; F:GO:0008237	F:zinc ion binding; P:proteolysis; F:peptidase activity; C:extracellular matrix; F:metalloendopeptidase activity; C:proteinaceous extracellular matrix; F:metallopeptidase activity
TRINITY_DN27680_c0_g1_i1	Hypothetical protein EH28_08947	1	C:GO:0016021	C:integral component of membrane
TRINITY_DN27680_c0_g2_i1	Hypothetical protein EH28_08947	1	C:GO:0016021	C:integral component of membrane
TRINITY_DN27691_c1_g1_i1	PREDICTED: kalirin-like, partial	10	F:GO:0000166; P:GO:0035023; F:GO:0005524; F:GO:0004672; F:GO:0005089; P:GO:0016310; F:GO:0016740; P:GO:0006468; F:GO:0016301; P:GO:0043547	F:nucleotide binding; P:regulation of Rho protein signal transduction; F:ATP binding; F:protein kinase activity; F:Rho guanyl-nucleotide exchange factor activity; P:phosphorylation; F:transferase activity; P:protein phosphorylation; F:kinase activity; P:positive regulation of GTPase activity
TRINITY_DN27697_c0_g1_i1	PREDICTED: diphosphoinositol polyphosphate phosphohydrolase 1	2	P:GO:0008152; F:GO:0016787	P:metabolic process; F:hydrolase activity
TRINITY_DN27698_c0_g1_i1	PREDICTED: receptor-type tyrosine-protein phosphatase-like N	6	F:GO:0004725; P:GO:0006470; F:GO:0016791; P:GO:0016311; P:GO:0035335; F:GO:0016787	F:protein tyrosine phosphatase activity; P:protein dephosphorylation; F:phosphatase activity; P:dephosphorylation; P:peptidyl-tyrosine dephosphorylation; F:hydrolase activity
TRINITY_DN27698_c0_g2_i1	PREDICTED: receptor-type tyrosine-protein phosphatase-like N	6	F:GO:0004725; P:GO:0006470; F:GO:0016791; P:GO:0016311; P:GO:0035335; F:GO:0016787	F:protein tyrosine phosphatase activity; P:protein dephosphorylation; F:phosphatase activity; P:dephosphorylation; P:peptidyl-tyrosine dephosphorylation; F:hydrolase activity
TRINITY_DN27703_c0_g1_i1	Tumor necrosis factor	17	F:GO:0005164; F:GO:0005125; P:GO:0009615; P:GO:0042742; P:GO:0002237; C:GO:0005615; P:GO:0009617; P:GO:0006954; P:GO:0006955; P:GO:0046685; P:GO:0001889; P:GO:0060729; P:GO:0043330; C:GO:0016020; C:GO:0016021; P:GO:0031099; P:GO:0032496	F:tumor necrosis factor receptor binding; F:cytokine activity; P:response to virus; P:defense response to bacterium; P:response to molecule of bacterial origin; C:extracellular space; P:response to bacterium; P:inflammatory response; P:immune response; P:response to arsenic-containing substance; P:liver development; P:intestinal epithelial structure maintenance; P:response to exogenous dsRNA; C:m…
TRINITY_DN27729_c0_g1_i1	PREDICTED: hemoglobin subunit beta-2-like	8	F:GO:0019825; C:GO:0005833; F:GO:0005506; F:GO:0046872; P:GO:0015671; F:GO:0005344; P:GO:0006810; F:GO:0020037	F:oxygen binding; C:hemoglobin complex; F:iron ion binding; F:metal ion binding; P:oxygen transport; F:oxygen transporter activity; P:transport; F:heme binding
TRINITY_DN27732_c0_g1_i1	PREDICTED: cystathionine beta-synthase-like	10	F:GO:0030170; C:GO:0005737; F:GO:0016829; P:GO:0019344; P:GO:0019343; P:GO:0008652; F:GO:0004122; F:GO:0004124; P:GO:0006535; F:GO:0020037	F:pyridoxal phosphate binding; C:cytoplasm; F:lyase activity; P:cysteine biosynthetic process; P:cysteine biosynthetic process via cystathionine; P:cellular amino acid biosynthetic process; F:cystathionine beta-synthase activity; F:cysteine synthase activity; P:cysteine biosynthetic process from serine; F:heme binding
TRINITY_DN27739_c0_g1_i1	PREDICTED: protocadherin gamma-C3-like	6	F:GO:0005509; C:GO:0016020; C:GO:0016021; P:GO:0007155; P:GO:0007156; C:GO:0005886	F:calcium ion binding; C:membrane; C:integral component of membrane; P:cell adhesion; P:homophilic cell adhesion via plasma membrane adhesion molecules; C:plasma membrane
TRINITY_DN27739_c0_g2_i1	PREDICTED: protocadherin alpha-10-like, partial	6	F:GO:0005509; C:GO:0016020; C:GO:0016021; P:GO:0007155; P:GO:0007156; C:GO:0005886	F:calcium ion binding; C:membrane; C:integral component of membrane; P:cell adhesion; P:homophilic cell adhesion via plasma membrane adhesion molecules; C:plasma membrane
TRINITY_DN27750_c0_g1_i1	PREDICTED: uncharacterized protein LOC104925263	2	C:GO:0016020; C:GO:0016021	C:membrane; C:integral component of membrane
TRINITY_DN27750_c0_g2_i1	PREDICTED: uncharacterized protein LOC104925263	2	C:GO:0016020; C:GO:0016021	C:membrane; C:integral component of membrane
TRINITY_DN27765_c0_g1_i1	PREDICTED: histamine H1 receptor	14	P:GO:0007186; P:GO:0007165; P:GO:0007213; F:GO:0016907; C:GO:0045202; F:GO:0004871; C:GO:0005886; C:GO:0005887; F:GO:0004930; C:GO:0045211; F:GO:0004969; C:GO:0016020; C:GO:0016021; C:GO:0030054	P:G-protein coupled receptor signaling pathway; P:signal transduction; P:G-protein coupled acetylcholine receptor signaling pathway; F:G-protein coupled acetylcholine receptor activity; C:synapse; F:signal transducer activity; C:plasma membrane; C:integral component of plasma membrane; F:G-protein coupled receptor activity; C:postsynaptic membrane; F:histamine receptor activity; C:membrane; C:int…
TRINITY_DN27765_c1_g1_i1	PREDICTED: histamine H1 receptor	14	P:GO:0007186; P:GO:0007165; P:GO:0007213; F:GO:0016907; C:GO:0045202; F:GO:0004871; C:GO:0005886; C:GO:0005887; F:GO:0004930; C:GO:0045211; F:GO:0004969; C:GO:0016020; C:GO:0016021; C:GO:0030054	P:G-protein coupled receptor signaling pathway; P:signal transduction; P:G-protein coupled acetylcholine receptor signaling pathway; F:G-protein coupled acetylcholine receptor activity; C:synapse; F:signal transducer activity; C:plasma membrane; C:integral component of plasma membrane; F:G-protein coupled receptor activity; C:postsynaptic membrane; F:histamine receptor activity; C:membrane; C:int…
TRINITY_DN27767_c0_g1_i1	Adenylate cyclase type 2	11	F:GO:0000166; P:GO:0006171; F:GO:0016849; C:GO:0016020; F:GO:0016829; C:GO:0016021; P:GO:0035556; F:GO:0004016; C:GO:0005886; C:GO:0005622; P:GO:0009190	F:nucleotide binding; P:cAMP biosynthetic process; F:phosphorus-oxygen lyase activity; C:membrane; F:lyase activity; C:integral component of membrane; P:intracellular signal transduction; F:adenylate cyclase activity; C:plasma membrane; C:intracellular; P:cyclic nucleotide biosynthetic process
TRINITY_DN27774_c0_g1_i1	TSC22 domain family protein 1	2	F:GO:0003700; P:GO:0006355	F:transcription factor activity, sequence-specific DNA binding; P:regulation of transcription, DNA-templated
TRINITY_DN27778_c0_g1_i1	PREDICTED: chordin-like protein 2	1	P:GO:0009953	P:dorsal/ventral pattern formation
TRINITY_DN27780_c0_g1_i1	Tryptase-2	2	P:GO:0006508; F:GO:0004252	P:proteolysis; F:serine-type endopeptidase activity
TRINITY_DN27789_c0_g1_i1	PREDICTED: phospholipase A2, minor isoenzyme-like	7	F:GO:0004623; F:GO:0005509; P:GO:0006629; P:GO:0016042; C:GO:0005576; P:GO:0006644; F:GO:0016787	F:phospholipase A2 activity; F:calcium ion binding; P:lipid metabolic process; P:lipid catabolic process; C:extracellular region; P:phospholipid metabolic process; F:hydrolase activity
TRINITY_DN27789_c0_g2_i1	PREDICTED: phospholipase A2, minor isoenzyme-like	7	F:GO:0004623; F:GO:0005509; P:GO:0006629; P:GO:0016042; C:GO:0005576; P:GO:0006644; F:GO:0016787	F:phospholipase A2 activity; F:calcium ion binding; P:lipid metabolic process; P:lipid catabolic process; C:extracellular region; P:phospholipid metabolic process; F:hydrolase activity
TRINITY_DN27791_c0_g1_i1	FLJ00420 protein	2	C:GO:0005634; P:GO:0006355	C:nucleus; P:regulation of transcription, DNA-templated
TRINITY_DN27794_c0_g1_i1	Histone deacetylase 4	11	P:GO:0006325; C:GO:0005634; F:GO:0004407; P:GO:0006351; F:GO:0046872; F:GO:0032041; P:GO:0006355; C:GO:0000118; P:GO:0016575; F:GO:0016787; P:GO:0070932	P:chromatin organization; C:nucleus; F:histone deacetylase activity; P:transcription, DNA-templated; F:metal ion binding; F:NAD-dependent histone deacetylase activity (H3-K14 specific); P:regulation of transcription, DNA-templated; C:histone deacetylase complex; P:histone deacetylation; F:hydrolase activity; P:histone H3 deacetylation
TRINITY_DN27799_c0_g1_i1	PREDICTED: protein turtle homolog B-like isoform X1	2	C:GO:0016020; C:GO:0016021	C:membrane; C:integral component of membrane
TRINITY_DN27801_c0_g1_i1	Discoidin domain-containing receptor 2	12	C:GO:0005887; F:GO:0005524; P:GO:0018108; F:GO:0004713; F:GO:0004714; C:GO:0016020; C:GO:0016021; F:GO:0038062; P:GO:0007169; F:GO:0004672; P:GO:0038063; P:GO:0006468	C:integral component of plasma membrane; F:ATP binding; P:peptidyl-tyrosine phosphorylation; F:protein tyrosine kinase activity; F:transmembrane receptor protein tyrosine kinase activity; C:membrane; C:integral component of membrane; F:protein tyrosine kinase collagen receptor activity; P:transmembrane receptor protein tyrosine kinase signaling pathway; F:protein kinase activity; P:collagen-activ…
TRINITY_DN27812_c0_g1_i1	PREDICTED: homeobox protein Meis2 isoform X3	4	F:GO:0003677; C:GO:0005634; P:GO:0006355; P:GO:0048703	F:DNA binding; C:nucleus; P:regulation of transcription, DNA-templated; P:embryonic viscerocranium morphogenesis
TRINITY_DN27812_c0_g1_i2	PREDICTED: homeobox protein Meis2 isoform X2	4	F:GO:0003677; C:GO:0005634; P:GO:0006355; P:GO:0048703	F:DNA binding; C:nucleus; P:regulation of transcription, DNA-templated; P:embryonic viscerocranium morphogenesis
TRINITY_DN27817_c0_g1_i1	PREDICTED: noelin isoform X1	3	P:GO:0007399; C:GO:0005575; F:GO:0003674	P:nervous system development; C:cellular_component; F:molecular_function
TRINITY_DN27817_c0_g1_i4	PREDICTED: noelin isoform X2	1	P:GO:0007399	P:nervous system development
TRINITY_DN27819_c0_g1_i1	PREDICTED: neuropilin and tolloid-like protein 2	2	C:GO:0016020; C:GO:0016021	C:membrane; C:integral component of membrane
TRINITY_DN27821_c0_g1_i1	PREDICTED: peptidyl-prolyl cis-trans isomerase-like 4	6	F:GO:0000166; F:GO:0003676; F:GO:0003755; P:GO:0000413; P:GO:0006457; F:GO:0016853	F:nucleotide binding; F:nucleic acid binding; F:peptidyl-prolyl cis-trans isomerase activity; P:protein peptidyl-prolyl isomerization; P:protein folding; F:isomerase activity
TRINITY_DN27821_c0_g1_i2	PREDICTED: peptidyl-prolyl cis-trans isomerase-like 4	6	F:GO:0000166; F:GO:0003676; F:GO:0003755; P:GO:0000413; P:GO:0006457; F:GO:0016853	F:nucleotide binding; F:nucleic acid binding; F:peptidyl-prolyl cis-trans isomerase activity; P:protein peptidyl-prolyl isomerization; P:protein folding; F:isomerase activity
TRINITY_DN27833_c0_g1_i1	PREDICTED: monocarboxylate transporter 12-B-like	3	P:GO:0055085; C:GO:0016020; C:GO:0016021	P:transmembrane transport; C:membrane; C:integral component of membrane
TRINITY_DN27836_c0_g1_i1	Midline-1	3	F:GO:0008270; F:GO:0046872; C:GO:0005622	F:zinc ion binding; F:metal ion binding; C:intracellular
TRINITY_DN27855_c0_g1_i1	PREDICTED: interleukin-12 subunit beta-like	4	C:GO:0005615; P:GO:0019221; F:GO:0005125; F:GO:0004896	C:extracellular space; P:cytokine-mediated signaling pathway; F:cytokine activity; F:cytokine receptor activity
TRINITY_DN27855_c2_g1_i1	interleukin-12 subunit beta, partial	4	C:GO:0005615; P:GO:0019221; F:GO:0005125; F:GO:0004896	C:extracellular space; P:cytokine-mediated signaling pathway; F:cytokine activity; F:cytokine receptor activity
TRINITY_DN27858_c0_g1_i1	PREDICTED: gap junction alpha-5 protein-like, partial	14	P:GO:0055085; P:GO:0007154; F:GO:0055077; P:GO:0008016; C:GO:0005886; C:GO:0005921; P:GO:0007507; P:GO:0030318; C:GO:0005922; P:GO:0097324; P:GO:0043473; C:GO:0016020; C:GO:0016021; C:GO:0030054	P:transmembrane transport; P:cell communication; F:gap junction hemi-channel activity; P:regulation of heart contraction; C:plasma membrane; C:gap junction; P:heart development; P:melanocyte differentiation; C:connexin complex; P:melanocyte migration; P:pigmentation; C:membrane; C:integral component of membrane; C:cell junction
TRINITY_DN27862_c0_g1_i1	PREDICTED: interaptin-like	2	C:GO:0016020; C:GO:0016021	C:membrane; C:integral component of membrane
TRINITY_DN27871_c0_g1_i1	Piezo-type mechanosensitive ion channel component 2	4	F:GO:0008381; P:GO:0034220; C:GO:0016020; C:GO:0016021	F:mechanically-gated ion channel activity; P:ion transmembrane transport; C:membrane; C:integral component of membrane
TRINITY_DN27883_c0_g1_i1	PREDICTED: LOW QUALITY PROTEIN: trehalase	6	F:GO:0003824; P:GO:0008152; P:GO:0005991; F:GO:0004555; F:GO:0016798; F:GO:0016787	F:catalytic activity; P:metabolic process; P:trehalose metabolic process; F:alpha,alpha-trehalase activity; F:hydrolase activity, acting on glycosyl bonds; F:hydrolase activity
TRINITY_DN27888_c0_g1_i1	PREDICTED: caytaxin-like	4	P:GO:0006835; F:GO:0017153; C:GO:0016020; C:GO:0016021	P:dicarboxylic acid transport; F:sodium:dicarboxylate symporter activity; C:membrane; C:integral component of membrane
TRINITY_DN27889_c0_g1_i1	A disintegrin and metalloproteinase with thrombospondin motifs 9	8	F:GO:0008270; P:GO:0007229; P:GO:0006508; P:GO:0060021; C:GO:0031012; F:GO:0004222; C:GO:0005578; F:GO:0008237	F:zinc ion binding; P:integrin-mediated signaling pathway; P:proteolysis; P:palate development; C:extracellular matrix; F:metalloendopeptidase activity; C:proteinaceous extracellular matrix; F:metallopeptidase activity
TRINITY_DN27894_c0_g1_i1	Sperm-associated antigen 1	4	P:GO:0003007; P:GO:0070286; P:GO:0008016; P:GO:0001947	P:heart morphogenesis; P:axonemal dynein complex assembly; P:regulation of heart contraction; P:heart looping
TRINITY_DN28100_c0_g1_i1	Steroidogenic acute regulatory protein, mitochondrial	6	F:GO:0015485; C:GO:0005739; F:GO:0008289; P:GO:0006694; P:GO:0030301; F:GO:0017127	F:cholesterol binding; C:mitochondrion; F:lipid binding; P:steroid biosynthetic process; P:cholesterol transport; F:cholesterol transporter activity
TRINITY_DN28124_c0_g1_i1	PREDICTED: twist-related protein 1	1	F:GO:0046983	F:protein dimerization activity
TRINITY_DN28125_c0_g1_i1	Dual specificity phosphatase DUPD1	7	F:GO:0004725; P:GO:0006470; F:GO:0016791; P:GO:0016311; P:GO:0035335; F:GO:0008138; F:GO:0016787	F:protein tyrosine phosphatase activity; P:protein dephosphorylation; F:phosphatase activity; P:dephosphorylation; P:peptidyl-tyrosine dephosphorylation; F:protein tyrosine/serine/threonine phosphatase activity; F:hydrolase activity
TRINITY_DN28129_c0_g1_i1	PREDICTED: small integral membrane protein 4	3	P:GO:0001878; C:GO:0016020; C:GO:0016021	P:response to yeast; C:membrane; C:integral component of membrane
TRINITY_DN28139_c0_g1_i1	PREDICTED: transmembrane protein 229B-like	2	C:GO:0016020; C:GO:0016021	C:membrane; C:integral component of membrane
TRINITY_DN28141_c0_g1_i1	Tumor necrosis factor	6	C:GO:0005615; P:GO:0006955; C:GO:0016020; C:GO:0016021; F:GO:0005164; F:GO:0005125	C:extracellular space; P:immune response; C:membrane; C:integral component of membrane; F:tumor necrosis factor receptor binding; F:cytokine activity
TRINITY_DN28151_c0_g1_i1	PREDICTED: membrane progestin receptor beta	6	P:GO:0007165; C:GO:0016020; C:GO:0016021; P:GO:0048545; F:GO:0005496; C:GO:0005886	P:signal transduction; C:membrane; C:integral component of membrane; P:response to steroid hormone; F:steroid binding; C:plasma membrane
TRINITY_DN28160_c0_g1_i1	ZZ-type zinc finger-containing protein 3	2	F:GO:0003677; F:GO:0008270	F:DNA binding; F:zinc ion binding
TRINITY_DN28175_c0_g1_i1	PREDICTED: neuropeptide-like protein C4orf48 homolog	2	P:GO:0007218; C:GO:0005576	P:neuropeptide signaling pathway; C:extracellular region
TRINITY_DN28193_c0_g1_i1	PREDICTED: protein argonaute-3-like, partial	12	P:GO:0006417; F:GO:0035198; F:GO:0003676; C:GO:0035068; F:GO:0003723; P:GO:0035278; C:GO:0030529; C:GO:0005737; P:GO:0072091; P:GO:0031047; C:GO:0000932; C:GO:0016442	P:regulation of translation; F:miRNA binding; F:nucleic acid binding; C:micro-ribonucleoprotein complex; F:RNA binding; P:miRNA mediated inhibition of translation; C:intracellular ribonucleoprotein complex; C:cytoplasm; P:regulation of stem cell proliferation; P:gene silencing by RNA; C:P-body; C:RISC complex
TRINITY_DN28201_c0_g1_i1	Protocadherin Fat 4	6	F:GO:0005509; C:GO:0016020; C:GO:0016021; P:GO:0007155; P:GO:0007156; C:GO:0005886	F:calcium ion binding; C:membrane; C:integral component of membrane; P:cell adhesion; P:homophilic cell adhesion via plasma membrane adhesion molecules; C:plasma membrane
TRINITY_DN28201_c1_g1_i1	Protocadherin Fat 4	6	F:GO:0005509; C:GO:0016020; C:GO:0016021; P:GO:0007155; P:GO:0007156; C:GO:0005886	F:calcium ion binding; C:membrane; C:integral component of membrane; P:cell adhesion; P:homophilic cell adhesion via plasma membrane adhesion molecules; C:plasma membrane
TRINITY_DN28202_c0_g1_i1	PREDICTED: uncharacterized protein LOC101883233	2	F:GO:0003676; P:GO:0015074	F:nucleic acid binding; P:DNA integration
TRINITY_DN28213_c0_g1_i1	PREDICTED: leucine-, glutamate- and lysine-rich protein 1	4	F:GO:0008270; F:GO:0046872; P:GO:0008152; F:GO:0003950	F:zinc ion binding; F:metal ion binding; P:metabolic process; F:NAD+ ADP-ribosyltransferase activity
TRINITY_DN28220_c0_g1_i1	PREDICTED: protein S100-A1-like	2	F:GO:0046872; F:GO:0005509	F:metal ion binding; F:calcium ion binding
TRINITY_DN28226_c0_g1_i1	PREDICTED: 28 kDa heat- and acid-stable phosphoprotein-like	8	C:GO:0005887; P:GO:0055085; C:GO:0016020; P:GO:0015718; C:GO:0016021; P:GO:0035879; F:GO:0015129; F:GO:0008028	C:integral component of plasma membrane; P:transmembrane transport; C:membrane; P:monocarboxylic acid transport; C:integral component of membrane; P:plasma membrane lactate transport; F:lactate transmembrane transporter activity; F:monocarboxylic acid transmembrane transporter activity
TRINITY_DN28238_c0_g1_i1	Sodium-dependent noradrenaline transporter	7	P:GO:0006836; F:GO:0005328; P:GO:0055085; C:GO:0016020; C:GO:0016021; F:GO:0015293; P:GO:0006810	P:neurotransmitter transport; F:neurotransmitter:sodium symporter activity; P:transmembrane transport; C:membrane; C:integral component of membrane; F:symporter activity; P:transport
TRINITY_DN28245_c0_g1_i1	PREDICTED: zinc finger protein 239-like, partial	2	F:GO:0003676; F:GO:0046872	F:nucleic acid binding; F:metal ion binding
TRINITY_DN28246_c0_g1_i1	Death-associated protein kinase 3	5	F:GO:0005524; F:GO:0004672; P:GO:0016310; P:GO:0006468; F:GO:0016301	F:ATP binding; F:protein kinase activity; P:phosphorylation; P:protein phosphorylation; F:kinase activity
TRINITY_DN28247_c0_g1_i1	tubulin beta chain-like, partial	9	F:GO:0000166; F:GO:0005525; C:GO:0005856; C:GO:0005737; F:GO:0003924; P:GO:0008152; F:GO:0005200; C:GO:0005874; P:GO:0007017	F:nucleotide binding; F:GTP binding; C:cytoskeleton; C:cytoplasm; F:GTPase activity; P:metabolic process; F:structural constituent of cytoskeleton; C:microtubule; P:microtubule-based process
TRINITY_DN28248_c0_g1_i1	unnamed protein product	3	F:GO:0003964; F:GO:0008270; P:GO:0006278	F:RNA-directed DNA polymerase activity; F:zinc ion binding; P:RNA-dependent DNA biosynthetic process
TRINITY_DN28282_c0_g1_i1	PREDICTED: dual specificity protein phosphatase 22	4	P:GO:0006470; F:GO:0016791; P:GO:0016311; F:GO:0008138	P:protein dephosphorylation; F:phosphatase activity; P:dephosphorylation; F:protein tyrosine/serine/threonine phosphatase activity
TRINITY_DN28282_c0_g2_i1	PREDICTED: dual specificity protein phosphatase 22	4	P:GO:0006470; F:GO:0016791; P:GO:0016311; F:GO:0008138	P:protein dephosphorylation; F:phosphatase activity; P:dephosphorylation; F:protein tyrosine/serine/threonine phosphatase activity
TRINITY_DN28296_c0_g1_i1	PREDICTED: betaine--homocysteine S-methyltransferase 1	10	P:GO:0009086; F:GO:0008270; C:GO:0005737; F:GO:0046872; P:GO:0055123; F:GO:0008168; F:GO:0016740; F:GO:0047150; P:GO:0032259; P:GO:0003323	P:methionine biosynthetic process; F:zinc ion binding; C:cytoplasm; F:metal ion binding; P:digestive system development; F:methyltransferase activity; F:transferase activity; F:betaine-homocysteine S-methyltransferase activity; P:methylation; P:type B pancreatic cell development
TRINITY_DN28300_c0_g1_i1	pyridoxal kinase-like	5	P:GO:0042816; F:GO:0008478; C:GO:0005829; P:GO:0009443; P:GO:0016310	P:vitamin B6 metabolic process; F:pyridoxal kinase activity; C:cytosol; P:pyridoxal 5'-phosphate salvage; P:phosphorylation
TRINITY_DN28305_c0_g1_i1	acidic mammalian chitinase-like	6	F:GO:0004568; P:GO:0005975; P:GO:0016998; F:GO:0008061; P:GO:0006032; C:GO:0005576	F:chitinase activity; P:carbohydrate metabolic process; P:cell wall macromolecule catabolic process; F:chitin binding; P:chitin catabolic process; C:extracellular region
TRINITY_DN28309_c0_g1_i1	cellular retinoic acid-binding 2-like	5	P:GO:0048385; F:GO:0008289; P:GO:0006810; F:GO:0005215; P:GO:0021575	P:regulation of retinoic acid receptor signaling pathway; F:lipid binding; P:transport; F:transporter activity; P:hindbrain morphogenesis
TRINITY_DN28309_c0_g1_i2	cellular retinoic acid-binding 2-like	5	P:GO:0048385; F:GO:0008289; P:GO:0006810; F:GO:0005215; P:GO:0021575	P:regulation of retinoic acid receptor signaling pathway; F:lipid binding; P:transport; F:transporter activity; P:hindbrain morphogenesis
TRINITY_DN28318_c0_g1_i1	Retrotransposable element Tf2 type 1	2	F:GO:0003676; P:GO:0015074	F:nucleic acid binding; P:DNA integration
TRINITY_DN28322_c0_g1_i1	circadian locomoter output cycles kaput isoform X1	7	C:GO:0005667; C:GO:0005634; F:GO:0003700; C:GO:0005737; P:GO:0006351; P:GO:0006355; F:GO:0046983	C:transcription factor complex; C:nucleus; F:transcription factor activity, sequence-specific DNA binding; C:cytoplasm; P:transcription, DNA-templated; P:regulation of transcription, DNA-templated; F:protein dimerization activity
TRINITY_DN28333_c0_g1_i1	probable G- coupled receptor 85	4	F:GO:0004930; P:GO:0007186; C:GO:0016021; C:GO:0005886	F:G-protein coupled receptor activity; P:G-protein coupled receptor signaling pathway; C:integral component of membrane; C:plasma membrane
TRINITY_DN28333_c0_g2_i1	probable G- coupled receptor 85	4	F:GO:0004930; P:GO:0007186; C:GO:0016021; C:GO:0005886	F:G-protein coupled receptor activity; P:G-protein coupled receptor signaling pathway; C:integral component of membrane; C:plasma membrane
TRINITY_DN28333_c1_g1_i1	probable G- coupled receptor 85	7	F:GO:0004930; P:GO:0007186; P:GO:0007165; C:GO:0016020; C:GO:0016021; F:GO:0004871; C:GO:0005886	F:G-protein coupled receptor activity; P:G-protein coupled receptor signaling pathway; P:signal transduction; C:membrane; C:integral component of membrane; F:signal transducer activity; C:plasma membrane
TRINITY_DN28334_c0_g1_i1	probable G- coupled receptor 22	11	F:GO:0004930; P:GO:0007186; P:GO:0061371; P:GO:0071907; P:GO:0070121; C:GO:0016020; P:GO:0003140; C:GO:0016021; P:GO:0001947; P:GO:0071910; P:GO:0007368	F:G-protein coupled receptor activity; P:G-protein coupled receptor signaling pathway; P:determination of heart left/right asymmetry; P:determination of digestive tract left/right asymmetry; P:Kupffer's vesicle development; C:membrane; P:determination of left/right asymmetry in lateral mesoderm; C:integral component of membrane; P:heart looping; P:determination of liver left/right asymmetry; P:de…
TRINITY_DN28337_c0_g1_i1	ras-related Rab-26	8	F:GO:0005525; P:GO:0006913; P:GO:0007264; F:GO:0003924; C:GO:0016020; P:GO:0008152; P:GO:0006886; C:GO:0005622	F:GTP binding; P:nucleocytoplasmic transport; P:small GTPase mediated signal transduction; F:GTPase activity; C:membrane; P:metabolic process; P:intracellular protein transport; C:intracellular
TRINITY_DN28341_c0_g1_i1	phosphatase Slingshot homolog 1 isoform X1	6	F:GO:0003677; P:GO:0006570; F:GO:0004725; P:GO:0030036; P:GO:0035335; F:GO:0008138	F:DNA binding; P:tyrosine metabolic process; F:protein tyrosine phosphatase activity; P:actin cytoskeleton organization; P:peptidyl-tyrosine dephosphorylation; F:protein tyrosine/serine/threonine phosphatase activity
TRINITY_DN28349_c0_g1_i1	lipocalin-like isoform X2	5	P:GO:0006629; F:GO:0036094; C:GO:0005576; P:GO:0006810; F:GO:0005215	P:lipid metabolic process; F:small molecule binding; C:extracellular region; P:transport; F:transporter activity
TRINITY_DN28349_c0_g2_i1	lipocalin-like isoform X2	5	P:GO:0006629; F:GO:0036094; C:GO:0005576; P:GO:0006810; F:GO:0005215	P:lipid metabolic process; F:small molecule binding; C:extracellular region; P:transport; F:transporter activity
TRINITY_DN28349_c0_g3_i1	lipocalin-like isoform X2	5	P:GO:0006629; F:GO:0036094; C:GO:0005576; P:GO:0006810; F:GO:0005215	P:lipid metabolic process; F:small molecule binding; C:extracellular region; P:transport; F:transporter activity
TRINITY_DN28355_c0_g1_i1	cystathionine beta-synthase-like	10	F:GO:0030170; C:GO:0005737; F:GO:0016829; P:GO:0019344; P:GO:0019343; P:GO:0008652; F:GO:0004122; F:GO:0004124; P:GO:0006535; F:GO:0020037	F:pyridoxal phosphate binding; C:cytoplasm; F:lyase activity; P:cysteine biosynthetic process; P:cysteine biosynthetic process via cystathionine; P:cellular amino acid biosynthetic process; F:cystathionine beta-synthase activity; F:cysteine synthase activity; P:cysteine biosynthetic process from serine; F:heme binding
TRINITY_DN28368_c0_g1_i1	RUN and FYVE domain-containing 2 isoform X3	1	F:GO:0046872	F:metal ion binding
TRINITY_DN28369_c0_g1_i1	meiotic recombination DMC1 LIM15 homolog	9	C:GO:0005634; F:GO:0005524; P:GO:0006281; F:GO:0008094; P:GO:0001666; P:GO:0007131; F:GO:0000150; F:GO:0003690; F:GO:0003697	C:nucleus; F:ATP binding; P:DNA repair; F:DNA-dependent ATPase activity; P:response to hypoxia; P:reciprocal meiotic recombination; F:recombinase activity; F:double-stranded DNA binding; F:single-stranded DNA binding
TRINITY_DN28376_c1_g1_i1	3-mercaptopyruvate sulfurtransferase	3	P:GO:0008152; F:GO:0004792; F:GO:0016740	P:metabolic process; F:thiosulfate sulfurtransferase activity; F:transferase activity
TRINITY_DN2837_c1_g1_i1	Protein phosphatase Slingshot	9	F:GO:0003677; F:GO:0004725; C:GO:0005737; P:GO:0006470; F:GO:0016791; P:GO:0016311; P:GO:0035335; F:GO:0008138; F:GO:0016787	F:DNA binding; F:protein tyrosine phosphatase activity; C:cytoplasm; P:protein dephosphorylation; F:phosphatase activity; P:dephosphorylation; P:peptidyl-tyrosine dephosphorylation; F:protein tyrosine/serine/threonine phosphatase activity; F:hydrolase activity
TRINITY_DN28384_c0_g1_i1	ankyrin repeat and BTB POZ domain-containing BTBD11-B-like	1	F:GO:0046982	F:protein heterodimerization activity
TRINITY_DN28384_c0_g2_i1	ankyrin repeat and BTB POZ domain-containing BTBD11-B-like	6	F:GO:0003677; C:GO:0005634; F:GO:0046982; C:GO:0016020; C:GO:0016021; C:GO:0000786	F:DNA binding; C:nucleus; F:protein heterodimerization activity; C:membrane; C:integral component of membrane; C:nucleosome
TRINITY_DN28701_c0_g1_i1	PREDICTED: uncharacterized protein LOC101474880	6	P:GO:0006325; C:GO:0005634; P:GO:0006355; F:GO:0008168; F:GO:0016740; P:GO:0032259	P:chromatin organization; C:nucleus; P:regulation of transcription, DNA-templated; F:methyltransferase activity; F:transferase activity; P:methylation
TRINITY_DN28710_c0_g1_i1	PREDICTED: 3-hydroxy-3-methylglutaryl-Coenzyme A reductase	15	F:GO:0016616; C:GO:0005783; P:GO:0008299; F:GO:0004420; C:GO:0005789; C:GO:0005778; F:GO:0050661; F:GO:0050662; F:GO:0016491; P:GO:0007519; C:GO:0016020; C:GO:0016021; P:GO:0015936; P:GO:0055114; P:GO:0016126	F:oxidoreductase activity, acting on the CH-OH group of donors, NAD or NADP as acceptor; C:endoplasmic reticulum; P:isoprenoid biosynthetic process; F:hydroxymethylglutaryl-CoA reductase (NADPH) activity; C:endoplasmic reticulum membrane; C:peroxisomal membrane; F:NADP binding; F:coenzyme binding; F:oxidoreductase activity; P:skeletal muscle tissue development; C:membrane; C:integral component of…
TRINITY_DN28712_c0_g1_i1	PREDICTED: neuropilin-2-like	9	P:GO:0001525; F:GO:0046872; C:GO:0016020; C:GO:0016021; F:GO:0017154; P:GO:0038084; F:GO:0005021; P:GO:0007411; P:GO:0071526	P:angiogenesis; F:metal ion binding; C:membrane; C:integral component of membrane; F:semaphorin receptor activity; P:vascular endothelial growth factor signaling pathway; F:vascular endothelial growth factor-activated receptor activity; P:axon guidance; P:semaphorin-plexin signaling pathway
TRINITY_DN28716_c0_g2_i1	ADAMTS-like protein 3, partial	5	F:GO:0008270; P:GO:0006508; F:GO:0008233; C:GO:0005578; F:GO:0008237	F:zinc ion binding; P:proteolysis; F:peptidase activity; C:proteinaceous extracellular matrix; F:metallopeptidase activity
TRINITY_DN28716_c1_g1_i1	ADAMTS-like protein 3, partial	5	F:GO:0008270; P:GO:0006508; F:GO:0008233; C:GO:0005578; F:GO:0008237	F:zinc ion binding; P:proteolysis; F:peptidase activity; C:proteinaceous extracellular matrix; F:metallopeptidase activity
TRINITY_DN28716_c2_g1_i1	PREDICTED: ADAMTS-like protein 3	5	F:GO:0008270; P:GO:0006508; F:GO:0008233; C:GO:0005578; F:GO:0008237	F:zinc ion binding; P:proteolysis; F:peptidase activity; C:proteinaceous extracellular matrix; F:metallopeptidase activity
TRINITY_DN28717_c0_g1_i1	PREDICTED: protein SOGA3-like	4	C:GO:0005615; P:GO:0010506; C:GO:0016020; C:GO:0016021	C:extracellular space; P:regulation of autophagy; C:membrane; C:integral component of membrane
TRINITY_DN28720_c0_g1_i1	PREDICTED: sodium- and chloride-dependent GABA transporter 2-like	7	P:GO:0006836; F:GO:0005328; P:GO:0055085; C:GO:0016020; C:GO:0016021; F:GO:0015293; P:GO:0006810	P:neurotransmitter transport; F:neurotransmitter:sodium symporter activity; P:transmembrane transport; C:membrane; C:integral component of membrane; F:symporter activity; P:transport
TRINITY_DN28770_c0_g1_i1	PREDICTED: lys-63-specific deubiquitinase BRCC36	1	P:GO:0001525	P:angiogenesis
TRINITY_DN28774_c0_g1_i1	PREDICTED: histone acetyltransferase KAT6A-like	15	P:GO:0043966; F:GO:0008270; F:GO:0016747; P:GO:0006355; P:GO:0048513; C:GO:0000786; P:GO:1903506; P:GO:0006334; F:GO:0003677; C:GO:0005634; F:GO:0004402; F:GO:0003713; F:GO:0046872; C:GO:0070776; F:GO:0016740	P:histone H3 acetylation; F:zinc ion binding; F:transferase activity, transferring acyl groups other than amino-acyl groups; P:regulation of transcription, DNA-templated; P:animal organ development; C:nucleosome; P:regulation of nucleic acid-templated transcription; P:nucleosome assembly; F:DNA binding; C:nucleus; F:histone acetyltransferase activity; F:transcription coactivator activity; F:metal…
TRINITY_DN28776_c0_g1_i1	PREDICTED: collagen alpha-1(XXVIII) chain-like, partial	3	F:GO:0004867; P:GO:0010951; C:GO:0005578	F:serine-type endopeptidase inhibitor activity; P:negative regulation of endopeptidase activity; C:proteinaceous extracellular matrix
TRINITY_DN28783_c0_g1_i1	PREDICTED: nerve growth factor-like	9	F:GO:0008083; F:GO:0005163; P:GO:0048812; P:GO:0007267; P:GO:0007169; C:GO:0031410; P:GO:0045664; F:GO:0005102; P:GO:0043524	F:growth factor activity; F:nerve growth factor receptor binding; P:neuron projection morphogenesis; P:cell-cell signaling; P:transmembrane receptor protein tyrosine kinase signaling pathway; C:cytoplasmic vesicle; P:regulation of neuron differentiation; F:receptor binding; P:negative regulation of neuron apoptotic process
TRINITY_DN28785_c0_g1_i1	PREDICTED: vesicle-associated membrane protein 8-like isoform X1	3	P:GO:0016192; C:GO:0016020; C:GO:0016021	P:vesicle-mediated transport; C:membrane; C:integral component of membrane
TRINITY_DN28788_c0_g1_i1	PREDICTED: DNA-directed RNA polymerases I, II, and III subunit RPABC4 isoform X1	12	F:GO:0003677; F:GO:0001056; C:GO:0005634; F:GO:0001055; C:GO:0005736; F:GO:0003899; F:GO:0001054; P:GO:0006351; F:GO:0046872; P:GO:0006366; C:GO:0005666; C:GO:0005665	F:DNA binding; F:RNA polymerase III activity; C:nucleus; F:RNA polymerase II activity; C:DNA-directed RNA polymerase I complex; F:DNA-directed 5'-3' RNA polymerase activity; F:RNA polymerase I activity; P:transcription, DNA-templated; F:metal ion binding; P:transcription from RNA polymerase II promoter; C:DNA-directed RNA polymerase III complex; C:DNA-directed RNA polymerase II, core complex
TRINITY_DN28788_c0_g1_i2	PREDICTED: DNA-directed RNA polymerases I, II, and III subunit RPABC4 isoform X1	12	F:GO:0003677; F:GO:0001056; C:GO:0005634; F:GO:0001055; C:GO:0005736; F:GO:0003899; F:GO:0001054; P:GO:0006351; F:GO:0046872; P:GO:0006366; C:GO:0005666; C:GO:0005665	F:DNA binding; F:RNA polymerase III activity; C:nucleus; F:RNA polymerase II activity; C:DNA-directed RNA polymerase I complex; F:DNA-directed 5'-3' RNA polymerase activity; F:RNA polymerase I activity; P:transcription, DNA-templated; F:metal ion binding; P:transcription from RNA polymerase II promoter; C:DNA-directed RNA polymerase III complex; C:DNA-directed RNA polymerase II, core complex
TRINITY_DN28805_c0_g1_i1	PREDICTED: C-X-C chemokine receptor type 5-like	4	F:GO:0004930; P:GO:0007186; C:GO:0016020; C:GO:0016021	F:G-protein coupled receptor activity; P:G-protein coupled receptor signaling pathway; C:membrane; C:integral component of membrane
TRINITY_DN28805_c1_g1_i1	PREDICTED: C-X-C chemokine receptor type 5-like	4	F:GO:0004930; P:GO:0007186; C:GO:0016020; C:GO:0016021	F:G-protein coupled receptor activity; P:G-protein coupled receptor signaling pathway; C:membrane; C:integral component of membrane
TRINITY_DN28808_c0_g1_i1	PREDICTED: F-box only protein 28-like	10	F:GO:0008270; P:GO:0042539; F:GO:0046872; F:GO:0016706; P:GO:0015670; P:GO:0055114; F:GO:0004089; F:GO:0008168; P:GO:0006730; P:GO:0032259	F:zinc ion binding; P:hypotonic salinity response; F:metal ion binding; F:oxidoreductase activity, acting on paired donors, with incorporation or reduction of molecular oxygen, 2-oxoglutarate as one donor, and incorporation of one atom each of oxygen into both donors; P:carbon dioxide transport; P:oxidation-reduction process; F:carbonate dehydratase activity; F:methyltransferase activity; P:one-c…
TRINITY_DN28811_c0_g1_i1	tripartite motif-containing protein 71, partial	30	P:GO:0021915; F:GO:0061630; P:GO:0061158; P:GO:0007275; F:GO:0030371; C:GO:0000932; P:GO:0008543; P:GO:0060964; P:GO:0051246; F:GO:0003723; P:GO:0001843; P:GO:0071310; P:GO:2000637; P:GO:0072089; P:GO:0000082; P:GO:2000177; P:GO:0017148; F:GO:0016874; P:GO:0051865; F:GO:0035198; F:GO:0008270; P:GO:0035278; P:GO:0010172; C:GO:0005622; F:GO:0004842; F:GO:0046872; C:GO:0005737; P:GO:0031047; P:GO:00…	P:neural tube development; F:ubiquitin protein ligase activity; P:3'-UTR-mediated mRNA destabilization; P:multicellular organism development; F:translation repressor activity; C:P-body; P:fibroblast growth factor receptor signaling pathway; P:regulation of gene silencing by miRNA; P:regulation of protein metabolic process; F:RNA binding; P:neural tube closure; P:cellular response to organic subst…
TRINITY_DN28811_c1_g1_i1	PREDICTED: E3 ubiquitin-protein ligase TRIM71	4	F:GO:0008270; F:GO:0046872; P:GO:0010172; C:GO:0005622	F:zinc ion binding; F:metal ion binding; P:embryonic body morphogenesis; C:intracellular
TRINITY_DN28842_c0_g2_i1	unnamed protein product	6	P:GO:0090305; F:GO:0003964; F:GO:0004519; C:GO:0016020; C:GO:0016021; P:GO:0006278	P:nucleic acid phosphodiester bond hydrolysis; F:RNA-directed DNA polymerase activity; F:endonuclease activity; C:membrane; C:integral component of membrane; P:RNA-dependent DNA biosynthetic process
TRINITY_DN28846_c0_g1_i1	PREDICTED: epidermal growth factor receptor kinase substrate 8-like protein 1 isoform X2	2	P:GO:0016310; F:GO:0016301	P:phosphorylation; F:kinase activity
TRINITY_DN28848_c0_g1_i1	PREDICTED: sodium/potassium-transporting ATPase subunit beta-3	7	P:GO:0006813; P:GO:0006814; P:GO:0006811; C:GO:0016020; C:GO:0016021; C:GO:0005890; P:GO:0006810	P:potassium ion transport; P:sodium ion transport; P:ion transport; C:membrane; C:integral component of membrane; C:sodium:potassium-exchanging ATPase complex; P:transport
TRINITY_DN28848_c0_g2_i1	PREDICTED: sodium/potassium-transporting ATPase subunit beta-3	7	P:GO:0006813; P:GO:0006814; P:GO:0006811; C:GO:0016020; C:GO:0016021; C:GO:0005890; P:GO:0006810	P:potassium ion transport; P:sodium ion transport; P:ion transport; C:membrane; C:integral component of membrane; C:sodium:potassium-exchanging ATPase complex; P:transport
TRINITY_DN28864_c0_g1_i1	PREDICTED: transmembrane 6 superfamily member 1-like	3	C:GO:0016020; C:GO:0016021; C:GO:0005576	C:membrane; C:integral component of membrane; C:extracellular region
TRINITY_DN28864_c0_g1_i2	PREDICTED: transmembrane 6 superfamily member 1-like	3	C:GO:0016020; C:GO:0016021; C:GO:0005576	C:membrane; C:integral component of membrane; C:extracellular region
TRINITY_DN28868_c0_g1_i1	PREDICTED: LOW QUALITY PROTEIN: redox-regulatory protein FAM213A-like	1	P:GO:0055114	P:oxidation-reduction process
TRINITY_DN28889_c0_g1_i1	stanniocalcin 2, partial	2	C:GO:0005576; F:GO:0005179	C:extracellular region; F:hormone activity
TRINITY_DN28889_c1_g1_i1	PREDICTED: stanniocalcin-2	2	C:GO:0005576; F:GO:0005179	C:extracellular region; F:hormone activity
TRINITY_DN28910_c0_g1_i1	PREDICTED: sperm-associated antigen 7	1	F:GO:0003676	F:nucleic acid binding
TRINITY_DN28910_c0_g1_i2	PREDICTED: sperm-associated antigen 7	1	F:GO:0003676	F:nucleic acid binding
TRINITY_DN28914_c0_g1_i1	Ras-related protein Rab-26	11	F:GO:0005525; F:GO:0000166; P:GO:0006913; P:GO:0007264; P:GO:0007165; F:GO:0003924; P:GO:0008152; C:GO:0016020; P:GO:0015031; P:GO:0006886; C:GO:0005622	F:GTP binding; F:nucleotide binding; P:nucleocytoplasmic transport; P:small GTPase mediated signal transduction; P:signal transduction; F:GTPase activity; P:metabolic process; C:membrane; P:protein transport; P:intracellular protein transport; C:intracellular
TRINITY_DN28932_c0_g1_i1	PREDICTED: up-regulated during skeletal muscle growth protein 5	2	C:GO:0016020; C:GO:0016021	C:membrane; C:integral component of membrane
TRINITY_DN28936_c0_g1_i1	PREDICTED: protein CutA homolog	3	C:GO:0016020; C:GO:0016021; P:GO:0010038	C:membrane; C:integral component of membrane; P:response to metal ion
TRINITY_DN28936_c0_g1_i2	PREDICTED: protein CutA homolog	3	C:GO:0016020; C:GO:0016021; P:GO:0010038	C:membrane; C:integral component of membrane; P:response to metal ion
TRINITY_DN28953_c0_g1_i1	PREDICTED: 39S ribosomal protein L53, mitochondrial	1	C:GO:0005840	C:ribosome
TRINITY_DN28953_c0_g1_i2	PREDICTED: 39S ribosomal protein L53, mitochondrial	1	C:GO:0005840	C:ribosome
TRINITY_DN28956_c0_g1_i1	PREDICTED: circadian locomoter output cycles protein kaput	7	C:GO:0005667; C:GO:0005634; F:GO:0003700; C:GO:0005737; P:GO:0006351; P:GO:0006355; F:GO:0046983	C:transcription factor complex; C:nucleus; F:transcription factor activity, sequence-specific DNA binding; C:cytoplasm; P:transcription, DNA-templated; P:regulation of transcription, DNA-templated; F:protein dimerization activity
TRINITY_DN28959_c0_g1_i1	PREDICTED: vesicle-associated membrane protein 5-like	3	P:GO:0016192; C:GO:0016020; C:GO:0016021	P:vesicle-mediated transport; C:membrane; C:integral component of membrane
TRINITY_DN28983_c0_g1_i1	Alpha-N-acetylgalactosaminide alpha-2,6-sialyltransferase 1	9	F:GO:0016757; F:GO:0008373; C:GO:0030173; C:GO:0016020; C:GO:0016021; P:GO:0006486; P:GO:0097503; C:GO:0005794; F:GO:0016740	F:transferase activity, transferring glycosyl groups; F:sialyltransferase activity; C:integral component of Golgi membrane; C:membrane; C:integral component of membrane; P:protein glycosylation; P:sialylation; C:Golgi apparatus; F:transferase activity
TRINITY_DN28985_c0_g1_i1	PREDICTED: lipid phosphate phosphohydrolase 3-like	4	P:GO:0008152; C:GO:0016020; C:GO:0016021; F:GO:0016787	P:metabolic process; C:membrane; C:integral component of membrane; F:hydrolase activity
TRINITY_DN28991_c1_g1_i1	PREDICTED: junction-mediating and -regulatory protein-like	1	F:GO:0003779	F:actin binding
TRINITY_DN28996_c0_g1_i1	hypothetical protein EH28_08779	6	P:GO:0006325; F:GO:0003677; P:GO:0090305; C:GO:0005634; F:GO:0008270; F:GO:0004518	P:chromatin organization; F:DNA binding; P:nucleic acid phosphodiester bond hydrolysis; C:nucleus; F:zinc ion binding; F:nuclease activity
TRINITY_DN28_c1_g1_i1	PREDICTED: xylosyltransferase 1	4	F:GO:0008375; C:GO:0016020; P:GO:0006024; F:GO:0030158	F:acetylglucosaminyltransferase activity; C:membrane; P:glycosaminoglycan biosynthetic process; F:protein xylosyltransferase activity
TRINITY_DN29032_c0_g2_i1	PREDICTED: protein NYNRIN-like	4	F:GO:0003676; C:GO:0016020; C:GO:0016021; P:GO:0015074	F:nucleic acid binding; C:membrane; C:integral component of membrane; P:DNA integration
TRINITY_DN29054_c0_g1_i1	Protein kinase C delta type	4	P:GO:0035023; F:GO:0046872; F:GO:0005089; P:GO:0043547	P:regulation of Rho protein signal transduction; F:metal ion binding; F:Rho guanyl-nucleotide exchange factor activity; P:positive regulation of GTPase activity
TRINITY_DN29089_c0_g1_i1	PREDICTED: LOW QUALITY PROTEIN: piezo-type mechanosensitive ion channel component 2	4	F:GO:0008381; P:GO:0034220; C:GO:0016020; C:GO:0016021	F:mechanically-gated ion channel activity; P:ion transmembrane transport; C:membrane; C:integral component of membrane
TRINITY_DN29112_c0_g2_i1	PREDICTED: calcium-independent phospholipase A2-gamma-like isoform X1	2	P:GO:0008152; P:GO:0006629	P:metabolic process; P:lipid metabolic process
TRINITY_DN29112_c1_g1_i1	Calcium-independent phospholipase A2-gamma	2	P:GO:0008152; P:GO:0006629	P:metabolic process; P:lipid metabolic process
TRINITY_DN29112_c2_g1_i1	Calcium-independent phospholipase A2-gamma	2	P:GO:0008152; P:GO:0006629	P:metabolic process; P:lipid metabolic process
TRINITY_DN29122_c0_g2_i1	PREDICTED: ADAMTS-like protein 3 isoform X3	5	F:GO:0008270; P:GO:0006508; F:GO:0008233; C:GO:0005578; F:GO:0008237	F:zinc ion binding; P:proteolysis; F:peptidase activity; C:proteinaceous extracellular matrix; F:metallopeptidase activity
TRINITY_DN29122_c1_g1_i1	PREDICTED: ADAMTS-like protein 3, partial	5	F:GO:0008270; P:GO:0006508; F:GO:0008233; C:GO:0005578; F:GO:0008237	F:zinc ion binding; P:proteolysis; F:peptidase activity; C:proteinaceous extracellular matrix; F:metallopeptidase activity
TRINITY_DN29134_c0_g1_i1	Polycystin-1	3	P:GO:0001822; C:GO:0016020; C:GO:0016021	P:kidney development; C:membrane; C:integral component of membrane
TRINITY_DN29134_c1_g1_i1	Polycystin-1	3	P:GO:0001822; C:GO:0016020; C:GO:0016021	P:kidney development; C:membrane; C:integral component of membrane
TRINITY_DN29145_c0_g1_i1	g-lysozyme	5	P:GO:0016998; P:GO:0009253; C:GO:0016020; C:GO:0016021; F:GO:0003796	P:cell wall macromolecule catabolic process; P:peptidoglycan catabolic process; C:membrane; C:integral component of membrane; F:lysozyme activity
TRINITY_DN29167_c0_g1_i1	PREDICTED: alpha-1,6-mannosylglycoprotein 6-beta-N-acetylglucosaminyltransferase B-like	4	C:GO:0016020; C:GO:0016021; P:GO:0006487; F:GO:0030144	C:membrane; C:integral component of membrane; P:protein N-linked glycosylation; F:alpha-1,6-mannosylglycoprotein 6-beta-N-acetylglucosaminyltransferase activity
TRINITY_DN29175_c0_g1_i1	PREDICTED: zinc finger protein 888-like	6	F:GO:0003676; F:GO:0046872; F:GO:0008168; F:GO:0016740; P:GO:0006479; P:GO:0032259	F:nucleic acid binding; F:metal ion binding; F:methyltransferase activity; F:transferase activity; P:protein methylation; P:methylation
TRINITY_DN29175_c0_g2_i1	PREDICTED: zinc finger protein 888-like	6	F:GO:0003676; F:GO:0046872; F:GO:0008168; F:GO:0016740; P:GO:0006479; P:GO:0032259	F:nucleic acid binding; F:metal ion binding; F:methyltransferase activity; F:transferase activity; P:protein methylation; P:methylation
TRINITY_DN29176_c0_g1_i1	Mannosyl-oligosaccharide 1,2-alpha-mannosidase IA	7	F:GO:0005509; P:GO:0008152; C:GO:0016020; C:GO:0016021; F:GO:0004571; F:GO:0016798; F:GO:0016787	F:calcium ion binding; P:metabolic process; C:membrane; C:integral component of membrane; F:mannosyl-oligosaccharide 1,2-alpha-mannosidase activity; F:hydrolase activity, acting on glycosyl bonds; F:hydrolase activity
TRINITY_DN29177_c0_g1_i1	PREDICTED: microtubule-actin cross-linking factor 1 isoform X6	6	P:GO:0007050; C:GO:0005856; F:GO:0003779; F:GO:0005509; P:GO:0009798; P:GO:0060832	P:cell cycle arrest; C:cytoskeleton; F:actin binding; F:calcium ion binding; P:axis specification; P:oocyte animal/vegetal axis specification
TRINITY_DN29178_c0_g1_i1	PREDICTED: zinc finger protein 771-like isoform X1	2	F:GO:0003676; F:GO:0046872	F:nucleic acid binding; F:metal ion binding
TRINITY_DN29182_c0_g1_i1	Cystine/glutamate transporter	4	C:GO:0016020; C:GO:0016021; F:GO:0015171; P:GO:0003333	C:membrane; C:integral component of membrane; F:amino acid transmembrane transporter activity; P:amino acid transmembrane transport
TRINITY_DN29184_c0_g1_i1	E3 ubiquitin-protein ligase pellino	3	P:GO:0008063; P:GO:0008152; F:GO:0016874	P:Toll signaling pathway; P:metabolic process; F:ligase activity
TRINITY_DN29197_c0_g1_i1	PREDICTED: coiled-coil domain-containing protein 28B-like	1	P:GO:0060271	P:cilium assembly
TRINITY_DN29206_c0_g1_i1	Neural-cadherin	6	F:GO:0005509; C:GO:0016020; C:GO:0016021; P:GO:0007155; P:GO:0007156; C:GO:0005886	F:calcium ion binding; C:membrane; C:integral component of membrane; P:cell adhesion; P:homophilic cell adhesion via plasma membrane adhesion molecules; C:plasma membrane
TRINITY_DN29225_c0_g1_i1	PREDICTED: RNA-directed DNA polymerase from mobile element jockey-like	4	F:GO:0016706; P:GO:0055114; F:GO:0008168; P:GO:0032259	F:oxidoreductase activity, acting on paired donors, with incorporation or reduction of molecular oxygen, 2-oxoglutarate as one donor, and incorporation of one atom each of oxygen into both donors; P:oxidation-reduction process; F:methyltransferase activity; P:methylation
TRINITY_DN29225_c0_g2_i1	PREDICTED: RNA-directed DNA polymerase from mobile element jockey-like	4	F:GO:0016706; P:GO:0055114; F:GO:0008168; P:GO:0032259	F:oxidoreductase activity, acting on paired donors, with incorporation or reduction of molecular oxygen, 2-oxoglutarate as one donor, and incorporation of one atom each of oxygen into both donors; P:oxidation-reduction process; F:methyltransferase activity; P:methylation
TRINITY_DN29235_c0_g1_i1	PREDICTED: uncharacterized protein LOC104925405	2	C:GO:0016020; C:GO:0016021	C:membrane; C:integral component of membrane
TRINITY_DN29252_c0_g1_i1	PREDICTED: charged multivesicular body protein 5 isoform X2	2	P:GO:0007034; C:GO:0005622	P:vacuolar transport; C:intracellular
TRINITY_DN29252_c0_g2_i1	PREDICTED: charged multivesicular body protein 5 isoform X2	2	P:GO:0007034; C:GO:0005622	P:vacuolar transport; C:intracellular
TRINITY_DN29252_c0_g3_i1	PREDICTED: charged multivesicular body protein 5 isoform X2	2	P:GO:0007034; C:GO:0005622	P:vacuolar transport; C:intracellular
TRINITY_DN29286_c0_g1_i1	PREDICTED: ubiquitin-like protein ATG12	3	P:GO:0000045; C:GO:0005737; P:GO:0006914	P:autophagosome assembly; C:cytoplasm; P:autophagy
TRINITY_DN29291_c0_g1_i1	PREDICTED: complement C1q tumor necrosis factor-related protein 4-like	2	P:GO:0030218; P:GO:0060215	P:erythrocyte differentiation; P:primitive hemopoiesis
TRINITY_DN29299_c0_g1_i1	putative fibroblast growth factor 1	6	F:GO:0008083; P:GO:0030097; P:GO:0008543; C:GO:0005576; F:GO:0005102; F:GO:0005104	F:growth factor activity; P:hemopoiesis; P:fibroblast growth factor receptor signaling pathway; C:extracellular region; F:receptor binding; F:fibroblast growth factor receptor binding
TRINITY_DN29299_c0_g1_i3	putative fibroblast growth factor 1	6	F:GO:0008083; P:GO:0030097; P:GO:0008543; C:GO:0005576; F:GO:0005102; F:GO:0005104	F:growth factor activity; P:hemopoiesis; P:fibroblast growth factor receptor signaling pathway; C:extracellular region; F:receptor binding; F:fibroblast growth factor receptor binding
TRINITY_DN2937_c0_g1_i1	hypothetical protein EH28_12796	2	C:GO:0016020; C:GO:0016021	C:membrane; C:integral component of membrane
TRINITY_DN2937_c0_g2_i1	hypothetical protein EH28_12796	2	C:GO:0016020; C:GO:0016021	C:membrane; C:integral component of membrane
TRINITY_DN2938_c0_g1_i1	Galectin-related protein	1	F:GO:0030246	F:carbohydrate binding
TRINITY_DN29603_c0_g1_i1	PREDICTED: NTPase KAP family P-loop domain-containing protein 1	2	C:GO:0016020; C:GO:0016021	C:membrane; C:integral component of membrane
TRINITY_DN29607_c1_g1_i1	PREDICTED: pre-mRNA-splicing factor SPF27	1	P:GO:0006397	P:mRNA processing
TRINITY_DN29640_c1_g1_i1	transposase	3	F:GO:0003677; P:GO:0015074; P:GO:0006313	F:DNA binding; P:DNA integration; P:transposition, DNA-mediated
TRINITY_DN29641_c0_g1_i1	hypothetical protein A306_11034, partial	2	C:GO:0016020; C:GO:0016021	C:membrane; C:integral component of membrane
TRINITY_DN29652_c0_g1_i1	PREDICTED: RNA-directed DNA polymerase from mobile element jockey-like	15	F:GO:0016706; P:GO:0034220; F:GO:0005230; P:GO:0006278; F:GO:0008168; C:GO:0045202; P:GO:0006810; C:GO:0005886; F:GO:0003964; P:GO:0006811; C:GO:0016020; C:GO:0016021; C:GO:0030054; P:GO:0055114; P:GO:0032259	F:oxidoreductase activity, acting on paired donors, with incorporation or reduction of molecular oxygen, 2-oxoglutarate as one donor, and incorporation of one atom each of oxygen into both donors; P:ion transmembrane transport; F:extracellular ligand-gated ion channel activity; P:RNA-dependent DNA biosynthetic process; F:methyltransferase activity; C:synapse; P:transport; C:plasma membrane; F:RNA…
TRINITY_DN29658_c0_g2_i1	unnamed protein product	8	F:GO:0004867; P:GO:0043086; F:GO:0004857; F:GO:0016706; P:GO:0010951; P:GO:0055114; F:GO:0008168; P:GO:0032259	F:serine-type endopeptidase inhibitor activity; P:negative regulation of catalytic activity; F:enzyme inhibitor activity; F:oxidoreductase activity, acting on paired donors, with incorporation or reduction of molecular oxygen, 2-oxoglutarate as one donor, and incorporation of one atom each of oxygen into both donors; P:negative regulation of endopeptidase activity; P:oxidation-reduction process; …
TRINITY_DN29659_c0_g1_i1	Rapamycin-insensitive companion of mTOR	2	C:GO:0031932; P:GO:0031929	C:TORC2 complex; P:TOR signaling
TRINITY_DN29661_c0_g1_i1	PREDICTED: galectin-5-like	3	P:GO:0008150; F:GO:0016936; F:GO:0030246	P:biological_process; F:galactoside binding; F:carbohydrate binding
TRINITY_DN29665_c0_g1_i2	Calcium-transporting ATPase type 2C member 1	9	F:GO:0000166; F:GO:0005524; F:GO:0046872; P:GO:0008152; C:GO:0016020; C:GO:0016021; P:GO:0070588; F:GO:0005388; F:GO:0016787	F:nucleotide binding; F:ATP binding; F:metal ion binding; P:metabolic process; C:membrane; C:integral component of membrane; P:calcium ion transmembrane transport; F:calcium-transporting ATPase activity; F:hydrolase activity
TRINITY_DN29684_c0_g1_i1	PREDICTED: ryanodine receptor 3-like, partial	1	P:GO:0006816	P:calcium ion transport
TRINITY_DN29684_c1_g1_i1	PREDICTED: ryanodine receptor 3-like, partial	1	P:GO:0006816	P:calcium ion transport
TRINITY_DN29684_c1_g2_i1	PREDICTED: ryanodine receptor 3-like, partial	1	P:GO:0006816	P:calcium ion transport
TRINITY_DN29708_c0_g1_i1	gamma-aminobutyric acid type B receptor subunit 1-like	6	F:GO:0004930; F:GO:0004965; P:GO:0007186; P:GO:0035095; C:GO:0016020; C:GO:0016021	F:G-protein coupled receptor activity; F:G-protein coupled GABA receptor activity; P:G-protein coupled receptor signaling pathway; P:behavioral response to nicotine; C:membrane; C:integral component of membrane
TRINITY_DN29749_c0_g1_i1	decorin isoform X1	5	F:GO:0005518; C:GO:0005581; P:GO:0050654; P:GO:0060028; P:GO:0051216	F:collagen binding; C:collagen trimer; P:chondroitin sulfate proteoglycan metabolic process; P:convergent extension involved in axis elongation; P:cartilage development
TRINITY_DN29749_c0_g1_i2	decorin isoform X1	4	F:GO:0005518; P:GO:0050654; P:GO:0060028; P:GO:0051216	F:collagen binding; P:chondroitin sulfate proteoglycan metabolic process; P:convergent extension involved in axis elongation; P:cartilage development
TRINITY_DN29783_c0_g1_i1	REST corepressor 1	4	F:GO:0003677; C:GO:0005634; P:GO:1900052; P:GO:0030097	F:DNA binding; C:nucleus; P:regulation of retinoic acid biosynthetic process; P:hemopoiesis
TRINITY_DN29783_c0_g5_i1	transcriptional regulator Kaiso	2	C:GO:0016020; C:GO:0016021	C:membrane; C:integral component of membrane
TRINITY_DN29783_c0_g6_i1	transcriptional regulator Kaiso	2	C:GO:0016020; C:GO:0016021	C:membrane; C:integral component of membrane
TRINITY_DN29796_c0_g1_i1	tubulin beta chain isoform X1	7	F:GO:0005525; C:GO:0005737; F:GO:0003924; P:GO:0008152; F:GO:0005200; C:GO:0005874; P:GO:0007017	F:GTP binding; C:cytoplasm; F:GTPase activity; P:metabolic process; F:structural constituent of cytoskeleton; C:microtubule; P:microtubule-based process
TRINITY_DN29796_c0_g2_i1	tubulin beta chain isoform X1	7	F:GO:0005525; C:GO:0005737; F:GO:0003924; P:GO:0008152; F:GO:0005200; C:GO:0005874; P:GO:0007017	F:GTP binding; C:cytoplasm; F:GTPase activity; P:metabolic process; F:structural constituent of cytoskeleton; C:microtubule; P:microtubule-based process
TRINITY_DN29806_c0_g1_i1	mitofusin-1-like isoform X1	6	F:GO:0005525; F:GO:0003924; P:GO:0008053; P:GO:0008152; C:GO:0016021; C:GO:0005741	F:GTP binding; F:GTPase activity; P:mitochondrial fusion; P:metabolic process; C:integral component of membrane; C:mitochondrial outer membrane
TRINITY_DN29811_c0_g1_i1	C-X-C chemokine receptor type 5-like	63	P:GO:0014068; P:GO:0030193; F:GO:0031681; P:GO:1900135; P:GO:0061737; P:GO:0002286; F:GO:0004930; C:GO:0005829; P:GO:0070963; P:GO:0051607; P:GO:0034141; P:GO:0034140; P:GO:0034145; P:GO:0007186; P:GO:0031274; P:GO:0050927; P:GO:0002690; P:GO:0043311; C:GO:0005886; F:GO:0001631; P:GO:0007218; P:GO:0034137; C:GO:0031143; P:GO:2000484; P:GO:0050921; P:GO:0030335; P:GO:0060100; P:GO:0042119; P:GO:00…	P:positive regulation of phosphatidylinositol 3-kinase signaling; P:regulation of blood coagulation; F:G-protein beta-subunit binding; P:positive regulation of renin secretion into blood stream; P:leukotriene signaling pathway; P:T cell activation involved in immune response; F:G-protein coupled receptor activity; C:cytosol; P:positive regulation of neutrophil mediated killing of gram-negative ba…
TRINITY_DN29824_c0_g1_i1	Endoplasmic reticulum mannosyl-oligosaccharide 1,2-alpha-mannosidase	2	C:GO:0016020; F:GO:0016798	C:membrane; F:hydrolase activity, acting on glycosyl bonds
TRINITY_DN29865_c0_g1_i1	death domain-containing CRADD-like	2	P:GO:0007165; P:GO:0042981	P:signal transduction; P:regulation of apoptotic process
TRINITY_DN29869_c0_g1_i1	muscarinic acetylcholine receptor M5-like	14	P:GO:0007186; P:GO:0007165; P:GO:0007213; F:GO:0016907; C:GO:0045202; F:GO:0004871; C:GO:0005886; P:GO:0001696; C:GO:0005887; F:GO:0004930; C:GO:0045211; C:GO:0016020; C:GO:0016021; C:GO:0030054	P:G-protein coupled receptor signaling pathway; P:signal transduction; P:G-protein coupled acetylcholine receptor signaling pathway; F:G-protein coupled acetylcholine receptor activity; C:synapse; F:signal transducer activity; C:plasma membrane; P:gastric acid secretion; C:integral component of plasma membrane; F:G-protein coupled receptor activity; C:postsynaptic membrane; C:membrane; C:integral…
TRINITY_DN29873_c0_g1_i1	signal-regulatory beta-2-like	2	C:GO:0016020; C:GO:0016021	C:membrane; C:integral component of membrane
TRINITY_DN29899_c0_g1_i1	USP6 N-terminal	2	F:GO:0000166; F:GO:0003676	F:nucleotide binding; F:nucleic acid binding
TRINITY_DN29901_c0_g1_i1	PREDICTED: NACHT, LRR and PYD domains-containing protein 12-like	2	F:GO:0000166; F:GO:0005524	F:nucleotide binding; F:ATP binding
TRINITY_DN29901_c0_g1_i2	PREDICTED: NACHT, LRR and PYD domains-containing protein 12-like	2	F:GO:0000166; F:GO:0005524	F:nucleotide binding; F:ATP binding
TRINITY_DN29908_c0_g1_i1	Serine/threonine-protein kinase Nek5	6	F:GO:0000166; F:GO:0005524; F:GO:0004672; P:GO:0016310; P:GO:0006468; F:GO:0016301	F:nucleotide binding; F:ATP binding; F:protein kinase activity; P:phosphorylation; P:protein phosphorylation; F:kinase activity
TRINITY_DN29912_c0_g1_i1	PREDICTED: LOW QUALITY PROTEIN: RNA-binding protein MEX3A	4	F:GO:0003676; F:GO:0008270; F:GO:0003723; F:GO:0046872	F:nucleic acid binding; F:zinc ion binding; F:RNA binding; F:metal ion binding
TRINITY_DN29913_c0_g1_i1	PREDICTED: teashirt homolog 3	6	F:GO:0003677; C:GO:0005634; P:GO:0045892; F:GO:0046872; P:GO:0010468; F:GO:0003682	F:DNA binding; C:nucleus; P:negative regulation of transcription, DNA-templated; F:metal ion binding; P:regulation of gene expression; F:chromatin binding
TRINITY_DN29913_c1_g1_i1	Teashirt	6	F:GO:0003677; C:GO:0005634; P:GO:0045892; F:GO:0046872; P:GO:0010468; F:GO:0003682	F:DNA binding; C:nucleus; P:negative regulation of transcription, DNA-templated; F:metal ion binding; P:regulation of gene expression; F:chromatin binding
TRINITY_DN29921_c0_g1_i1	PREDICTED: Usher syndrome type-1G protein homolog	2	P:GO:0001889; P:GO:0071391	P:liver development; P:cellular response to estrogen stimulus
TRINITY_DN29937_c0_g1_i1	Neuroblastoma suppressor of tumorigenicity 1	1	P:GO:0097095	P:frontonasal suture morphogenesis
TRINITY_DN29960_c0_g1_i1	PREDICTED: frizzled-10	9	P:GO:0032836; F:GO:0042813; F:GO:0004888; P:GO:0007275; C:GO:0016020; C:GO:0016021; P:GO:0016055; P:GO:0007166; P:GO:0090504	P:glomerular basement membrane development; F:Wnt-activated receptor activity; F:transmembrane signaling receptor activity; P:multicellular organism development; C:membrane; C:integral component of membrane; P:Wnt signaling pathway; P:cell surface receptor signaling pathway; P:epiboly
TRINITY_DN29963_c0_g1_i1	PREDICTED: transcription activator BRG1-like	9	F:GO:0016887; C:GO:0016514; C:GO:0005634; F:GO:0005524; F:GO:0042393; P:GO:0043044; P:GO:0008152; F:GO:0016817; P:GO:0006355	F:ATPase activity; C:SWI/SNF complex; C:nucleus; F:ATP binding; F:histone binding; P:ATP-dependent chromatin remodeling; P:metabolic process; F:hydrolase activity, acting on acid anhydrides; P:regulation of transcription, DNA-templated
TRINITY_DN29973_c0_g1_i1	PREDICTED: cilia- and flagella-associated protein 20	1	P:GO:0009615	P:response to virus
TRINITY_DN29976_c0_g1_i1	PREDICTED: signal peptidase complex subunit 3	5	C:GO:0016020; C:GO:0016021; P:GO:0006465; F:GO:0008233; C:GO:0005787	C:membrane; C:integral component of membrane; P:signal peptide processing; F:peptidase activity; C:signal peptidase complex
TRINITY_DN29981_c0_g1_i1	PREDICTED: zinc finger and BTB domain-containing protein 16-A-like	2	F:GO:0003676; F:GO:0046872	F:nucleic acid binding; F:metal ion binding
TRINITY_DN29981_c1_g1_i1	PREDICTED: zinc finger and BTB domain-containing protein 16-like isoform X2	2	F:GO:0003676; F:GO:0046872	F:nucleic acid binding; F:metal ion binding
TRINITY_DN29981_c2_g1_i1	unnamed protein product	2	F:GO:0003676; F:GO:0046872	F:nucleic acid binding; F:metal ion binding
TRINITY_DN30116_c0_g1_i1	PREDICTED: claudin-4-like	7	C:GO:0005923; C:GO:0016020; C:GO:0016021; F:GO:0005198; P:GO:0006909; C:GO:0030054; C:GO:0005886	C:bicellular tight junction; C:membrane; C:integral component of membrane; F:structural molecule activity; P:phagocytosis; C:cell junction; C:plasma membrane
TRINITY_DN30132_c0_g1_i1	PREDICTED: uncharacterized protein C11orf65 homolog isoform X2	6	C:GO:0005634; C:GO:0005737; C:GO:0005739; C:GO:0016020; C:GO:0016021; F:GO:0008137	C:nucleus; C:cytoplasm; C:mitochondrion; C:membrane; C:integral component of membrane; F:NADH dehydrogenase (ubiquinone) activity
TRINITY_DN30136_c0_g1_i1	PREDICTED: V-type proton ATPase 16 kDa proteolipid subunit	13	P:GO:0015991; F:GO:0015078; C:GO:0033177; P:GO:0006810; C:GO:0005765; P:GO:0006811; F:GO:0031625; C:GO:0070062; C:GO:0005925; C:GO:0016020; C:GO:0016021; C:GO:0033179; P:GO:0030177	P:ATP hydrolysis coupled proton transport; F:hydrogen ion transmembrane transporter activity; C:proton-transporting two-sector ATPase complex, proton-transporting domain; P:transport; C:lysosomal membrane; P:ion transport; F:ubiquitin protein ligase binding; C:extracellular exosome; C:focal adhesion; C:membrane; C:integral component of membrane; C:proton-transporting V-type ATPase, V0 domain; P:p…
TRINITY_DN30136_c0_g1_i2	PREDICTED: V-type proton ATPase 16 kDa proteolipid subunit	13	P:GO:0015991; F:GO:0015078; C:GO:0033177; P:GO:0006810; C:GO:0005765; P:GO:0006811; F:GO:0031625; C:GO:0070062; C:GO:0005925; C:GO:0016020; C:GO:0016021; C:GO:0033179; P:GO:0030177	P:ATP hydrolysis coupled proton transport; F:hydrogen ion transmembrane transporter activity; C:proton-transporting two-sector ATPase complex, proton-transporting domain; P:transport; C:lysosomal membrane; P:ion transport; F:ubiquitin protein ligase binding; C:extracellular exosome; C:focal adhesion; C:membrane; C:integral component of membrane; C:proton-transporting V-type ATPase, V0 domain; P:p…
TRINITY_DN30141_c0_g1_i1	Indian hedgehog B protein	16	P:GO:0016539; P:GO:0007275; P:GO:0007154; P:GO:0007267; P:GO:0007224; F:GO:0008233; C:GO:0005576; C:GO:0005886; C:GO:0005615; P:GO:0048795; P:GO:0048794; C:GO:0016020; P:GO:0006508; P:GO:0001957; P:GO:0001649; F:GO:0016787	P:intein-mediated protein splicing; P:multicellular organism development; P:cell communication; P:cell-cell signaling; P:smoothened signaling pathway; F:peptidase activity; C:extracellular region; C:plasma membrane; C:extracellular space; P:swim bladder morphogenesis; P:swim bladder development; C:membrane; P:proteolysis; P:intramembranous ossification; P:osteoblast differentiation; F:hydrolase a…
TRINITY_DN30141_c0_g2_i1	Indian hedgehog B protein	16	P:GO:0016539; P:GO:0007275; P:GO:0007154; P:GO:0007267; P:GO:0007224; F:GO:0008233; C:GO:0005576; C:GO:0005886; C:GO:0005615; P:GO:0048795; P:GO:0048794; C:GO:0016020; P:GO:0006508; P:GO:0001957; P:GO:0001649; F:GO:0016787	P:intein-mediated protein splicing; P:multicellular organism development; P:cell communication; P:cell-cell signaling; P:smoothened signaling pathway; F:peptidase activity; C:extracellular region; C:plasma membrane; C:extracellular space; P:swim bladder morphogenesis; P:swim bladder development; C:membrane; P:proteolysis; P:intramembranous ossification; P:osteoblast differentiation; F:hydrolase a…
TRINITY_DN30149_c1_g1_i1	Transposable element Tcb1 transposase	3	C:GO:0016020; P:GO:0015031; P:GO:0006810	C:membrane; P:protein transport; P:transport
TRINITY_DN30163_c0_g1_i1	Prostaglandin E2 receptor EP3 subtype	6	F:GO:0004930; F:GO:0004955; F:GO:0004957; P:GO:0007186; C:GO:0016020; C:GO:0016021	F:G-protein coupled receptor activity; F:prostaglandin receptor activity; F:prostaglandin E receptor activity; P:G-protein coupled receptor signaling pathway; C:membrane; C:integral component of membrane
TRINITY_DN30164_c0_g1_i1	PREDICTED: semaphorin-6A	2	C:GO:0016020; C:GO:0016021	C:membrane; C:integral component of membrane
TRINITY_DN30166_c1_g1_i1	Ovotransferrin	1	C:GO:0005615	C:extracellular space
TRINITY_DN30171_c0_g1_i1	Protein NLRC3	2	F:GO:0000166; F:GO:0005524	F:nucleotide binding; F:ATP binding
TRINITY_DN30171_c0_g1_i2	Protein NLRC3	2	F:GO:0000166; F:GO:0005524	F:nucleotide binding; F:ATP binding
TRINITY_DN30179_c0_g1_i1	PREDICTED: trichohyalin-like	2	P:GO:0008150; C:GO:0005575	P:biological_process; C:cellular_component
TRINITY_DN3017_c0_g1_i1	PREDICTED: parvalbumin-7-like isoform X1	3	F:GO:0046872; F:GO:0005509; P:GO:0048666	F:metal ion binding; F:calcium ion binding; P:neuron development
TRINITY_DN3017_c0_g2_i1	PREDICTED: parvalbumin-7-like isoform X1	3	F:GO:0046872; F:GO:0005509; P:GO:0048666	F:metal ion binding; F:calcium ion binding; P:neuron development
TRINITY_DN30187_c0_g1_i1	PREDICTED: cyclin-dependent kinases regulatory subunit 1-like	6	P:GO:0051301; P:GO:0045859; F:GO:0016538; P:GO:0016310; F:GO:0016301; P:GO:0007049	P:cell division; P:regulation of protein kinase activity; F:cyclin-dependent protein serine/threonine kinase regulator activity; P:phosphorylation; F:kinase activity; P:cell cycle
TRINITY_DN30188_c0_g1_i1	carnitine palmitoyltransferase 1B (muscle)	5	F:GO:0016746; P:GO:0008152; C:GO:0016020; C:GO:0016021; F:GO:0016740	F:transferase activity, transferring acyl groups; P:metabolic process; C:membrane; C:integral component of membrane; F:transferase activity
TRINITY_DN30189_c0_g1_i1	PREDICTED: hyaluronan synthase 1	4	C:GO:0016020; C:GO:0016021; P:GO:0030213; F:GO:0050501	C:membrane; C:integral component of membrane; P:hyaluronan biosynthetic process; F:hyaluronan synthase activity
TRINITY_DN30206_c0_g1_i1	Glutamate [NMDA] receptor subunit epsilon-3	14	P:GO:0034220; C:GO:0045202; F:GO:0004872; F:GO:0005234; F:GO:0004970; P:GO:0006810; C:GO:0005886; F:GO:0005216; P:GO:0006811; C:GO:0045211; C:GO:0016020; C:GO:0016021; C:GO:0030054; P:GO:0035235	P:ion transmembrane transport; C:synapse; F:receptor activity; F:extracellular-glutamate-gated ion channel activity; F:ionotropic glutamate receptor activity; P:transport; C:plasma membrane; F:ion channel activity; P:ion transport; C:postsynaptic membrane; C:membrane; C:integral component of membrane; C:cell junction; P:ionotropic glutamate receptor signaling pathway
TRINITY_DN30241_c0_g1_i1	LRRN4 C-terminal-like protein	2	C:GO:0016020; C:GO:0016021	C:membrane; C:integral component of membrane
TRINITY_DN30241_c0_g1_i2	LRRN4 C-terminal-like protein	2	C:GO:0016020; C:GO:0016021	C:membrane; C:integral component of membrane
TRINITY_DN30243_c0_g1_i1	PREDICTED: transmembrane and ubiquitin-like domain-containing protein 1	2	C:GO:0016020; C:GO:0016021	C:membrane; C:integral component of membrane
TRINITY_DN30245_c0_g1_i1	PREDICTED: uncharacterized protein LOC105417992 isoform X1	4	P:GO:0008150; C:GO:0016020; C:GO:0016021; F:GO:0003674	P:biological_process; C:membrane; C:integral component of membrane; F:molecular_function
TRINITY_DN30251_c0_g1_i1	PREDICTED: MAP kinase-activated protein kinase 2-like	6	F:GO:0000166; F:GO:0005524; F:GO:0004672; P:GO:0016310; P:GO:0006468; F:GO:0016301	F:nucleotide binding; F:ATP binding; F:protein kinase activity; P:phosphorylation; P:protein phosphorylation; F:kinase activity
TRINITY_DN30260_c0_g1_i2	Protein Shroom2	1	F:GO:0051015	F:actin filament binding
TRINITY_DN30265_c0_g1_i1	beta globin	8	C:GO:0005833; F:GO:0019825; F:GO:0005506; F:GO:0046872; P:GO:0015671; F:GO:0005344; P:GO:0006810; F:GO:0020037	C:hemoglobin complex; F:oxygen binding; F:iron ion binding; F:metal ion binding; P:oxygen transport; F:oxygen transporter activity; P:transport; F:heme binding
TRINITY_DN30268_c0_g1_i1	Interleukin-13 receptor subunit alpha-2	4	P:GO:0019221; C:GO:0016020; C:GO:0016021; F:GO:0004896	P:cytokine-mediated signaling pathway; C:membrane; C:integral component of membrane; F:cytokine receptor activity
TRINITY_DN30268_c0_g1_i2	Interleukin-13 receptor subunit alpha-2	4	P:GO:0019221; C:GO:0016020; C:GO:0016021; F:GO:0004896	P:cytokine-mediated signaling pathway; C:membrane; C:integral component of membrane; F:cytokine receptor activity
TRINITY_DN30282_c0_g1_i1	PREDICTED: endothelin B receptor-like	14	P:GO:0086100; P:GO:0007186; P:GO:0007165; P:GO:0042310; F:GO:0004871; P:GO:0008217; F:GO:0004962; P:GO:0048484; P:GO:0048066; F:GO:0004930; C:GO:0016020; C:GO:0016021; P:GO:0048070; P:GO:0050935	P:endothelin receptor signaling pathway; P:G-protein coupled receptor signaling pathway; P:signal transduction; P:vasoconstriction; F:signal transducer activity; P:regulation of blood pressure; F:endothelin receptor activity; P:enteric nervous system development; P:developmental pigmentation; F:G-protein coupled receptor activity; C:membrane; C:integral component of membrane; P:regulation of deve…
TRINITY_DN30286_c0_g1_i1	PREDICTED: protein FAM13C	1	P:GO:0007165	P:signal transduction
TRINITY_DN30287_c0_g1_i1	PREDICTED: activated RNA polymerase II transcriptional coactivator p15	3	F:GO:0003677; F:GO:0003713; P:GO:0006355	F:DNA binding; F:transcription coactivator activity; P:regulation of transcription, DNA-templated
TRINITY_DN30297_c0_g1_i1	PREDICTED: cleavage and polyadenylation specificity factor subunit 6 isoform X3	2	F:GO:0000166; F:GO:0003676	F:nucleotide binding; F:nucleic acid binding
TRINITY_DN30297_c0_g1_i2	PREDICTED: cleavage and polyadenylation specificity factor subunit 6 isoform X6	2	F:GO:0000166; F:GO:0003676	F:nucleotide binding; F:nucleic acid binding
TRINITY_DN30297_c0_g2_i1	PREDICTED: cleavage and polyadenylation specificity factor subunit 6 isoform X5	2	F:GO:0000166; F:GO:0003676	F:nucleotide binding; F:nucleic acid binding
TRINITY_DN30299_c0_g1_i1	IQ motif and SEC7 domain-containing protein 1	7	P:GO:0001525; P:GO:0001944; F:GO:0005086; P:GO:0001946; P:GO:0032012; P:GO:0030036; P:GO:0043547	P:angiogenesis; P:vasculature development; F:ARF guanyl-nucleotide exchange factor activity; P:lymphangiogenesis; P:regulation of ARF protein signal transduction; P:actin cytoskeleton organization; P:positive regulation of GTPase activity
TRINITY_DN30299_c0_g2_i1	PREDICTED: IQ motif and SEC7 domain-containing protein 1-like	3	F:GO:0005086; P:GO:0032012; P:GO:0043547	F:ARF guanyl-nucleotide exchange factor activity; P:regulation of ARF protein signal transduction; P:positive regulation of GTPase activity
TRINITY_DN30311_c0_g1_i1	PREDICTED: uncharacterized protein LOC104928677	6	P:GO:0045839; P:GO:0051276; P:GO:0030097; P:GO:0000281; P:GO:0051726; P:GO:0000278	P:negative regulation of mitotic nuclear division; P:chromosome organization; P:hemopoiesis; P:mitotic cytokinesis; P:regulation of cell cycle; P:mitotic cell cycle
TRINITY_DN30315_c0_g1_i1	PREDICTED: scavenger receptor cysteine-rich type 1 protein M130-like	3	C:GO:0016020; F:GO:0005044; P:GO:0006898	C:membrane; F:scavenger receptor activity; P:receptor-mediated endocytosis
TRINITY_DN30327_c0_g1_i1	Cadherin-12	6	F:GO:0005509; C:GO:0016020; C:GO:0016021; P:GO:0007155; P:GO:0007156; C:GO:0005886	F:calcium ion binding; C:membrane; C:integral component of membrane; P:cell adhesion; P:homophilic cell adhesion via plasma membrane adhesion molecules; C:plasma membrane
TRINITY_DN30327_c1_g1_i1	Cadherin-12	6	F:GO:0005509; C:GO:0016020; C:GO:0016021; P:GO:0007155; P:GO:0007156; C:GO:0005886	F:calcium ion binding; C:membrane; C:integral component of membrane; P:cell adhesion; P:homophilic cell adhesion via plasma membrane adhesion molecules; C:plasma membrane
TRINITY_DN30328_c0_g1_i1	PREDICTED: plexin-A2-like	6	P:GO:0003403; P:GO:0007165; C:GO:0016020; F:GO:0017154; C:GO:0016021; P:GO:0071526	P:optic vesicle formation; P:signal transduction; C:membrane; F:semaphorin receptor activity; C:integral component of membrane; P:semaphorin-plexin signaling pathway
TRINITY_DN30332_c0_g1_i1	PREDICTED: beta,beta-carotene 15,15'-monooxygenase-like	2	P:GO:0055114; F:GO:0004497	P:oxidation-reduction process; F:monooxygenase activity
TRINITY_DN30342_c0_g1_i1	UDP-glucuronosyltransferase 2A1	7	F:GO:0016757; F:GO:0016758; P:GO:0008152; C:GO:0016020; F:GO:0015020; C:GO:0016021; F:GO:0016740	F:transferase activity, transferring glycosyl groups; F:transferase activity, transferring hexosyl groups; P:metabolic process; C:membrane; F:glucuronosyltransferase activity; C:integral component of membrane; F:transferase activity
TRINITY_DN30359_c0_g1_i1	PREDICTED: BCL2/adenovirus E1B 19 kDa protein-interacting protein 3-like	9	C:GO:0005635; P:GO:0097345; P:GO:0043065; C:GO:0016020; C:GO:0016021; P:GO:0043067; C:GO:0005783; C:GO:0005741; C:GO:0005740	C:nuclear envelope; P:mitochondrial outer membrane permeabilization; P:positive regulation of apoptotic process; C:membrane; C:integral component of membrane; P:regulation of programmed cell death; C:endoplasmic reticulum; C:mitochondrial outer membrane; C:mitochondrial envelope
TRINITY_DN30362_c0_g1_i1	PREDICTED: protein Z-dependent protease inhibitor-like	3	C:GO:0005615; F:GO:0004867; P:GO:0010951	C:extracellular space; F:serine-type endopeptidase inhibitor activity; P:negative regulation of endopeptidase activity
TRINITY_DN30366_c0_g1_i1	PREDICTED: P2Y purinoceptor 14-like	6	F:GO:0004930; P:GO:0007186; P:GO:0007165; C:GO:0016020; C:GO:0016021; F:GO:0004871	F:G-protein coupled receptor activity; P:G-protein coupled receptor signaling pathway; P:signal transduction; C:membrane; C:integral component of membrane; F:signal transducer activity
TRINITY_DN30366_c0_g2_i1	PREDICTED: P2Y purinoceptor 14-like	6	F:GO:0004930; P:GO:0007186; P:GO:0007165; C:GO:0016020; C:GO:0016021; F:GO:0004871	F:G-protein coupled receptor activity; P:G-protein coupled receptor signaling pathway; P:signal transduction; C:membrane; C:integral component of membrane; F:signal transducer activity
TRINITY_DN30373_c0_g1_i1	PREDICTED: metalloprotease TIKI1, partial	3	C:GO:0016020; C:GO:0016021; P:GO:0051607	C:membrane; C:integral component of membrane; P:defense response to virus
TRINITY_DN30387_c0_g2_i1	PREDICTED: frizzled-8-like	6	F:GO:0004888; P:GO:0007275; C:GO:0016020; C:GO:0016021; P:GO:0016055; P:GO:0007166	F:transmembrane signaling receptor activity; P:multicellular organism development; C:membrane; C:integral component of membrane; P:Wnt signaling pathway; P:cell surface receptor signaling pathway
TRINITY_DN30387_c1_g1_i1	PREDICTED: frizzled-8-like	6	F:GO:0004888; P:GO:0007275; C:GO:0016020; C:GO:0016021; P:GO:0016055; P:GO:0007166	F:transmembrane signaling receptor activity; P:multicellular organism development; C:membrane; C:integral component of membrane; P:Wnt signaling pathway; P:cell surface receptor signaling pathway
TRINITY_DN30389_c0_g2_i1	PREDICTED: synapse differentiation-inducing gene protein 1-like	3	P:GO:0009607; C:GO:0016020; C:GO:0016021	P:response to biotic stimulus; C:membrane; C:integral component of membrane
TRINITY_DN30395_c0_g1_i1	PREDICTED: 1-phosphatidylinositol 4,5-bisphosphate phosphodiesterase delta-3-A-like	10	F:GO:0004435; P:GO:0007165; F:GO:0005509; P:GO:0006629; P:GO:0016042; F:GO:0008081; F:GO:0004871; P:GO:0035556; C:GO:0005622; F:GO:0016787	F:phosphatidylinositol phospholipase C activity; P:signal transduction; F:calcium ion binding; P:lipid metabolic process; P:lipid catabolic process; F:phosphoric diester hydrolase activity; F:signal transducer activity; P:intracellular signal transduction; C:intracellular; F:hydrolase activity
TRINITY_DN30395_c1_g1_i1	PREDICTED: 1-phosphatidylinositol 4,5-bisphosphate phosphodiesterase delta-3-A-like	10	F:GO:0004435; P:GO:0007165; F:GO:0005509; P:GO:0006629; P:GO:0016042; F:GO:0008081; F:GO:0004871; P:GO:0035556; C:GO:0005622; F:GO:0016787	F:phosphatidylinositol phospholipase C activity; P:signal transduction; F:calcium ion binding; P:lipid metabolic process; P:lipid catabolic process; F:phosphoric diester hydrolase activity; F:signal transducer activity; P:intracellular signal transduction; C:intracellular; F:hydrolase activity
TRINITY_DN30403_c0_g1_i1	PREDICTED: guanine nucleotide-binding protein subunit alpha-11-like	11	F:GO:0000166; F:GO:0005525; F:GO:0001664; P:GO:0007186; P:GO:0007165; F:GO:0003924; F:GO:0019001; P:GO:0008152; F:GO:0031683; P:GO:0060158; F:GO:0004871	F:nucleotide binding; F:GTP binding; F:G-protein coupled receptor binding; P:G-protein coupled receptor signaling pathway; P:signal transduction; F:GTPase activity; F:guanyl nucleotide binding; P:metabolic process; F:G-protein beta/gamma-subunit complex binding; P:phospholipase C-activating dopamine receptor signaling pathway; F:signal transducer activity
TRINITY_DN30406_c0_g1_i1	PREDICTED: kinesin-like protein KIF13B	8	F:GO:0000166; F:GO:0005524; F:GO:0003777; P:GO:0008152; C:GO:0005871; P:GO:0007018; F:GO:0008017; C:GO:0005874	F:nucleotide binding; F:ATP binding; F:microtubule motor activity; P:metabolic process; C:kinesin complex; P:microtubule-based movement; F:microtubule binding; C:microtubule
TRINITY_DN30408_c0_g1_i1	hypothetical protein EH28_08138	2	C:GO:0016020; C:GO:0016021	C:membrane; C:integral component of membrane
TRINITY_DN30428_c0_g2_i1	Transposable element Tcb1 transposase	3	F:GO:0003677; P:GO:0015074; P:GO:0006313	F:DNA binding; P:DNA integration; P:transposition, DNA-mediated
TRINITY_DN30430_c0_g1_i1	PREDICTED: 3-oxo-5-beta-steroid 4-dehydrogenase-like	2	F:GO:0016491; P:GO:0055114	F:oxidoreductase activity; P:oxidation-reduction process
TRINITY_DN30468_c0_g1_i1	G-rich sequence factor 1	2	F:GO:0000166; F:GO:0003676	F:nucleotide binding; F:nucleic acid binding
TRINITY_DN30479_c0_g2_i1	PREDICTED: semaphorin-4A-like, partial	2	C:GO:0016020; C:GO:0016021	C:membrane; C:integral component of membrane
TRINITY_DN30486_c0_g2_i1	reverse transcriptase, partial	4	P:GO:0090305; F:GO:0003964; F:GO:0004519; P:GO:0006278	P:nucleic acid phosphodiester bond hydrolysis; F:RNA-directed DNA polymerase activity; F:endonuclease activity; P:RNA-dependent DNA biosynthetic process
TRINITY_DN30486_c1_g1_i1	reverse transcriptase, partial	3	F:GO:0003964; F:GO:0008270; P:GO:0006278	F:RNA-directed DNA polymerase activity; F:zinc ion binding; P:RNA-dependent DNA biosynthetic process
TRINITY_DN30491_c0_g1_i1	orf1	6	F:GO:0016706; C:GO:0016020; C:GO:0016021; P:GO:0055114; F:GO:0008168; P:GO:0032259	F:oxidoreductase activity, acting on paired donors, with incorporation or reduction of molecular oxygen, 2-oxoglutarate as one donor, and incorporation of one atom each of oxygen into both donors; C:membrane; C:integral component of membrane; P:oxidation-reduction process; F:methyltransferase activity; P:methylation
TRINITY_DN30491_c0_g1_i2	orf1	6	F:GO:0016706; C:GO:0016020; C:GO:0016021; P:GO:0055114; F:GO:0008168; P:GO:0032259	F:oxidoreductase activity, acting on paired donors, with incorporation or reduction of molecular oxygen, 2-oxoglutarate as one donor, and incorporation of one atom each of oxygen into both donors; C:membrane; C:integral component of membrane; P:oxidation-reduction process; F:methyltransferase activity; P:methylation
TRINITY_DN30515_c0_g1_i1	Complement C3	4	C:GO:0005615; F:GO:0004866; P:GO:0010951; C:GO:0005576	C:extracellular space; F:endopeptidase inhibitor activity; P:negative regulation of endopeptidase activity; C:extracellular region
TRINITY_DN30520_c0_g1_i1	PREDICTED: zinc finger SWIM domain-containing protein 6, partial	1	F:GO:0008270	F:zinc ion binding
TRINITY_DN30522_c0_g2_i1	PREDICTED: acylphosphatase-2	3	F:GO:0003998; P:GO:0008152; F:GO:0016787	F:acylphosphatase activity; P:metabolic process; F:hydrolase activity
TRINITY_DN30524_c0_g1_i1	PREDICTED: zinc finger protein ZFPM2	1	F:GO:0046872	F:metal ion binding
TRINITY_DN30539_c0_g1_i1	PREDICTED: leucine-rich repeat-containing G-protein coupled receptor 5-like, partial	7	F:GO:0003677; F:GO:0004930; F:GO:0003700; P:GO:0007186; C:GO:0016020; C:GO:0016021; P:GO:0006355	F:DNA binding; F:G-protein coupled receptor activity; F:transcription factor activity, sequence-specific DNA binding; P:G-protein coupled receptor signaling pathway; C:membrane; C:integral component of membrane; P:regulation of transcription, DNA-templated
TRINITY_DN30544_c0_g1_i1	Polypeptide N-acetylgalactosaminyltransferase 3	8	F:GO:0016757; C:GO:0016020; C:GO:0016021; P:GO:0006486; C:GO:0000139; C:GO:0005794; F:GO:0016740; F:GO:0030246	F:transferase activity, transferring glycosyl groups; C:membrane; C:integral component of membrane; P:protein glycosylation; C:Golgi membrane; C:Golgi apparatus; F:transferase activity; F:carbohydrate binding
TRINITY_DN30554_c0_g1_i1	PREDICTED: tandem C2 domains nuclear protein	1	C:GO:0005634	C:nucleus
TRINITY_DN30554_c0_g1_i2	PREDICTED: tandem C2 domains nuclear protein	1	C:GO:0005634	C:nucleus
TRINITY_DN30582_c0_g1_i1	ADAMTS-like protein 3, partial	5	F:GO:0008270; P:GO:0006508; F:GO:0008233; C:GO:0005578; F:GO:0008237	F:zinc ion binding; P:proteolysis; F:peptidase activity; C:proteinaceous extracellular matrix; F:metallopeptidase activity
TRINITY_DN30585_c1_g1_i1	PREDICTED: uncharacterized protein LOC105897445	3	C:GO:0016592; F:GO:0001104; P:GO:0006357	C:mediator complex; F:RNA polymerase II transcription cofactor activity; P:regulation of transcription from RNA polymerase II promoter
TRINITY_DN30717_c0_g1_i1	Cyclin-Y	2	F:GO:0019901; P:GO:0000079	F:protein kinase binding; P:regulation of cyclin-dependent protein serine/threonine kinase activity
TRINITY_DN3073_c0_g1_i1	PREDICTED: beta-1,3-galactosyltransferase 1-like	6	F:GO:0000166; F:GO:0005524; F:GO:0004672; P:GO:0016310; P:GO:0006468; F:GO:0016301	F:nucleotide binding; F:ATP binding; F:protein kinase activity; P:phosphorylation; P:protein phosphorylation; F:kinase activity
TRINITY_DN30752_c0_g1_i1	Cytochrome c oxidase subunit 8A, mitochondrial	4	F:GO:0004129; C:GO:0016020; C:GO:0016021; P:GO:1902600	F:cytochrome-c oxidase activity; C:membrane; C:integral component of membrane; P:hydrogen ion transmembrane transport
TRINITY_DN30754_c0_g1_i1	Collagen alpha-6(IV) chain	3	C:GO:0005581; F:GO:0005201; C:GO:0005578	C:collagen trimer; F:extracellular matrix structural constituent; C:proteinaceous extracellular matrix
TRINITY_DN30760_c0_g1_i1	PREDICTED: chromodomain-helicase-DNA-binding protein 5-like, partial	11	F:GO:0003676; F:GO:0003677; C:GO:0005634; F:GO:0005524; F:GO:0008270; F:GO:0046872; P:GO:0008152; F:GO:0016818; P:GO:0006355; F:GO:0008026; F:GO:0004386	F:nucleic acid binding; F:DNA binding; C:nucleus; F:ATP binding; F:zinc ion binding; F:metal ion binding; P:metabolic process; F:hydrolase activity, acting on acid anhydrides, in phosphorus-containing anhydrides; P:regulation of transcription, DNA-templated; F:ATP-dependent helicase activity; F:helicase activity
TRINITY_DN30760_c1_g1_i1	PREDICTED: chromodomain-helicase-DNA-binding protein 5	29	P:GO:0006325; P:GO:0043967; P:GO:0008285; P:GO:0007399; F:GO:0008026; F:GO:0004386; P:GO:0021895; F:GO:0000166; P:GO:0098532; F:GO:0005524; F:GO:0008270; P:GO:0060850; P:GO:0006351; P:GO:0007283; P:GO:0008152; F:GO:0016818; P:GO:0006355; P:GO:0035093; P:GO:1901798; F:GO:0061628; F:GO:0003676; C:GO:0000792; F:GO:0003677; C:GO:0005634; F:GO:0046872; C:GO:0016020; C:GO:0016581; P:GO:0030154; F:GO:00…	P:chromatin organization; P:histone H4 acetylation; P:negative regulation of cell proliferation; P:nervous system development; F:ATP-dependent helicase activity; F:helicase activity; P:cerebral cortex neuron differentiation; F:nucleotide binding; P:histone H3-K27 trimethylation; F:ATP binding; F:zinc ion binding; P:regulation of transcription involved in cell fate commitment; P:transcription, DNA…
TRINITY_DN30761_c1_g1_i1	PREDICTED: immunoglobulin superfamily member 21 isoform X1	4	P:GO:0008150; C:GO:0016020; C:GO:0016021; F:GO:0003674	P:biological_process; C:membrane; C:integral component of membrane; F:molecular_function
TRINITY_DN30796_c0_g1_i1	Histone-lysine N-methyltransferase NSD3	8	C:GO:0005634; F:GO:0008270; P:GO:0034968; F:GO:0046872; F:GO:0018024; F:GO:0008168; F:GO:0016740; P:GO:0032259	C:nucleus; F:zinc ion binding; P:histone lysine methylation; F:metal ion binding; F:histone-lysine N-methyltransferase activity; F:methyltransferase activity; F:transferase activity; P:methylation
TRINITY_DN30820_c0_g1_i2	PREDICTED: uncharacterized protein LOC103367404	2	C:GO:0016020; C:GO:0016021	C:membrane; C:integral component of membrane
TRINITY_DN30839_c0_g1_i1	PREDICTED: nuclear factor 7, brain-like	3	F:GO:0008270; F:GO:0046872; C:GO:0005622	F:zinc ion binding; F:metal ion binding; C:intracellular
TRINITY_DN30892_c1_g1_i1	unnamed protein product, partial	7	C:GO:0005667; C:GO:0005634; F:GO:0003700; C:GO:0005737; P:GO:0006351; P:GO:0006355; F:GO:0046983	C:transcription factor complex; C:nucleus; F:transcription factor activity, sequence-specific DNA binding; C:cytoplasm; P:transcription, DNA-templated; P:regulation of transcription, DNA-templated; F:protein dimerization activity
TRINITY_DN3091_c0_g1_i1	PREDICTED: cocaine- and amphetamine-regulated transcript protein-like	10	C:GO:0005623; C:GO:0005615; P:GO:0000186; P:GO:0001678; P:GO:0007186; P:GO:0032099; C:GO:0016020; C:GO:0016021; P:GO:0009267; P:GO:0008343	C:cell; C:extracellular space; P:activation of MAPKK activity; P:cellular glucose homeostasis; P:G-protein coupled receptor signaling pathway; P:negative regulation of appetite; C:membrane; C:integral component of membrane; P:cellular response to starvation; P:adult feeding behavior
TRINITY_DN31009_c0_g1_i1	Dipeptidyl aminopeptidase-like protein 6	4	C:GO:0016020; P:GO:0006508; C:GO:0016021; F:GO:0008236	C:membrane; P:proteolysis; C:integral component of membrane; F:serine-type peptidase activity
TRINITY_DN31072_c0_g1_i1	PREDICTED: plexin-A2	6	P:GO:0003403; P:GO:0007165; C:GO:0016020; C:GO:0016021; F:GO:0017154; P:GO:0071526	P:optic vesicle formation; P:signal transduction; C:membrane; C:integral component of membrane; F:semaphorin receptor activity; P:semaphorin-plexin signaling pathway
TRINITY_DN31077_c0_g1_i2	Transposable element Tcb1 transposase	13	P:GO:0060030; C:GO:0016607; P:GO:0007223; P:GO:0060026; P:GO:0060028; C:GO:0005622; C:GO:0005886; F:GO:0003676; C:GO:0005634; P:GO:0042074; C:GO:0005829; P:GO:0051209; F:GO:0017147	P:dorsal convergence; C:nuclear speck; P:Wnt signaling pathway, calcium modulating pathway; P:convergent extension; P:convergent extension involved in axis elongation; C:intracellular; C:plasma membrane; F:nucleic acid binding; C:nucleus; P:cell migration involved in gastrulation; C:cytosol; P:release of sequestered calcium ion into cytosol; F:Wnt-protein binding
TRINITY_DN31102_c0_g1_i1	PREDICTED: serotransferrin-like	6	P:GO:0055072; C:GO:0005615; P:GO:0006811; F:GO:0046872; C:GO:0005576; P:GO:0006810	P:iron ion homeostasis; C:extracellular space; P:ion transport; F:metal ion binding; C:extracellular region; P:transport
TRINITY_DN3110_c0_g1_i1	Serine/threonine-protein kinase MARK1	6	F:GO:0000166; F:GO:0005524; F:GO:0004672; P:GO:0016310; P:GO:0006468; F:GO:0016301	F:nucleotide binding; F:ATP binding; F:protein kinase activity; P:phosphorylation; P:protein phosphorylation; F:kinase activity
TRINITY_DN31110_c0_g1_i2	PREDICTED: uncharacterized protein LOC104938844, partial	4	F:GO:0016758; P:GO:0008152; C:GO:0016020; C:GO:0016021	F:transferase activity, transferring hexosyl groups; P:metabolic process; C:membrane; C:integral component of membrane
TRINITY_DN31114_c0_g1_i1	Protein arginine N-methyltransferase 7	10	P:GO:0045905; F:GO:0003723; F:GO:0003746; F:GO:0043022; F:GO:0008168; P:GO:0006452; F:GO:0016740; P:GO:0006479; P:GO:0045901; P:GO:0032259	P:positive regulation of translational termination; F:RNA binding; F:translation elongation factor activity; F:ribosome binding; F:methyltransferase activity; P:translational frameshifting; F:transferase activity; P:protein methylation; P:positive regulation of translational elongation; P:methylation
TRINITY_DN31123_c0_g1_i1	PREDICTED: mucin-2-like	1	C:GO:0005814	C:centriole
TRINITY_DN31127_c1_g1_i1	PREDICTED: receptor-type tyrosine-protein phosphatase delta-like	9	F:GO:0004721; F:GO:0004725; P:GO:0006470; C:GO:0016020; C:GO:0016021; F:GO:0016791; P:GO:0016311; P:GO:0035335; F:GO:0016787	F:phosphoprotein phosphatase activity; F:protein tyrosine phosphatase activity; P:protein dephosphorylation; C:membrane; C:integral component of membrane; F:phosphatase activity; P:dephosphorylation; P:peptidyl-tyrosine dephosphorylation; F:hydrolase activity
TRINITY_DN31142_c0_g3_i1	PREDICTED: calcium/calmodulin-dependent protein kinase type II subunit alpha-like, partial	16	P:GO:0046777; F:GO:0004683; F:GO:0004672; F:GO:0004674; C:GO:0005840; P:GO:0006468; P:GO:0003146; P:GO:0006412; F:GO:0000166; F:GO:0005524; F:GO:0005516; F:GO:0003735; C:GO:0030529; P:GO:0016310; F:GO:0016740; F:GO:0016301	P:protein autophosphorylation; F:calmodulin-dependent protein kinase activity; F:protein kinase activity; F:protein serine/threonine kinase activity; C:ribosome; P:protein phosphorylation; P:heart jogging; P:translation; F:nucleotide binding; F:ATP binding; F:calmodulin binding; F:structural constituent of ribosome; C:intracellular ribonucleoprotein complex; P:phosphorylation; F:transferase activ…
TRINITY_DN31142_c0_g4_i1	PREDICTED: calcium/calmodulin-dependent protein kinase type II subunit alpha-like, partial	16	P:GO:0046777; F:GO:0004683; F:GO:0004672; F:GO:0004674; C:GO:0005840; P:GO:0006468; P:GO:0003146; P:GO:0006412; F:GO:0000166; F:GO:0005524; F:GO:0005516; F:GO:0003735; C:GO:0030529; P:GO:0016310; F:GO:0016740; F:GO:0016301	P:protein autophosphorylation; F:calmodulin-dependent protein kinase activity; F:protein kinase activity; F:protein serine/threonine kinase activity; C:ribosome; P:protein phosphorylation; P:heart jogging; P:translation; F:nucleotide binding; F:ATP binding; F:calmodulin binding; F:structural constituent of ribosome; C:intracellular ribonucleoprotein complex; P:phosphorylation; F:transferase activ…
TRINITY_DN31150_c0_g1_i1	ReO_6	6	F:GO:0016706; C:GO:0016020; C:GO:0016021; P:GO:0055114; F:GO:0008168; P:GO:0032259	F:oxidoreductase activity, acting on paired donors, with incorporation or reduction of molecular oxygen, 2-oxoglutarate as one donor, and incorporation of one atom each of oxygen into both donors; C:membrane; C:integral component of membrane; P:oxidation-reduction process; F:methyltransferase activity; P:methylation
TRINITY_DN31164_c0_g1_i1	tubulin alpha-4A chain	11	F:GO:0000166; F:GO:0005525; C:GO:0005856; C:GO:0005737; P:GO:0048741; F:GO:0003924; P:GO:0008152; F:GO:0005200; P:GO:0014823; C:GO:0005874; P:GO:0007017	F:nucleotide binding; F:GTP binding; C:cytoskeleton; C:cytoplasm; P:skeletal muscle fiber development; F:GTPase activity; P:metabolic process; F:structural constituent of cytoskeleton; P:response to activity; C:microtubule; P:microtubule-based process
TRINITY_DN31164_c0_g1_i2	unnamed protein product	11	F:GO:0000166; F:GO:0005525; C:GO:0005856; C:GO:0005737; P:GO:0048741; F:GO:0003924; P:GO:0008152; F:GO:0005200; P:GO:0014823; C:GO:0005874; P:GO:0007017	F:nucleotide binding; F:GTP binding; C:cytoskeleton; C:cytoplasm; P:skeletal muscle fiber development; F:GTPase activity; P:metabolic process; F:structural constituent of cytoskeleton; P:response to activity; C:microtubule; P:microtubule-based process
TRINITY_DN31184_c0_g1_i1	Sodium-dependent phosphate transport protein 2B	7	F:GO:0015321; P:GO:0006817; P:GO:0044341; C:GO:0016020; C:GO:0016021; C:GO:0016324; C:GO:0005886	F:sodium-dependent phosphate transmembrane transporter activity; P:phosphate ion transport; P:sodium-dependent phosphate transport; C:membrane; C:integral component of membrane; C:apical plasma membrane; C:plasma membrane
TRINITY_DN31184_c1_g1_i1	PREDICTED: sodium-dependent phosphate transport protein 2B	7	F:GO:0015321; P:GO:0006817; P:GO:0044341; C:GO:0016020; C:GO:0016021; C:GO:0016324; C:GO:0005886	F:sodium-dependent phosphate transmembrane transporter activity; P:phosphate ion transport; P:sodium-dependent phosphate transport; C:membrane; C:integral component of membrane; C:apical plasma membrane; C:plasma membrane
TRINITY_DN31219_c0_g1_i1	PREDICTED: potassium channel subfamily K member 3 isoform X1	12	C:GO:0005887; P:GO:0006811; P:GO:0060047; P:GO:0071805; C:GO:0016020; C:GO:0016021; F:GO:0005252; P:GO:0014866; F:GO:0005267; P:GO:0030322; P:GO:0006810; F:GO:0022841	C:integral component of plasma membrane; P:ion transport; P:heart contraction; P:potassium ion transmembrane transport; C:membrane; C:integral component of membrane; F:open rectifier potassium channel activity; P:skeletal myofibril assembly; F:potassium channel activity; P:stabilization of membrane potential; P:transport; F:potassium ion leak channel activity
TRINITY_DN31222_c1_g1_i1	Hypothetical protein EH28_07568	1	F:GO:0003677	F:DNA binding
TRINITY_DN31233_c1_g1_i1	Zinc finger protein 536	5	F:GO:0003676; P:GO:0035023; F:GO:0046872; F:GO:0005089; P:GO:0043547	F:nucleic acid binding; P:regulation of Rho protein signal transduction; F:metal ion binding; F:Rho guanyl-nucleotide exchange factor activity; P:positive regulation of GTPase activity
TRINITY_DN31237_c0_g1_i1	PREDICTED: LOW QUALITY PROTEIN: dynein heavy chain 5, axonemal	7	F:GO:0000166; F:GO:0016887; F:GO:0005524; F:GO:0003777; P:GO:0008152; C:GO:0030286; P:GO:0007018	F:nucleotide binding; F:ATPase activity; F:ATP binding; F:microtubule motor activity; P:metabolic process; C:dynein complex; P:microtubule-based movement
TRINITY_DN31237_c0_g1_i2	Dynein heavy chain 5, axonemal	7	F:GO:0000166; F:GO:0016887; F:GO:0005524; F:GO:0003777; P:GO:0008152; C:GO:0030286; P:GO:0007018	F:nucleotide binding; F:ATPase activity; F:ATP binding; F:microtubule motor activity; P:metabolic process; C:dynein complex; P:microtubule-based movement
TRINITY_DN31243_c0_g1_i1	PREDICTED: RILP-like protein 1	9	P:GO:0072583; F:GO:0003779; C:GO:0005905; P:GO:0006915; F:GO:0035091; F:GO:0030276; F:GO:0005543; C:GO:0030136; P:GO:0006897	P:clathrin-dependent endocytosis; F:actin binding; C:clathrin-coated pit; P:apoptotic process; F:phosphatidylinositol binding; F:clathrin binding; F:phospholipid binding; C:clathrin-coated vesicle; P:endocytosis
TRINITY_DN31243_c0_g1_i3	PREDICTED: RILP-like protein 1	9	P:GO:0072583; F:GO:0003779; C:GO:0005905; P:GO:0006915; F:GO:0035091; F:GO:0030276; F:GO:0005543; C:GO:0030136; P:GO:0006897	P:clathrin-dependent endocytosis; F:actin binding; C:clathrin-coated pit; P:apoptotic process; F:phosphatidylinositol binding; F:clathrin binding; F:phospholipid binding; C:clathrin-coated vesicle; P:endocytosis
TRINITY_DN31247_c0_g1_i1	PREDICTED: chordin	17	P:GO:0035143; P:GO:0061371; P:GO:0035162; P:GO:0060030; P:GO:0007275; P:GO:0003143; P:GO:0043049; P:GO:0007368; P:GO:0009953; P:GO:0030514; P:GO:0009948; P:GO:0048264; P:GO:0001756; P:GO:0070121; P:GO:2000223; P:GO:0001947; P:GO:0010159	P:caudal fin morphogenesis; P:determination of heart left/right asymmetry; P:embryonic hemopoiesis; P:dorsal convergence; P:multicellular organism development; P:embryonic heart tube morphogenesis; P:otic placode formation; P:determination of left/right symmetry; P:dorsal/ventral pattern formation; P:negative regulation of BMP signaling pathway; P:anterior/posterior axis specification; P:determin…
TRINITY_DN31253_c0_g1_i1	complement component C3	4	C:GO:0005615; F:GO:0004866; P:GO:0010951; C:GO:0005576	C:extracellular space; F:endopeptidase inhibitor activity; P:negative regulation of endopeptidase activity; C:extracellular region
TRINITY_DN31259_c0_g1_i1	unnamed protein product	3	F:GO:0005524; F:GO:0004672; P:GO:0006468	F:ATP binding; F:protein kinase activity; P:protein phosphorylation
TRINITY_DN31265_c0_g2_i1	Zinc finger and SCAN domain-containing protein 2	2	F:GO:0003676; F:GO:0046872	F:nucleic acid binding; F:metal ion binding
TRINITY_DN31282_c0_g1_i1	Dual specificity testis-specific protein kinase 2	5	F:GO:0005524; F:GO:0004672; P:GO:0016310; P:GO:0006468; F:GO:0016301	F:ATP binding; F:protein kinase activity; P:phosphorylation; P:protein phosphorylation; F:kinase activity
TRINITY_DN31293_c0_g1_i1	PREDICTED: neuronal pentraxin-1-like	3	P:GO:0008152; P:GO:0042742; F:GO:0008745	P:metabolic process; P:defense response to bacterium; F:N-acetylmuramoyl-L-alanine amidase activity
TRINITY_DN31293_c0_g2_i1	PREDICTED: neuronal pentraxin-1-like	3	P:GO:0008152; P:GO:0042742; F:GO:0008745	P:metabolic process; P:defense response to bacterium; F:N-acetylmuramoyl-L-alanine amidase activity
TRINITY_DN31293_c0_g3_i1	PREDICTED: neuronal pentraxin-1-like	3	P:GO:0008152; P:GO:0042742; F:GO:0008745	P:metabolic process; P:defense response to bacterium; F:N-acetylmuramoyl-L-alanine amidase activity
TRINITY_DN31295_c0_g1_i1	PREDICTED: tumor necrosis factor ligand superfamily member 6-like	8	P:GO:0006955; P:GO:0030903; P:GO:0045919; C:GO:0016020; P:GO:0006915; C:GO:0016021; F:GO:0005164; C:GO:0005622	P:immune response; P:notochord development; P:positive regulation of cytolysis; C:membrane; P:apoptotic process; C:integral component of membrane; F:tumor necrosis factor receptor binding; C:intracellular
TRINITY_DN31298_c0_g1_i1	PREDICTED: uncharacterized protein LOC102314602 isoform X2	4	P:GO:0007160; F:GO:0008270; C:GO:0005856; F:GO:0046872	P:cell-matrix adhesion; F:zinc ion binding; C:cytoskeleton; F:metal ion binding
TRINITY_DN31298_c1_g1_i1	PREDICTED: paxillin isoform X3	4	P:GO:0007160; F:GO:0008270; C:GO:0005856; F:GO:0046872	P:cell-matrix adhesion; F:zinc ion binding; C:cytoskeleton; F:metal ion binding
TRINITY_DN31308_c0_g1_i1	PREDICTED: leucine-rich repeat-containing G-protein coupled receptor 4	4	F:GO:0004930; P:GO:0007186; C:GO:0016020; C:GO:0016021	F:G-protein coupled receptor activity; P:G-protein coupled receptor signaling pathway; C:membrane; C:integral component of membrane
TRINITY_DN31311_c0_g1_i1	PREDICTED: opsin-3	11	F:GO:0004930; P:GO:0007186; P:GO:0007165; F:GO:0009881; C:GO:0016020; C:GO:0016021; P:GO:0018298; P:GO:0007601; F:GO:0004871; P:GO:0007602; P:GO:0050896	F:G-protein coupled receptor activity; P:G-protein coupled receptor signaling pathway; P:signal transduction; F:photoreceptor activity; C:membrane; C:integral component of membrane; P:protein-chromophore linkage; P:visual perception; F:signal transducer activity; P:phototransduction; P:response to stimulus
TRINITY_DN31311_c0_g1_i2	PREDICTED: opsin-3	11	F:GO:0004930; P:GO:0007186; P:GO:0007165; F:GO:0009881; C:GO:0016020; C:GO:0016021; P:GO:0018298; P:GO:0007601; F:GO:0004871; P:GO:0007602; P:GO:0050896	F:G-protein coupled receptor activity; P:G-protein coupled receptor signaling pathway; P:signal transduction; F:photoreceptor activity; C:membrane; C:integral component of membrane; P:protein-chromophore linkage; P:visual perception; F:signal transducer activity; P:phototransduction; P:response to stimulus
TRINITY_DN31317_c0_g1_i1	PREDICTED: uncharacterized protein LOC106675885	8	F:GO:0003964; F:GO:0016706; C:GO:0016020; C:GO:0016021; P:GO:0006278; P:GO:0055114; F:GO:0008168; P:GO:0032259	F:RNA-directed DNA polymerase activity; F:oxidoreductase activity, acting on paired donors, with incorporation or reduction of molecular oxygen, 2-oxoglutarate as one donor, and incorporation of one atom each of oxygen into both donors; C:membrane; C:integral component of membrane; P:RNA-dependent DNA biosynthetic process; P:oxidation-reduction process; F:methyltransferase activity; P:methylation
TRINITY_DN31322_c0_g1_i1	PREDICTED: pterin-4-alpha-carbinolamine dehydratase 2	2	P:GO:0006729; F:GO:0008124	P:tetrahydrobiopterin biosynthetic process; F:4-alpha-hydroxytetrahydrobiopterin dehydratase activity
TRINITY_DN31330_c0_g1_i1	PREDICTED: forkhead box C1-A-like	4	F:GO:0003677; F:GO:0003700; P:GO:0006355; F:GO:0043565	F:DNA binding; F:transcription factor activity, sequence-specific DNA binding; P:regulation of transcription, DNA-templated; F:sequence-specific DNA binding
TRINITY_DN31330_c0_g2_i1	PREDICTED: forkhead box C1-A-like	4	F:GO:0003677; F:GO:0003700; P:GO:0006355; F:GO:0043565	F:DNA binding; F:transcription factor activity, sequence-specific DNA binding; P:regulation of transcription, DNA-templated; F:sequence-specific DNA binding
TRINITY_DN31330_c1_g1_i1	PREDICTED: forkhead box C1-A-like	11	F:GO:0003677; P:GO:0043009; F:GO:0003700; P:GO:0001568; P:GO:0001889; P:GO:0001944; P:GO:0043010; P:GO:0006355; F:GO:0043565; P:GO:0043114; P:GO:0090171	F:DNA binding; P:chordate embryonic development; F:transcription factor activity, sequence-specific DNA binding; P:blood vessel development; P:liver development; P:vasculature development; P:camera-type eye development; P:regulation of transcription, DNA-templated; F:sequence-specific DNA binding; P:regulation of vascular permeability; P:chondrocyte morphogenesis
TRINITY_DN31345_c0_g1_i3	PREDICTED: remodeling and spacing factor 1-like	2	F:GO:0008270; F:GO:0046872	F:zinc ion binding; F:metal ion binding
TRINITY_DN31345_c0_g1_i4	Remodeling and spacing factor 1	2	F:GO:0008270; F:GO:0046872	F:zinc ion binding; F:metal ion binding
TRINITY_DN31351_c0_g1_i1	PREDICTED: probable G-protein coupled receptor 156	5	F:GO:0004930; F:GO:0004965; P:GO:0007186; C:GO:0016020; C:GO:0016021	F:G-protein coupled receptor activity; F:G-protein coupled GABA receptor activity; P:G-protein coupled receptor signaling pathway; C:membrane; C:integral component of membrane
TRINITY_DN31355_c0_g1_i1	PREDICTED: A disintegrin and metalloproteinase with thrombospondin motifs 14	8	F:GO:0008270; P:GO:0007229; P:GO:0006508; F:GO:0008233; C:GO:0031012; F:GO:0004222; C:GO:0005578; F:GO:0008237	F:zinc ion binding; P:integrin-mediated signaling pathway; P:proteolysis; F:peptidase activity; C:extracellular matrix; F:metalloendopeptidase activity; C:proteinaceous extracellular matrix; F:metallopeptidase activity
TRINITY_DN31356_c0_g1_i2	hypothetical protein EH28_19685	2	C:GO:0016020; C:GO:0016021	C:membrane; C:integral component of membrane
TRINITY_DN31363_c0_g1_i1	PREDICTED: mitogen-activated protein kinase 14A-like	11	F:GO:0000166; P:GO:0000165; F:GO:0005524; F:GO:0004707; F:GO:0004672; P:GO:0016310; F:GO:0016740; F:GO:0004674; P:GO:0006468; F:GO:0016301; C:GO:0005622	F:nucleotide binding; P:MAPK cascade; F:ATP binding; F:MAP kinase activity; F:protein kinase activity; P:phosphorylation; F:transferase activity; F:protein serine/threonine kinase activity; P:protein phosphorylation; F:kinase activity; C:intracellular
TRINITY_DN31373_c0_g1_i1	Cyclin-dependent kinase 18	6	F:GO:0000166; F:GO:0005524; F:GO:0004672; P:GO:0016310; P:GO:0006468; F:GO:0016301	F:nucleotide binding; F:ATP binding; F:protein kinase activity; P:phosphorylation; P:protein phosphorylation; F:kinase activity
TRINITY_DN31373_c0_g1_i3	Cyclin-dependent kinase 18	6	F:GO:0000166; F:GO:0005524; F:GO:0004672; P:GO:0016310; P:GO:0006468; F:GO:0016301	F:nucleotide binding; F:ATP binding; F:protein kinase activity; P:phosphorylation; P:protein phosphorylation; F:kinase activity
TRINITY_DN31374_c0_g1_i1	PREDICTED: fatty acid-binding protein, brain-like	3	F:GO:0008289; P:GO:0006810; F:GO:0005215	F:lipid binding; P:transport; F:transporter activity
TRINITY_DN31378_c0_g2_i1	Cytoplasmic protein NCK1	3	C:GO:0005802; P:GO:0016192; F:GO:0005086	C:trans-Golgi network; P:vesicle-mediated transport; F:ARF guanyl-nucleotide exchange factor activity
TRINITY_DN31389_c0_g1_i1	PREDICTED: synapsin-1 isoform X1	5	F:GO:0005524; F:GO:0003824; C:GO:0008021; P:GO:0008152; P:GO:0007269	F:ATP binding; F:catalytic activity; C:synaptic vesicle; P:metabolic process; P:neurotransmitter secretion
TRINITY_DN31390_c0_g1_i1	ATP synthase subunit g, mitochondrial	3	C:GO:0000276; F:GO:0015078; P:GO:0015986	C:mitochondrial proton-transporting ATP synthase complex, coupling factor F(o); F:hydrogen ion transmembrane transporter activity; P:ATP synthesis coupled proton transport
TRINITY_DN31392_c0_g1_i1	PREDICTED: MICOS complex subunit MIC10 isoform X1	3	C:GO:0016020; C:GO:0016021; C:GO:0061617	C:membrane; C:integral component of membrane; C:MICOS complex
TRINITY_DN31394_c0_g1_i1	PREDICTED: tumor necrosis factor receptor superfamily member 5-like	2	C:GO:0016020; C:GO:0016021	C:membrane; C:integral component of membrane
TRINITY_DN31395_c0_g1_i1	PREDICTED: mineralocorticoid receptor	10	F:GO:0003677; C:GO:0005634; F:GO:0003700; F:GO:0008270; F:GO:0046872; P:GO:0006351; F:GO:0003707; P:GO:0006355; F:GO:0043565; P:GO:0043401	F:DNA binding; C:nucleus; F:transcription factor activity, sequence-specific DNA binding; F:zinc ion binding; F:metal ion binding; P:transcription, DNA-templated; F:steroid hormone receptor activity; P:regulation of transcription, DNA-templated; F:sequence-specific DNA binding; P:steroid hormone mediated signaling pathway
TRINITY_DN31395_c1_g1_i1	PREDICTED: mineralocorticoid receptor	10	F:GO:0003677; C:GO:0005634; F:GO:0003700; F:GO:0008270; F:GO:0046872; P:GO:0006351; F:GO:0003707; P:GO:0006355; F:GO:0043565; P:GO:0043401	F:DNA binding; C:nucleus; F:transcription factor activity, sequence-specific DNA binding; F:zinc ion binding; F:metal ion binding; P:transcription, DNA-templated; F:steroid hormone receptor activity; P:regulation of transcription, DNA-templated; F:sequence-specific DNA binding; P:steroid hormone mediated signaling pathway
TRINITY_DN31396_c0_g1_i1	E3 ubiquitin-protein ligase TRIM63	3	F:GO:0008270; F:GO:0046872; C:GO:0005622	F:zinc ion binding; F:metal ion binding; C:intracellular
TRINITY_DN31396_c1_g1_i1	E3 ubiquitin-protein ligase TRIM63	3	F:GO:0008270; F:GO:0046872; C:GO:0005622	F:zinc ion binding; F:metal ion binding; C:intracellular
TRINITY_DN31410_c0_g1_i1	PREDICTED: glutamate decarboxylase 1-like isoform X2	5	F:GO:0030170; F:GO:0003824; F:GO:0016829; P:GO:0019752; F:GO:0016831	F:pyridoxal phosphate binding; F:catalytic activity; F:lyase activity; P:carboxylic acid metabolic process; F:carboxy-lyase activity
TRINITY_DN31412_c0_g1_i1	Peroxisome proliferator-activated receptor gamma coactivator 1-beta	2	F:GO:0000166; P:GO:0048593	F:nucleotide binding; P:camera-type eye morphogenesis
TRINITY_DN31418_c0_g1_i1	PREDICTED: guanine nucleotide-binding protein G(I)/G(S)/G(O) subunit gamma-5-like	6	C:GO:0005834; P:GO:0007186; P:GO:0007165; C:GO:0016020; F:GO:0004871; C:GO:0005886	C:heterotrimeric G-protein complex; P:G-protein coupled receptor signaling pathway; P:signal transduction; C:membrane; F:signal transducer activity; C:plasma membrane
TRINITY_DN31426_c0_g1_i1	Protein FAM69C	2	C:GO:0016020; C:GO:0016021	C:membrane; C:integral component of membrane
TRINITY_DN31426_c1_g1_i1	PREDICTED: protein FAM69C, partial	2	C:GO:0016020; C:GO:0016021	C:membrane; C:integral component of membrane
TRINITY_DN31428_c0_g1_i3	PREDICTED: diacylglycerol kinase eta isoform X2	9	F:GO:0000166; F:GO:0005524; F:GO:0004143; P:GO:0016310; F:GO:0016740; P:GO:0007205; F:GO:0016301; P:GO:0035556; C:GO:0005622	F:nucleotide binding; F:ATP binding; F:diacylglycerol kinase activity; P:phosphorylation; F:transferase activity; P:protein kinase C-activating G-protein coupled receptor signaling pathway; F:kinase activity; P:intracellular signal transduction; C:intracellular
TRINITY_DN31428_c0_g1_i4	PREDICTED: diacylglycerol kinase eta isoform X2	9	F:GO:0000166; F:GO:0005524; F:GO:0004143; P:GO:0016310; F:GO:0016740; P:GO:0007205; F:GO:0016301; P:GO:0035556; C:GO:0005622	F:nucleotide binding; F:ATP binding; F:diacylglycerol kinase activity; P:phosphorylation; F:transferase activity; P:protein kinase C-activating G-protein coupled receptor signaling pathway; F:kinase activity; P:intracellular signal transduction; C:intracellular
TRINITY_DN31431_c0_g1_i1	Zinc-binding protein A33	3	F:GO:0008270; F:GO:0046872; C:GO:0005622	F:zinc ion binding; F:metal ion binding; C:intracellular
TRINITY_DN31445_c0_g1_i1	Xylulose kinase	2	P:GO:0016310; F:GO:0016301	P:phosphorylation; F:kinase activity
TRINITY_DN31447_c0_g1_i1	GTPase IMAP family member 4	3	F:GO:0005525; C:GO:0016020; C:GO:0016021	F:GTP binding; C:membrane; C:integral component of membrane
TRINITY_DN31462_c0_g1_i1	Prostacyclin synthase	9	C:GO:0005789; F:GO:0005506; F:GO:0016705; F:GO:0046872; C:GO:0016020; P:GO:0055114; C:GO:0005783; F:GO:0004497; F:GO:0020037	C:endoplasmic reticulum membrane; F:iron ion binding; F:oxidoreductase activity, acting on paired donors, with incorporation or reduction of molecular oxygen; F:metal ion binding; C:membrane; P:oxidation-reduction process; C:endoplasmic reticulum; F:monooxygenase activity; F:heme binding
TRINITY_DN31462_c0_g1_i2	Prostacyclin synthase	9	C:GO:0005789; F:GO:0005506; F:GO:0016705; F:GO:0046872; C:GO:0016020; P:GO:0055114; C:GO:0005783; F:GO:0004497; F:GO:0020037	C:endoplasmic reticulum membrane; F:iron ion binding; F:oxidoreductase activity, acting on paired donors, with incorporation or reduction of molecular oxygen; F:metal ion binding; C:membrane; P:oxidation-reduction process; C:endoplasmic reticulum; F:monooxygenase activity; F:heme binding
TRINITY_DN31466_c0_g2_i2	PREDICTED: uncharacterized protein LOC103349564	16	P:GO:0018108; P:GO:0007169; F:GO:0004672; F:GO:0005004; P:GO:0006468; F:GO:0005003; F:GO:0000166; F:GO:0005524; C:GO:0005887; F:GO:0004713; P:GO:0048013; C:GO:0016020; C:GO:0016021; P:GO:0016310; F:GO:0016740; F:GO:0016301	P:peptidyl-tyrosine phosphorylation; P:transmembrane receptor protein tyrosine kinase signaling pathway; F:protein kinase activity; F:GPI-linked ephrin receptor activity; P:protein phosphorylation; F:ephrin receptor activity; F:nucleotide binding; F:ATP binding; C:integral component of plasma membrane; F:protein tyrosine kinase activity; P:ephrin receptor signaling pathway; C:membrane; C:integral…
TRINITY_DN31470_c1_g1_i1	PREDICTED: zinc finger homeobox protein 3	7	F:GO:0003676; F:GO:0003677; C:GO:0005634; F:GO:0008270; F:GO:0046872; P:GO:0006355; F:GO:0043565	F:nucleic acid binding; F:DNA binding; C:nucleus; F:zinc ion binding; F:metal ion binding; P:regulation of transcription, DNA-templated; F:sequence-specific DNA binding
TRINITY_DN31471_c0_g1_i1	g-lysozyme	9	P:GO:0016998; P:GO:0019835; F:GO:0003824; P:GO:0009253; P:GO:0008152; P:GO:0042742; F:GO:0003796; F:GO:0016787; F:GO:0016798	P:cell wall macromolecule catabolic process; P:cytolysis; F:catalytic activity; P:peptidoglycan catabolic process; P:metabolic process; P:defense response to bacterium; F:lysozyme activity; F:hydrolase activity; F:hydrolase activity, acting on glycosyl bonds
TRINITY_DN31478_c0_g1_i1	PREDICTED: EF-hand calcium-binding domain-containing protein 10-like	2	F:GO:0005509; C:GO:0019867	F:calcium ion binding; C:outer membrane
TRINITY_DN31485_c0_g1_i1	PREDICTED: gamma-enolase isoform X2	4	F:GO:0004634; F:GO:0000287; P:GO:0006096; C:GO:0000015	F:phosphopyruvate hydratase activity; F:magnesium ion binding; P:glycolytic process; C:phosphopyruvate hydratase complex
TRINITY_DN31486_c0_g1_i1	PREDICTED: N-acetylaspartylglutamate synthase A	4	F:GO:0005524; F:GO:0046872; F:GO:0003824; P:GO:0006464	F:ATP binding; F:metal ion binding; F:catalytic activity; P:cellular protein modification process
TRINITY_DN31488_c0_g2_i1	PREDICTED: insulin-like growth factor 1 receptor, partial	18	P:GO:0018108; F:GO:0043548; P:GO:0007169; P:GO:0046777; F:GO:0004672; P:GO:0006468; F:GO:0000166; C:GO:0005887; F:GO:0005524; F:GO:0004713; F:GO:0004714; F:GO:0043560; C:GO:0016020; C:GO:0016021; P:GO:0071469; P:GO:0016310; F:GO:0016740; F:GO:0016301	P:peptidyl-tyrosine phosphorylation; F:phosphatidylinositol 3-kinase binding; P:transmembrane receptor protein tyrosine kinase signaling pathway; P:protein autophosphorylation; F:protein kinase activity; P:protein phosphorylation; F:nucleotide binding; C:integral component of plasma membrane; F:ATP binding; F:protein tyrosine kinase activity; F:transmembrane receptor protein tyrosine kinase activ…
TRINITY_DN31491_c0_g1_i1	unnamed protein product	3	F:GO:0003677; P:GO:0015074; P:GO:0006313	F:DNA binding; P:DNA integration; P:transposition, DNA-mediated
TRINITY_DN31494_c0_g1_i1	PREDICTED: ribose-5-phosphate isomerase-like	4	P:GO:0009052; F:GO:0004751; C:GO:0005575; F:GO:0016853	P:pentose-phosphate shunt, non-oxidative branch; F:ribose-5-phosphate isomerase activity; C:cellular_component; F:isomerase activity
TRINITY_DN31498_c0_g2_i1	Uridine-cytidine kinase-like 1	2	P:GO:0016310; F:GO:0016301	P:phosphorylation; F:kinase activity
TRINITY_DN31500_c0_g1_i3	Hypothetical protein EH28_06469, partial	2	C:GO:0016020; C:GO:0016021	C:membrane; C:integral component of membrane
TRINITY_DN31503_c0_g1_i1	PREDICTED: RISC-loading complex subunit TARBP2	14	F:GO:0035198; F:GO:0042803; P:GO:0031054; F:GO:0035197; P:GO:0035280; P:GO:0006417; F:GO:0003723; C:GO:0005737; F:GO:0003725; P:GO:0046782; P:GO:0031047; C:GO:0016442; P:GO:0030422; P:GO:0030423	F:miRNA binding; F:protein homodimerization activity; P:pre-miRNA processing; F:siRNA binding; P:miRNA loading onto RISC involved in gene silencing by miRNA; P:regulation of translation; F:RNA binding; C:cytoplasm; F:double-stranded RNA binding; P:regulation of viral transcription; P:gene silencing by RNA; C:RISC complex; P:production of siRNA involved in RNA interference; P:targeting of mRNA for…
TRINITY_DN31503_c0_g1_i2	PREDICTED: RISC-loading complex subunit TARBP2	14	F:GO:0035198; F:GO:0042803; P:GO:0031054; F:GO:0035197; P:GO:0035280; P:GO:0006417; F:GO:0003723; C:GO:0005737; F:GO:0003725; P:GO:0046782; P:GO:0031047; C:GO:0016442; P:GO:0030422; P:GO:0030423	F:miRNA binding; F:protein homodimerization activity; P:pre-miRNA processing; F:siRNA binding; P:miRNA loading onto RISC involved in gene silencing by miRNA; P:regulation of translation; F:RNA binding; C:cytoplasm; F:double-stranded RNA binding; P:regulation of viral transcription; P:gene silencing by RNA; C:RISC complex; P:production of siRNA involved in RNA interference; P:targeting of mRNA for…
TRINITY_DN31506_c0_g1_i1	PREDICTED: LOW QUALITY PROTEIN: pygopus homolog 2-like	9	P:GO:0048264; F:GO:0008270; P:GO:0001568; F:GO:0046872; P:GO:0050880; P:GO:0001944; P:GO:0048514; P:GO:0060840; P:GO:0034405	P:determination of ventral identity; F:zinc ion binding; P:blood vessel development; F:metal ion binding; P:regulation of blood vessel size; P:vasculature development; P:blood vessel morphogenesis; P:artery development; P:response to fluid shear stress
TRINITY_DN31506_c0_g1_i2	PREDICTED: pygopus homolog 2 isoform X1	9	P:GO:0048264; F:GO:0008270; P:GO:0001568; F:GO:0046872; P:GO:0050880; P:GO:0001944; P:GO:0048514; P:GO:0060840; P:GO:0034405	P:determination of ventral identity; F:zinc ion binding; P:blood vessel development; F:metal ion binding; P:regulation of blood vessel size; P:vasculature development; P:blood vessel morphogenesis; P:artery development; P:response to fluid shear stress
TRINITY_DN31506_c0_g2_i1	PREDICTED: pygopus homolog 2	9	P:GO:0048264; F:GO:0008270; P:GO:0001568; F:GO:0046872; P:GO:0050880; P:GO:0001944; P:GO:0048514; P:GO:0060840; P:GO:0034405	P:determination of ventral identity; F:zinc ion binding; P:blood vessel development; F:metal ion binding; P:regulation of blood vessel size; P:vasculature development; P:blood vessel morphogenesis; P:artery development; P:response to fluid shear stress
TRINITY_DN31511_c0_g1_i1	PREDICTED: XK-related protein 8-like isoform X1	2	C:GO:0016020; C:GO:0016021	C:membrane; C:integral component of membrane
TRINITY_DN31521_c0_g1_i1	putative RNA-directed DNA polymerase from transposon X-element	5	F:GO:0003964; C:GO:0016020; F:GO:0005044; P:GO:0006278; P:GO:0006898	F:RNA-directed DNA polymerase activity; C:membrane; F:scavenger receptor activity; P:RNA-dependent DNA biosynthetic process; P:receptor-mediated endocytosis
TRINITY_DN31521_c0_g2_i1	putative RNA-directed DNA polymerase from transposon X-element	5	F:GO:0003964; C:GO:0016020; F:GO:0005044; P:GO:0006278; P:GO:0006898	F:RNA-directed DNA polymerase activity; C:membrane; F:scavenger receptor activity; P:RNA-dependent DNA biosynthetic process; P:receptor-mediated endocytosis
TRINITY_DN31523_c0_g1_i1	Interferon-induced very large GTPase 1	1	F:GO:0005525	F:GTP binding
TRINITY_DN31523_c0_g2_i1	Interferon-induced very large GTPase 1	1	F:GO:0005525	F:GTP binding
TRINITY_DN31533_c0_g1_i2	hypothetical protein EH28_18169	2	F:GO:0003964; P:GO:0006278	F:RNA-directed DNA polymerase activity; P:RNA-dependent DNA biosynthetic process
TRINITY_DN31535_c0_g1_i1	PREDICTED: uncharacterized oxidoreductase C663.06c-like	3	F:GO:0016491; P:GO:0008152; P:GO:0055114	F:oxidoreductase activity; P:metabolic process; P:oxidation-reduction process
TRINITY_DN31538_c0_g1_i1	PREDICTED: trafficking protein particle complex subunit 2-like protein	4	P:GO:0006888; C:GO:0005737; P:GO:0006810; C:GO:0005622	P:ER to Golgi vesicle-mediated transport; C:cytoplasm; P:transport; C:intracellular
TRINITY_DN31549_c0_g1_i1	unnamed protein product, partial	2	C:GO:0016020; C:GO:0016021	C:membrane; C:integral component of membrane
TRINITY_DN31549_c0_g2_i1	unnamed protein product, partial	2	C:GO:0016020; C:GO:0016021	C:membrane; C:integral component of membrane
TRINITY_DN31549_c1_g1_i1	pol-like protein	2	F:GO:0003964; P:GO:0006278	F:RNA-directed DNA polymerase activity; P:RNA-dependent DNA biosynthetic process
TRINITY_DN31552_c0_g1_i1	PREDICTED: uncharacterized oxidoreductase C663.09c-like	3	F:GO:0016491; P:GO:0008152; P:GO:0055114	F:oxidoreductase activity; P:metabolic process; P:oxidation-reduction process
TRINITY_DN31560_c0_g1_i1	PREDICTED: interleukin-20 receptor subunit alpha-like	2	C:GO:0016020; C:GO:0016021	C:membrane; C:integral component of membrane
TRINITY_DN31560_c1_g1_i1	Interleukin-20 receptor subunit alpha	2	C:GO:0016020; C:GO:0016021	C:membrane; C:integral component of membrane
TRINITY_DN31562_c0_g1_i1	PREDICTED: dual specificity testis-specific protein kinase 1-like isoform X1	3	F:GO:0005524; F:GO:0004672; P:GO:0006468	F:ATP binding; F:protein kinase activity; P:protein phosphorylation
TRINITY_DN31569_c1_g1_i1	PREDICTED: carbonic anhydrase-related protein	8	P:GO:0043009; F:GO:0008270; P:GO:0007626; F:GO:0046872; P:GO:0021549; F:GO:0004089; P:GO:0036269; P:GO:0006730	P:chordate embryonic development; F:zinc ion binding; P:locomotory behavior; F:metal ion binding; P:cerebellum development; F:carbonate dehydratase activity; P:swimming behavior; P:one-carbon metabolic process
TRINITY_DN31598_c0_g1_i1	PREDICTED: semaphorin-5A	3	P:GO:0048675; C:GO:0016020; C:GO:0016021	P:axon extension; C:membrane; C:integral component of membrane
TRINITY_DN31598_c1_g1_i1	PREDICTED: semaphorin-5A	2	C:GO:0016020; C:GO:0016021	C:membrane; C:integral component of membrane
TRINITY_DN31599_c0_g1_i1	PREDICTED: zinc finger protein 618 isoform X1	2	F:GO:0003676; F:GO:0046872	F:nucleic acid binding; F:metal ion binding
TRINITY_DN31599_c0_g1_i2	PREDICTED: zinc finger protein 618 isoform X2	2	F:GO:0003676; F:GO:0046872	F:nucleic acid binding; F:metal ion binding
TRINITY_DN31599_c0_g1_i3	PREDICTED: zinc finger protein 618 isoform X1	2	F:GO:0003676; F:GO:0046872	F:nucleic acid binding; F:metal ion binding
TRINITY_DN31599_c0_g1_i4	PREDICTED: zinc finger protein 618 isoform X2	2	F:GO:0003676; F:GO:0046872	F:nucleic acid binding; F:metal ion binding
TRINITY_DN31601_c0_g1_i1	somatomedin-B and thrombospondin type-1 domain-containing	5	P:GO:0006955; P:GO:0007165; F:GO:0005044; P:GO:0006898; F:GO:0030247	P:immune response; P:signal transduction; F:scavenger receptor activity; P:receptor-mediated endocytosis; F:polysaccharide binding
TRINITY_DN31612_c0_g1_i1	macrophage-stimulating receptor isoform X2	11	F:GO:0000166; F:GO:0005524; P:GO:0018108; F:GO:0004713; C:GO:0016020; C:GO:0016021; F:GO:0004672; P:GO:0016310; F:GO:0016740; P:GO:0006468; F:GO:0016301	F:nucleotide binding; F:ATP binding; P:peptidyl-tyrosine phosphorylation; F:protein tyrosine kinase activity; C:membrane; C:integral component of membrane; F:protein kinase activity; P:phosphorylation; F:transferase activity; P:protein phosphorylation; F:kinase activity
TRINITY_DN31620_c0_g1_i1	heterogeneous nuclear ribonucleo U	3	C:GO:0005634; C:GO:0030529; C:GO:0019013	C:nucleus; C:intracellular ribonucleoprotein complex; C:viral nucleocapsid
TRINITY_DN31624_c0_g1_i1	palmitoyltransferase ZDHHC5-like	8	F:GO:0016746; F:GO:0019706; F:GO:0008270; F:GO:0046872; P:GO:0008152; C:GO:0016020; C:GO:0016021; F:GO:0016740	F:transferase activity, transferring acyl groups; F:protein-cysteine S-palmitoyltransferase activity; F:zinc ion binding; F:metal ion binding; P:metabolic process; C:membrane; C:integral component of membrane; F:transferase activity
TRINITY_DN31630_c0_g1_i1	mitochondrial import receptor subunit TOM7 homolog	3	P:GO:0030150; C:GO:0016021; C:GO:0005742	P:protein import into mitochondrial matrix; C:integral component of membrane; C:mitochondrial outer membrane translocase complex
TRINITY_DN31635_c0_g1_i1	AF1q	1	P:GO:0097190	P:apoptotic signaling pathway
TRINITY_DN31635_c0_g1_i2	AF1q	1	P:GO:0097190	P:apoptotic signaling pathway
TRINITY_DN31635_c0_g2_i1	AF1q	1	P:GO:0097190	P:apoptotic signaling pathway
TRINITY_DN31646_c0_g1_i1	acyl- dehydrogenase family member 9, mitochondrial	4	F:GO:0003995; P:GO:0006118; F:GO:0050660; P:GO:0055114	F:acyl-CoA dehydrogenase activity; P:obsolete electron transport; F:flavin adenine dinucleotide binding; P:oxidation-reduction process
TRINITY_DN31656_c0_g1_i1	methionine-R-sulfoxide reductase B3	1	F:GO:0046872	F:metal ion binding
TRINITY_DN31656_c0_g2_i2	methionine-R-sulfoxide reductase B3	1	F:GO:0046872	F:metal ion binding
TRINITY_DN31657_c0_g1_i1	gap junction -like	3	C:GO:0005922; P:GO:0007154; C:GO:0016021	C:connexin complex; P:cell communication; C:integral component of membrane
TRINITY_DN31681_c0_g1_i1	dihydropyrimidinase-related 5-like isoform X2	7	F:GO:0016810; C:GO:0005737; P:GO:0008152; P:GO:0007399; P:GO:0007411; F:GO:0008017; F:GO:0016787	F:hydrolase activity, acting on carbon-nitrogen (but not peptide) bonds; C:cytoplasm; P:metabolic process; P:nervous system development; P:axon guidance; F:microtubule binding; F:hydrolase activity
TRINITY_DN31683_c0_g1_i1	ARF GTPase-activating GIT1 isoform X2	4	P:GO:0001568; P:GO:0001525; F:GO:0005096; P:GO:0043547	P:blood vessel development; P:angiogenesis; F:GTPase activator activity; P:positive regulation of GTPase activity
TRINITY_DN31686_c0_g1_i1	histone deacetylase 11-like	2	P:GO:0008152; F:GO:0016787	P:metabolic process; F:hydrolase activity
TRINITY_DN31687_c0_g1_i1	Cholesterol 7-alpha-monooxygenase	12	C:GO:0005623; P:GO:0006707; F:GO:0005506; F:GO:0046872; P:GO:0071333; F:GO:0016705; P:GO:0055114; F:GO:0008123; P:GO:0006699; F:GO:0004497; P:GO:0042632; F:GO:0020037	C:cell; P:cholesterol catabolic process; F:iron ion binding; F:metal ion binding; P:cellular response to glucose stimulus; F:oxidoreductase activity, acting on paired donors, with incorporation or reduction of molecular oxygen; P:oxidation-reduction process; F:cholesterol 7-alpha-monooxygenase activity; P:bile acid biosynthetic process; F:monooxygenase activity; P:cholesterol homeostasis; F:heme …
TRINITY_DN31689_c0_g1_i1	Delta B	4	P:GO:0007154; P:GO:0007275; F:GO:0005509; C:GO:0016021	P:cell communication; P:multicellular organism development; F:calcium ion binding; C:integral component of membrane
TRINITY_DN31691_c0_g1_i1	Wiz-like isoform X1	4	F:GO:0008270; F:GO:0046872; P:GO:0009253; F:GO:0008745	F:zinc ion binding; F:metal ion binding; P:peptidoglycan catabolic process; F:N-acetylmuramoyl-L-alanine amidase activity
TRINITY_DN31696_c0_g1_i1	E3 ubiquitin ISG15 ligase TRIM25-like isoform X2	1	F:GO:0008270	F:zinc ion binding
TRINITY_DN31696_c0_g1_i2	E3 ubiquitin ISG15 ligase TRIM25-like isoform X1	1	F:GO:0008270	F:zinc ion binding
TRINITY_DN31698_c0_g1_i1	reticulon-4 receptor-like 2	1	C:GO:0016021	C:integral component of membrane
TRINITY_DN31698_c1_g1_i1	reticulon-4 receptor-like 2	6	C:GO:0005737; P:GO:0019221; P:GO:1904030; F:GO:0004860; P:GO:0006469; P:GO:0046426	C:cytoplasm; P:cytokine-mediated signaling pathway; P:negative regulation of cyclin-dependent protein kinase activity; F:protein kinase inhibitor activity; P:negative regulation of protein kinase activity; P:negative regulation of JAK-STAT cascade
TRINITY_DN31814_c0_g1_i1	PREDICTED: bone morphogenetic protein 10	4	F:GO:0008083; P:GO:0060840; C:GO:0005576; P:GO:0040007	F:growth factor activity; P:artery development; C:extracellular region; P:growth
TRINITY_DN31826_c0_g1_i1	Cysteine-rich with EGF-like domain protein 1	3	F:GO:0005509; C:GO:0016020; C:GO:0016021	F:calcium ion binding; C:membrane; C:integral component of membrane
TRINITY_DN31829_c0_g1_i1	PREDICTED: uncharacterized protein LOC104934800	5	P:GO:0019221; F:GO:0004904; C:GO:0016020; C:GO:0016021; P:GO:0051607	P:cytokine-mediated signaling pathway; F:interferon receptor activity; C:membrane; C:integral component of membrane; P:defense response to virus
TRINITY_DN31829_c0_g1_i2	PREDICTED: uncharacterized protein LOC100693225	5	P:GO:0019221; F:GO:0004904; C:GO:0016020; C:GO:0016021; P:GO:0051607	P:cytokine-mediated signaling pathway; F:interferon receptor activity; C:membrane; C:integral component of membrane; P:defense response to virus
TRINITY_DN31837_c0_g1_i1	PREDICTED: RPA-interacting protein	2	C:GO:0016020; C:GO:0016021	C:membrane; C:integral component of membrane
TRINITY_DN31839_c0_g1_i1	NACHT, LRR and PYD domains-containing protein 12, partial	5	F:GO:0000166; F:GO:0005524; F:GO:0008270; F:GO:0046872; P:GO:0042981	F:nucleotide binding; F:ATP binding; F:zinc ion binding; F:metal ion binding; P:regulation of apoptotic process
TRINITY_DN31839_c0_g1_i2	NACHT, LRR and PYD domains-containing protein 12, partial	5	F:GO:0000166; F:GO:0005524; F:GO:0008270; F:GO:0046872; P:GO:0042981	F:nucleotide binding; F:ATP binding; F:zinc ion binding; F:metal ion binding; P:regulation of apoptotic process
TRINITY_DN31839_c0_g2_i1	Ribonuclease inhibitor	14	F:GO:0016887; P:GO:0006325; F:GO:0008270; F:GO:0042605; P:GO:0008152; P:GO:0006355; P:GO:0002474; C:GO:0042612; F:GO:0000166; F:GO:0005524; P:GO:0006955; F:GO:0046872; C:GO:0016020; C:GO:0016021	F:ATPase activity; P:chromatin organization; F:zinc ion binding; F:peptide antigen binding; P:metabolic process; P:regulation of transcription, DNA-templated; P:antigen processing and presentation of peptide antigen via MHC class I; C:MHC class I protein complex; F:nucleotide binding; F:ATP binding; P:immune response; F:metal ion binding; C:membrane; C:integral component of membrane
TRINITY_DN31842_c0_g1_i1	PREDICTED: mucolipin-1-like	4	C:GO:0016020; C:GO:0016021; C:GO:0005770; C:GO:0005764	C:membrane; C:integral component of membrane; C:late endosome; C:lysosome
TRINITY_DN31843_c0_g1_i1	hypothetical protein cypCar_00014427	3	P:GO:0016579; F:GO:0036459; P:GO:0006511	P:protein deubiquitination; F:thiol-dependent ubiquitinyl hydrolase activity; P:ubiquitin-dependent protein catabolic process
TRINITY_DN31843_c0_g1_i2	hypothetical protein cypCar_00014427	3	P:GO:0016579; P:GO:0006511; F:GO:0036459	P:protein deubiquitination; P:ubiquitin-dependent protein catabolic process; F:thiol-dependent ubiquitinyl hydrolase activity
TRINITY_DN31846_c0_g1_i2	PREDICTED: acetylcholinesterase collagenic tail peptide	5	F:GO:0030976; F:GO:0000287; F:GO:0003824; P:GO:0008152; F:GO:0016829	F:thiamine pyrophosphate binding; F:magnesium ion binding; F:catalytic activity; P:metabolic process; F:lyase activity
TRINITY_DN31855_c0_g1_i1	PREDICTED: ubiquitin-conjugating enzyme E2 J2 isoform X2	2	C:GO:0016020; C:GO:0016021	C:membrane; C:integral component of membrane
TRINITY_DN31855_c0_g1_i2	PREDICTED: ubiquitin-conjugating enzyme E2 J2 isoform X1	2	C:GO:0016020; C:GO:0016021	C:membrane; C:integral component of membrane
TRINITY_DN31861_c0_g1_i1	PREDICTED: plexin-A3 isoform X2	11	F:GO:0042803; P:GO:0008045; P:GO:0060272; P:GO:0007165; P:GO:0048675; P:GO:0048696; C:GO:0016020; F:GO:0017154; C:GO:0016021; P:GO:0048755; P:GO:0071526	F:protein homodimerization activity; P:motor neuron axon guidance; P:embryonic skeletal joint morphogenesis; P:signal transduction; P:axon extension; P:regulation of collateral sprouting in absence of injury; C:membrane; F:semaphorin receptor activity; C:integral component of membrane; P:branching morphogenesis of a nerve; P:semaphorin-plexin signaling pathway
TRINITY_DN31867_c0_g1_i1	unnamed protein product	2	F:GO:0004722; P:GO:0006470	F:protein serine/threonine phosphatase activity; P:protein dephosphorylation
TRINITY_DN31869_c0_g1_i1	pol-like protein	5	P:GO:0090305; F:GO:0003964; F:GO:0008270; F:GO:0004519; P:GO:0006278	P:nucleic acid phosphodiester bond hydrolysis; F:RNA-directed DNA polymerase activity; F:zinc ion binding; F:endonuclease activity; P:RNA-dependent DNA biosynthetic process
TRINITY_DN31874_c0_g1_i1	PREDICTED: RNMT-activating mini protein	3	C:GO:0005845; F:GO:0003723; P:GO:0032259	C:mRNA cap binding complex; F:RNA binding; P:methylation
TRINITY_DN31881_c0_g1_i1	PREDICTED: N-alpha-acetyltransferase 30	5	C:GO:0031417; P:GO:0008152; P:GO:0006474; F:GO:0004596; F:GO:0008080	C:NatC complex; P:metabolic process; P:N-terminal protein amino acid acetylation; F:peptide alpha-N-acetyltransferase activity; F:N-acetyltransferase activity
TRINITY_DN31884_c0_g1_i1	Polycystin-1	3	P:GO:0001822; C:GO:0016020; C:GO:0016021	P:kidney development; C:membrane; C:integral component of membrane
TRINITY_DN31884_c1_g1_i1	Polycystin-1	3	P:GO:0001822; C:GO:0016020; C:GO:0016021	P:kidney development; C:membrane; C:integral component of membrane
TRINITY_DN31885_c0_g1_i1	PREDICTED: XK-related protein 5-like	10	P:GO:0031290; P:GO:0043010; C:GO:0016020; P:GO:0001649; C:GO:0016021; P:GO:0007224; P:GO:0048635; P:GO:0010002; P:GO:0045879; P:GO:0009954	P:retinal ganglion cell axon guidance; P:camera-type eye development; C:membrane; P:osteoblast differentiation; C:integral component of membrane; P:smoothened signaling pathway; P:negative regulation of muscle organ development; P:cardioblast differentiation; P:negative regulation of smoothened signaling pathway; P:proximal/distal pattern formation
TRINITY_DN31888_c0_g1_i1	PREDICTED: galectin-related protein B-like	1	F:GO:0030246	F:carbohydrate binding
TRINITY_DN31889_c0_g1_i1	PREDICTED: inhibin beta A chain	3	F:GO:0008083; C:GO:0005576; F:GO:0005179	F:growth factor activity; C:extracellular region; F:hormone activity
TRINITY_DN31889_c0_g2_i1	PREDICTED: inhibin beta A chain	3	F:GO:0008083; C:GO:0005576; F:GO:0005179	F:growth factor activity; C:extracellular region; F:hormone activity
TRINITY_DN31890_c0_g3_i1	PREDICTED: nicotinamide mononucleotide adenylyltransferase 2	11	F:GO:0000166; F:GO:0005524; F:GO:0016779; F:GO:0004515; P:GO:1901739; F:GO:0003824; F:GO:0000309; P:GO:0019363; P:GO:0009435; P:GO:0009058; F:GO:0016740	F:nucleotide binding; F:ATP binding; F:nucleotidyltransferase activity; F:nicotinate-nucleotide adenylyltransferase activity; P:regulation of myoblast fusion; F:catalytic activity; F:nicotinamide-nucleotide adenylyltransferase activity; P:pyridine nucleotide biosynthetic process; P:NAD biosynthetic process; P:biosynthetic process; F:transferase activity
TRINITY_DN31894_c0_g1_i1	Serine/threonine-protein kinase WNK4	4	F:GO:0005524; F:GO:0004672; F:GO:0004674; P:GO:0006468	F:ATP binding; F:protein kinase activity; F:protein serine/threonine kinase activity; P:protein phosphorylation
TRINITY_DN31896_c0_g1_i1	PREDICTED: SRA stem-loop-interacting RNA-binding protein, mitochondrial	2	F:GO:0000166; F:GO:0003676	F:nucleotide binding; F:nucleic acid binding
TRINITY_DN31904_c0_g1_i2	PREDICTED: LOW QUALITY PROTEIN: ubiquitin-conjugating enzyme E2 A	13	P:GO:0006281; F:GO:0061630; P:GO:0000209; P:GO:0008152; F:GO:0000166; F:GO:0005524; P:GO:0043161; F:GO:0031625; C:GO:0000790; C:GO:0005737; P:GO:0016574; C:GO:0033503; F:GO:0016874	P:DNA repair; F:ubiquitin protein ligase activity; P:protein polyubiquitination; P:metabolic process; F:nucleotide binding; F:ATP binding; P:proteasome-mediated ubiquitin-dependent protein catabolic process; F:ubiquitin protein ligase binding; C:nuclear chromatin; C:cytoplasm; P:histone ubiquitination; C:HULC complex; F:ligase activity
TRINITY_DN31914_c0_g1_i1	Rho guanine nucleotide exchange factor 37	3	P:GO:0035023; F:GO:0005089; P:GO:0043547	P:regulation of Rho protein signal transduction; F:Rho guanyl-nucleotide exchange factor activity; P:positive regulation of GTPase activity
TRINITY_DN31921_c0_g2_i1	PREDICTED: centrosomal protein of 44 kDa	4	F:GO:0008270; F:GO:0003824; P:GO:0008152; F:GO:0016787	F:zinc ion binding; F:catalytic activity; P:metabolic process; F:hydrolase activity
TRINITY_DN31921_c0_g2_i2	PREDICTED: centrosomal protein of 44 kDa	4	F:GO:0008270; F:GO:0003824; P:GO:0008152; F:GO:0016787	F:zinc ion binding; F:catalytic activity; P:metabolic process; F:hydrolase activity
TRINITY_DN31927_c0_g1_i1	PREDICTED: metal regulatory transcription factor 1	3	F:GO:0003676; P:GO:0060041; F:GO:0046872	F:nucleic acid binding; P:retina development in camera-type eye; F:metal ion binding
TRINITY_DN31934_c0_g1_i1	PREDICTED: spectrin beta chain, non-erythrocytic 1-like	34	P:GO:0043001; C:GO:0005730; P:GO:0007009; C:GO:0070062; F:GO:0030506; F:GO:0051020; P:GO:0000281; P:GO:0072661; C:GO:0031430; F:GO:0032403; C:GO:0030863; P:GO:1903076; P:GO:0007182; P:GO:1900042; P:GO:1903078; P:GO:0007184; P:GO:0071709; F:GO:0005200; C:GO:0043234; F:GO:0005543; C:GO:0014069; C:GO:0005886; F:GO:0044822; C:GO:0005634; F:GO:0005516; C:GO:0005856; F:GO:0005515; F:GO:0003779; P:GO:00…	P:Golgi to plasma membrane protein transport; C:nucleolus; P:plasma membrane organization; C:extracellular exosome; F:ankyrin binding; F:GTPase binding; P:mitotic cytokinesis; P:protein targeting to plasma membrane; C:M band; F:protein complex binding; C:cortical cytoskeleton; P:regulation of protein localization to plasma membrane; P:common-partner SMAD protein phosphorylation; P:positive regula…
TRINITY_DN31947_c0_g1_i1	C-type lectin domain family 11 member A	2	F:GO:0042802; F:GO:0030246	F:identical protein binding; F:carbohydrate binding
TRINITY_DN31947_c0_g2_i1	C-type lectin domain family 11 member A	2	F:GO:0042802; F:GO:0030246	F:identical protein binding; F:carbohydrate binding
TRINITY_DN31950_c0_g1_i1	Protein deltex-4	4	F:GO:0008270; F:GO:0046872; C:GO:0016020; C:GO:0016021	F:zinc ion binding; F:metal ion binding; C:membrane; C:integral component of membrane
TRINITY_DN31957_c0_g1_i1	YEATS domain-containing protein 4	1	P:GO:0006355	P:regulation of transcription, DNA-templated
TRINITY_DN31957_c0_g1_i2	YEATS domain-containing protein 4	1	P:GO:0006355	P:regulation of transcription, DNA-templated
TRINITY_DN31958_c0_g1_i1	PREDICTED: 14-3-3 protein beta/alpha-1-like	1	F:GO:0019904	F:protein domain specific binding
TRINITY_DN31958_c0_g1_i2	PREDICTED: 14-3-3 protein beta/alpha-1-like	1	F:GO:0019904	F:protein domain specific binding
TRINITY_DN31958_c0_g2_i1	PREDICTED: 14-3-3 protein beta/alpha-1-like	1	F:GO:0019904	F:protein domain specific binding
TRINITY_DN31959_c0_g1_i1	Ribonuclease inhibitor	4	F:GO:0000166; F:GO:0005524; F:GO:0008270; F:GO:0046872	F:nucleotide binding; F:ATP binding; F:zinc ion binding; F:metal ion binding
TRINITY_DN31963_c0_g1_i1	Protein AATF	1	C:GO:0005634	C:nucleus
TRINITY_DN31965_c0_g1_i1	PREDICTED: GTPase IMAP family member 7-like	3	F:GO:0005525; C:GO:0016020; C:GO:0016021	F:GTP binding; C:membrane; C:integral component of membrane
TRINITY_DN31967_c0_g1_i1	Uracil nucleotide/cysteinyl leukotriene receptor	6	F:GO:0004930; P:GO:0007186; P:GO:0007165; C:GO:0016020; C:GO:0016021; F:GO:0004871	F:G-protein coupled receptor activity; P:G-protein coupled receptor signaling pathway; P:signal transduction; C:membrane; C:integral component of membrane; F:signal transducer activity
TRINITY_DN31973_c0_g1_i1	PREDICTED: 28S ribosomal protein S12, mitochondrial	6	F:GO:0003735; C:GO:0030529; C:GO:0015935; C:GO:0005840; C:GO:0005622; P:GO:0006412	F:structural constituent of ribosome; C:intracellular ribonucleoprotein complex; C:small ribosomal subunit; C:ribosome; C:intracellular; P:translation
TRINITY_DN31974_c0_g1_i1	Tyrosine-protein kinase transmembrane receptor ROR1	9	F:GO:0000166; P:GO:0018108; F:GO:0005524; F:GO:0004713; C:GO:0016020; C:GO:0016021; P:GO:0007169; F:GO:0004672; P:GO:0006468	F:nucleotide binding; P:peptidyl-tyrosine phosphorylation; F:ATP binding; F:protein tyrosine kinase activity; C:membrane; C:integral component of membrane; P:transmembrane receptor protein tyrosine kinase signaling pathway; F:protein kinase activity; P:protein phosphorylation
TRINITY_DN31974_c0_g1_i2	Tyrosine-protein kinase transmembrane receptor ROR1	9	F:GO:0000166; F:GO:0005524; P:GO:0018108; F:GO:0004713; C:GO:0016020; C:GO:0016021; P:GO:0007169; F:GO:0004672; P:GO:0006468	F:nucleotide binding; F:ATP binding; P:peptidyl-tyrosine phosphorylation; F:protein tyrosine kinase activity; C:membrane; C:integral component of membrane; P:transmembrane receptor protein tyrosine kinase signaling pathway; F:protein kinase activity; P:protein phosphorylation
TRINITY_DN31985_c0_g1_i1	PREDICTED: CD276 antigen-like	2	C:GO:0016020; C:GO:0016021	C:membrane; C:integral component of membrane
TRINITY_DN31991_c0_g1_i1	transposase	5	F:GO:0003677; C:GO:0016020; C:GO:0016021; P:GO:0015074; P:GO:0006313	F:DNA binding; C:membrane; C:integral component of membrane; P:DNA integration; P:transposition, DNA-mediated
TRINITY_DN31993_c0_g1_i1	putative membrane protein	2	C:GO:0016020; C:GO:0016021	C:membrane; C:integral component of membrane
TRINITY_DN31993_c0_g1_i2	putative membrane protein	2	C:GO:0016020; C:GO:0016021	C:membrane; C:integral component of membrane
TRINITY_DN31994_c0_g2_i2	complement component C3	4	C:GO:0005615; F:GO:0004866; P:GO:0010951; C:GO:0005576	C:extracellular space; F:endopeptidase inhibitor activity; P:negative regulation of endopeptidase activity; C:extracellular region
TRINITY_DN32008_c0_g1_i1	P2Y purinoceptor 1	7	P:GO:0007187; C:GO:0016021; F:GO:0045028; P:GO:0007200; P:GO:0090075; P:GO:0030168; P:GO:0035589	P:G-protein coupled receptor signaling pathway, coupled to cyclic nucleotide second messenger; C:integral component of membrane; F:G-protein coupled purinergic nucleotide receptor activity; P:phospholipase C-activating G-protein coupled receptor signaling pathway; P:relaxation of muscle; P:platelet activation; P:G-protein coupled purinergic nucleotide receptor signaling pathway
TRINITY_DN32016_c0_g2_i1	VPS10 domain-containing receptor 2 isoform X1	2	C:GO:0016020; C:GO:0016021	C:membrane; C:integral component of membrane
TRINITY_DN32016_c1_g1_i1	VPS10 domain-containing receptor 2	1	C:GO:0016021	C:integral component of membrane
TRINITY_DN32016_c1_g2_i1	VPS10 domain-containing receptor 2	1	C:GO:0016021	C:integral component of membrane
TRINITY_DN32022_c0_g1_i1	polymeric immunoglobulin receptor-like	2	C:GO:0016020; C:GO:0016021	C:membrane; C:integral component of membrane
TRINITY_DN32035_c0_g1_i3	Extended synaptotagmin-2-A, partial	4	F:GO:0016706; P:GO:0055114; F:GO:0008168; P:GO:0032259	F:oxidoreductase activity, acting on paired donors, with incorporation or reduction of molecular oxygen, 2-oxoglutarate as one donor, and incorporation of one atom each of oxygen into both donors; P:oxidation-reduction process; F:methyltransferase activity; P:methylation
TRINITY_DN32042_c0_g1_i1	fatty acid-binding , liver-like	4	F:GO:0005504; F:GO:0032052; P:GO:0006810; F:GO:0005215	F:fatty acid binding; F:bile acid binding; P:transport; F:transporter activity
TRINITY_DN32043_c0_g1_i1	apolipo M	1	P:GO:0065007	P:biological regulation
TRINITY_DN32043_c0_g1_i2	apolipo M	1	P:GO:0065007	P:biological regulation
TRINITY_DN32045_c0_g1_i2	plexin-A1 isoform X4	3	C:GO:0016021; F:GO:0017154; P:GO:0071526	C:integral component of membrane; F:semaphorin receptor activity; P:semaphorin-plexin signaling pathway
TRINITY_DN32046_c0_g1_i1	Rac GTPase-activating 1	4	F:GO:0003677; P:GO:0007165; P:GO:0015074; P:GO:0006313	F:DNA binding; P:signal transduction; P:DNA integration; P:transposition, DNA-mediated
TRINITY_DN32047_c0_g1_i1	transmembrane 100-like	1	C:GO:0016021	C:integral component of membrane
TRINITY_DN32048_c0_g1_i1	FAM13C isoform X1	1	P:GO:0007165	P:signal transduction
TRINITY_DN32048_c0_g1_i2	FAM13C isoform X1	1	P:GO:0007165	P:signal transduction
TRINITY_DN32048_c0_g1_i3	FAM13C isoform X1	1	P:GO:0007165	P:signal transduction
TRINITY_DN32048_c0_g1_i4	FAM13C isoform X1	1	P:GO:0007165	P:signal transduction
TRINITY_DN32048_c0_g1_i5	FAM13C isoform X1	1	P:GO:0007165	P:signal transduction
TRINITY_DN32048_c0_g1_i6	FAM13C isoform X1	1	P:GO:0007165	P:signal transduction
TRINITY_DN32048_c0_g1_i7	FAM13C isoform X1	1	P:GO:0007165	P:signal transduction
TRINITY_DN32048_c0_g1_i8	FAM13C isoform X1	1	P:GO:0007165	P:signal transduction
TRINITY_DN32054_c0_g1_i1	Ankyrin repeat and SOCS box 1	4	P:GO:0071466; C:GO:0005622; P:GO:0035556; P:GO:0016567	P:cellular response to xenobiotic stimulus; C:intracellular; P:intracellular signal transduction; P:protein ubiquitination
TRINITY_DN32054_c0_g1_i2	Ankyrin repeat and SOCS box 1	4	P:GO:0071466; C:GO:0005622; P:GO:0035556; P:GO:0016567	P:cellular response to xenobiotic stimulus; C:intracellular; P:intracellular signal transduction; P:protein ubiquitination
TRINITY_DN32056_c1_g1_i1	complement C1q 2	2	C:GO:0005581; C:GO:0005576	C:collagen trimer; C:extracellular region
TRINITY_DN32069_c0_g1_i1	RNA-directed DNA polymerase from mobile element jockey	2	F:GO:0003964; P:GO:0006278	F:RNA-directed DNA polymerase activity; P:RNA-dependent DNA biosynthetic process
TRINITY_DN32082_c0_g1_i1	N-lysine methyltransferase METTL20	2	F:GO:0008168; P:GO:0032259	F:methyltransferase activity; P:methylation
TRINITY_DN32082_c0_g1_i2	N-lysine methyltransferase METTL20	2	F:GO:0008168; P:GO:0032259	F:methyltransferase activity; P:methylation
TRINITY_DN32084_c0_g1_i1	mitochondrial import receptor subunit TOM40 homolog	2	P:GO:0055085; C:GO:0005741	P:transmembrane transport; C:mitochondrial outer membrane
TRINITY_DN32084_c0_g3_i1	mitochondrial import receptor subunit TOM40 homolog	2	P:GO:0055085; C:GO:0005741	P:transmembrane transport; C:mitochondrial outer membrane
TRINITY_DN32088_c0_g1_i1	Tripartite motif-containing 39	2	C:GO:0016020; C:GO:0016021	C:membrane; C:integral component of membrane
TRINITY_DN32097_c0_g1_i1	adenylate cyclase type 9	8	F:GO:0000166; F:GO:0016849; C:GO:0016020; C:GO:0016021; F:GO:0016829; P:GO:0035556; P:GO:0009190; C:GO:0005622	F:nucleotide binding; F:phosphorus-oxygen lyase activity; C:membrane; C:integral component of membrane; F:lyase activity; P:intracellular signal transduction; P:cyclic nucleotide biosynthetic process; C:intracellular
TRINITY_DN32200_c0_g1_i1	Histone-lysine N-methyltransferase SETD7	7	P:GO:0034968; F:GO:0018024; P:GO:0006355; F:GO:0008168; C:GO:0005694; F:GO:0016740; P:GO:0032259	P:histone lysine methylation; F:histone-lysine N-methyltransferase activity; P:regulation of transcription, DNA-templated; F:methyltransferase activity; C:chromosome; F:transferase activity; P:methylation
TRINITY_DN32200_c0_g3_i1	PREDICTED: histone-lysine N-methyltransferase SETD7	4	P:GO:0034968; F:GO:0018024; P:GO:0006355; C:GO:0005694	P:histone lysine methylation; F:histone-lysine N-methyltransferase activity; P:regulation of transcription, DNA-templated; C:chromosome
TRINITY_DN32206_c0_g1_i1	PREDICTED: neprilysin	5	C:GO:0016020; P:GO:0006508; C:GO:0016021; F:GO:0004222; F:GO:0008237	C:membrane; P:proteolysis; C:integral component of membrane; F:metalloendopeptidase activity; F:metallopeptidase activity
TRINITY_DN32213_c1_g1_i1	PREDICTED: semaphorin-3A-like, partial	9	C:GO:0005615; P:GO:0050919; P:GO:0001755; P:GO:0048843; F:GO:0045499; F:GO:0030215; P:GO:0030335; F:GO:0038191; P:GO:0071526	C:extracellular space; P:negative chemotaxis; P:neural crest cell migration; P:negative regulation of axon extension involved in axon guidance; F:chemorepellent activity; F:semaphorin receptor binding; P:positive regulation of cell migration; F:neuropilin binding; P:semaphorin-plexin signaling pathway
TRINITY_DN32214_c0_g1_i1	RNA-directed DNA polymerase from mobile element jockey	2	F:GO:0003964; P:GO:0006278	F:RNA-directed DNA polymerase activity; P:RNA-dependent DNA biosynthetic process
TRINITY_DN32217_c0_g2_i1	PREDICTED: carbohydrate sulfotransferase 11 isoform X1	7	P:GO:0030206; P:GO:0007517; P:GO:0008045; P:GO:0016051; C:GO:0016020; C:GO:0016021; F:GO:0008146	P:chondroitin sulfate biosynthetic process; P:muscle organ development; P:motor neuron axon guidance; P:carbohydrate biosynthetic process; C:membrane; C:integral component of membrane; F:sulfotransferase activity
TRINITY_DN32218_c0_g1_i1	PREDICTED: otospiralin	1	P:GO:0007605	P:sensory perception of sound
TRINITY_DN32218_c0_g2_i1	PREDICTED: otospiralin	1	P:GO:0007605	P:sensory perception of sound
TRINITY_DN32222_c0_g1_i1	PREDICTED: uncharacterized protein LOC106674530	1	F:GO:0003676	F:nucleic acid binding
TRINITY_DN32228_c0_g1_i1	PREDICTED: anoctamin-9-like	3	C:GO:0016020; C:GO:0016021; F:GO:0046983	C:membrane; C:integral component of membrane; F:protein dimerization activity
TRINITY_DN32235_c0_g1_i1	PREDICTED: mediator of RNA polymerase II transcription subunit 19	3	C:GO:0016592; F:GO:0001104; P:GO:0006357	C:mediator complex; F:RNA polymerase II transcription cofactor activity; P:regulation of transcription from RNA polymerase II promoter
TRINITY_DN32240_c0_g1_i1	PREDICTED: RNA-binding protein with serine-rich domain 1-like	2	F:GO:0000166; F:GO:0003676	F:nucleotide binding; F:nucleic acid binding
TRINITY_DN32241_c0_g1_i1	PREDICTED: parkin coregulated gene protein	9	P:GO:0008150; P:GO:0043627; F:GO:0030284; F:GO:1990239; P:GO:0006366; F:GO:0038052; C:GO:0005575; P:GO:0043401; P:GO:0030520	P:biological_process; P:response to estrogen; F:estrogen receptor activity; F:steroid hormone binding; P:transcription from RNA polymerase II promoter; F:RNA polymerase II transcription factor activity, estrogen-activated sequence-specific DNA binding; C:cellular_component; P:steroid hormone mediated signaling pathway; P:intracellular estrogen receptor signaling pathway
TRINITY_DN32249_c0_g1_i1	PREDICTED: YY1-associated factor 2-like	1	F:GO:0008270	F:zinc ion binding
TRINITY_DN32249_c0_g1_i2	PREDICTED: YY1-associated factor 2-like	1	F:GO:0008270	F:zinc ion binding
TRINITY_DN32251_c0_g1_i1	PREDICTED: carnitine O-acetyltransferase-like	3	F:GO:0016746; P:GO:0008152; F:GO:0016740	F:transferase activity, transferring acyl groups; P:metabolic process; F:transferase activity
TRINITY_DN32253_c0_g2_i1	PREDICTED: pleckstrin homology-like domain family A member 2	2	C:GO:0005737; C:GO:0016020	C:cytoplasm; C:membrane
TRINITY_DN32264_c0_g3_i1	PREDICTED: ADP-ribosylation factor-like protein 11	9	F:GO:0005525; F:GO:0000166; P:GO:0007264; P:GO:0007165; C:GO:0016020; P:GO:0015031; C:GO:0005794; P:GO:0006810; C:GO:0005622	F:GTP binding; F:nucleotide binding; P:small GTPase mediated signal transduction; P:signal transduction; C:membrane; P:protein transport; C:Golgi apparatus; P:transport; C:intracellular
TRINITY_DN32270_c0_g1_i1	PREDICTED: DNA-directed RNA polymerases I, II, and III subunit RPABC1	15	F:GO:0016779; P:GO:0006383; P:GO:0006351; P:GO:0006360; P:GO:0006366; C:GO:0005666; C:GO:0005665; F:GO:0003677; F:GO:0001056; C:GO:0005634; C:GO:0005736; F:GO:0001055; F:GO:0003899; F:GO:0001054; F:GO:0016740	F:nucleotidyltransferase activity; P:transcription from RNA polymerase III promoter; P:transcription, DNA-templated; P:transcription from RNA polymerase I promoter; P:transcription from RNA polymerase II promoter; C:DNA-directed RNA polymerase III complex; C:DNA-directed RNA polymerase II, core complex; F:DNA binding; F:RNA polymerase III activity; C:nucleus; C:DNA-directed RNA polymerase I compl…
TRINITY_DN32270_c0_g1_i2	PREDICTED: DNA-directed RNA polymerases I, II, and III subunit RPABC1	15	F:GO:0016779; P:GO:0006383; P:GO:0006351; P:GO:0006360; P:GO:0006366; C:GO:0005666; C:GO:0005665; F:GO:0003677; F:GO:0001056; C:GO:0005634; C:GO:0005736; F:GO:0001055; F:GO:0003899; F:GO:0001054; F:GO:0016740	F:nucleotidyltransferase activity; P:transcription from RNA polymerase III promoter; P:transcription, DNA-templated; P:transcription from RNA polymerase I promoter; P:transcription from RNA polymerase II promoter; C:DNA-directed RNA polymerase III complex; C:DNA-directed RNA polymerase II, core complex; F:DNA binding; F:RNA polymerase III activity; C:nucleus; C:DNA-directed RNA polymerase I compl…
TRINITY_DN32270_c0_g2_i1	PREDICTED: DNA-directed RNA polymerases I, II, and III subunit RPABC1	15	F:GO:0016779; P:GO:0006383; P:GO:0006351; P:GO:0006360; P:GO:0006366; C:GO:0005666; C:GO:0005665; F:GO:0003677; F:GO:0001056; C:GO:0005634; C:GO:0005736; F:GO:0001055; F:GO:0003899; F:GO:0001054; F:GO:0016740	F:nucleotidyltransferase activity; P:transcription from RNA polymerase III promoter; P:transcription, DNA-templated; P:transcription from RNA polymerase I promoter; P:transcription from RNA polymerase II promoter; C:DNA-directed RNA polymerase III complex; C:DNA-directed RNA polymerase II, core complex; F:DNA binding; F:RNA polymerase III activity; C:nucleus; C:DNA-directed RNA polymerase I compl…
TRINITY_DN32273_c0_g1_i1	Pecanex-like protein	2	C:GO:0016020; C:GO:0016021	C:membrane; C:integral component of membrane
TRINITY_DN32275_c0_g1_i1	PREDICTED: cyclin-dependent kinase 14	4	F:GO:0000166; F:GO:0005524; F:GO:0004672; P:GO:0006468	F:nucleotide binding; F:ATP binding; F:protein kinase activity; P:protein phosphorylation
TRINITY_DN32275_c0_g2_i1	PREDICTED: cyclin-dependent kinase 14	4	F:GO:0000166; F:GO:0005524; F:GO:0004672; P:GO:0006468	F:nucleotide binding; F:ATP binding; F:protein kinase activity; P:protein phosphorylation
TRINITY_DN32275_c1_g1_i1	Cyclin-dependent kinase 14	9	F:GO:0000166; F:GO:0005524; F:GO:0004672; P:GO:0016310; F:GO:0016740; F:GO:0004674; P:GO:0006468; C:GO:0005575; F:GO:0016301	F:nucleotide binding; F:ATP binding; F:protein kinase activity; P:phosphorylation; F:transferase activity; F:protein serine/threonine kinase activity; P:protein phosphorylation; C:cellular_component; F:kinase activity
TRINITY_DN32284_c0_g2_i1	Serine/threonine-protein kinase Nek11	11	P:GO:0006869; F:GO:0005524; C:GO:0016020; C:GO:0016021; F:GO:0008289; F:GO:0004672; P:GO:0016310; P:GO:0042157; C:GO:0005576; P:GO:0006468; F:GO:0016301	P:lipid transport; F:ATP binding; C:membrane; C:integral component of membrane; F:lipid binding; F:protein kinase activity; P:phosphorylation; P:lipoprotein metabolic process; C:extracellular region; P:protein phosphorylation; F:kinase activity
TRINITY_DN32290_c0_g1_i1	PREDICTED: 7,8-dihydro-8-oxoguanine triphosphatase	3	P:GO:0006281; F:GO:0008413; F:GO:0016787	P:DNA repair; F:8-oxo-7,8-dihydroguanosine triphosphate pyrophosphatase activity; F:hydrolase activity
TRINITY_DN32295_c0_g1_i1	PREDICTED: E3 SUMO-protein ligase PIAS4	6	P:GO:0032480; C:GO:0005634; F:GO:0008270; P:GO:0008152; P:GO:0060339; F:GO:0019789	P:negative regulation of type I interferon production; C:nucleus; F:zinc ion binding; P:metabolic process; P:negative regulation of type I interferon-mediated signaling pathway; F:SUMO transferase activity
TRINITY_DN32297_c0_g1_i1	HIG1 domain family member 2A	2	C:GO:0016020; C:GO:0016021	C:membrane; C:integral component of membrane
TRINITY_DN32320_c0_g3_i1	small integral membrane 24	1	C:GO:0016021	C:integral component of membrane
TRINITY_DN32321_c0_g1_i1	SCAN domain-containing 3	1	F:GO:0003676	F:nucleic acid binding
TRINITY_DN32327_c1_g1_i1	collagen alpha-1(XII) chain isoform X1	1	C:GO:0005581	C:collagen trimer
TRINITY_DN32327_c1_g2_i1	collagen alpha-1(XII) chain-like isoform X2	1	C:GO:0005581	C:collagen trimer
TRINITY_DN32327_c1_g2_i2	collagen alpha-1(XII) chain	1	C:GO:0005581	C:collagen trimer
TRINITY_DN32328_c0_g1_i1	NACHT, LRR and PYD domains-containing 12	4	F:GO:0000166; F:GO:0005524; F:GO:0008270; F:GO:0046872	F:nucleotide binding; F:ATP binding; F:zinc ion binding; F:metal ion binding
TRINITY_DN32328_c0_g1_i2	NACHT, LRR and PYD domains-containing 12	4	F:GO:0000166; F:GO:0005524; F:GO:0008270; F:GO:0046872	F:nucleotide binding; F:ATP binding; F:zinc ion binding; F:metal ion binding
TRINITY_DN32330_c0_g1_i1	monocyte chemotactic 1B-like	5	P:GO:0006955; P:GO:0007165; C:GO:0005576; F:GO:0008009; P:GO:0060326	P:immune response; P:signal transduction; C:extracellular region; F:chemokine activity; P:cell chemotaxis
TRINITY_DN32336_c0_g1_i1	nanos homolog 1-like	2	F:GO:0008270; F:GO:0003723	F:zinc ion binding; F:RNA binding
TRINITY_DN32339_c0_g1_i1	thyrotroph embryonic factor isoform X1	6	P:GO:0071482; C:GO:0005634; F:GO:0003700; P:GO:0006355; F:GO:0043565; P:GO:0006357	P:cellular response to light stimulus; C:nucleus; F:transcription factor activity, sequence-specific DNA binding; P:regulation of transcription, DNA-templated; F:sequence-specific DNA binding; P:regulation of transcription from RNA polymerase II promoter
TRINITY_DN32339_c0_g2_i1	thyrotroph embryonic factor-like isoform X2	6	P:GO:0071482; C:GO:0005634; F:GO:0003700; P:GO:0006355; F:GO:0043565; P:GO:0006357	P:cellular response to light stimulus; C:nucleus; F:transcription factor activity, sequence-specific DNA binding; P:regulation of transcription, DNA-templated; F:sequence-specific DNA binding; P:regulation of transcription from RNA polymerase II promoter
TRINITY_DN32340_c0_g1_i1	Chloride anion exchanger	14	P:GO:0008272; F:GO:0008271; F:GO:0015301; P:GO:0055085; F:GO:0015297; P:GO:1902358; P:GO:0006821; P:GO:0006810; C:GO:0005887; P:GO:0098656; C:GO:0016020; C:GO:0016021; P:GO:0015701; F:GO:0015116	P:sulfate transport; F:secondary active sulfate transmembrane transporter activity; F:anion:anion antiporter activity; P:transmembrane transport; F:antiporter activity; P:sulfate transmembrane transport; P:chloride transport; P:transport; C:integral component of plasma membrane; P:anion transmembrane transport; C:membrane; C:integral component of membrane; P:bicarbonate transport; F:sulfate trans…
TRINITY_DN32341_c0_g1_i1	proline dehydrogenase 1, mitochondrial-like isoform X1	5	P:GO:0006525; F:GO:0004657; P:GO:0055114; P:GO:0006561; P:GO:0006562	P:arginine metabolic process; F:proline dehydrogenase activity; P:oxidation-reduction process; P:proline biosynthetic process; P:proline catabolic process
TRINITY_DN32341_c1_g1_i1	proline dehydrogenase 1, mitochondrial-like isoform X1	3	F:GO:0004657; P:GO:0055114; P:GO:0006562	F:proline dehydrogenase activity; P:oxidation-reduction process; P:proline catabolic process
TRINITY_DN32342_c0_g1_i1	calcium calmodulin-dependent kinase type II delta 2 chain isoform X2	5	F:GO:0005524; F:GO:0005516; F:GO:0004683; P:GO:0009069; P:GO:0006468	F:ATP binding; F:calmodulin binding; F:calmodulin-dependent protein kinase activity; P:serine family amino acid metabolic process; P:protein phosphorylation
TRINITY_DN32343_c0_g2_i1	casein kinase II subunit alpha-like	3	F:GO:0005524; F:GO:0004672; P:GO:0006468	F:ATP binding; F:protein kinase activity; P:protein phosphorylation
TRINITY_DN32343_c0_g2_i2	casein kinase II subunit alpha-like	3	F:GO:0005524; F:GO:0004672; P:GO:0006468	F:ATP binding; F:protein kinase activity; P:protein phosphorylation
TRINITY_DN32357_c0_g1_i1	viperin	8	C:GO:0005789; C:GO:0005811; F:GO:0003824; F:GO:0046872; P:GO:0045087; P:GO:0008152; P:GO:0051607; F:GO:0051539	C:endoplasmic reticulum membrane; C:lipid particle; F:catalytic activity; F:metal ion binding; P:innate immune response; P:metabolic process; P:defense response to virus; F:4 iron, 4 sulfur cluster binding
TRINITY_DN32362_c0_g1_i2	NADH dehydrogenase [ubiquinone] 1 beta subcomplex subunit 4	7	P:GO:0006814; P:GO:0015992; P:GO:0006120; C:GO:0005739; C:GO:0016021; F:GO:0008137; P:GO:0006744	P:sodium ion transport; P:proton transport; P:mitochondrial electron transport, NADH to ubiquinone; C:mitochondrion; C:integral component of membrane; F:NADH dehydrogenase (ubiquinone) activity; P:ubiquinone biosynthetic process
TRINITY_DN32366_c0_g1_i1	musculoskeletal embryonic nuclear 1	4	C:GO:0005634; P:GO:0002062; P:GO:0035988; P:GO:0042246	C:nucleus; P:chondrocyte differentiation; P:chondrocyte proliferation; P:tissue regeneration
TRINITY_DN32367_c0_g1_i1	ase-activated receptor 2-like	5	P:GO:0070493; F:GO:0015057; P:GO:0007187; C:GO:0016021; P:GO:0007596	P:thrombin-activated receptor signaling pathway; F:thrombin-activated receptor activity; P:G-protein coupled receptor signaling pathway, coupled to cyclic nucleotide second messenger; C:integral component of membrane; P:blood coagulation
TRINITY_DN32368_c0_g1_i1	guanine nucleotide-binding G(I) G(S) G(O) subunit gamma-12-like	3	C:GO:0005834; P:GO:0007186; F:GO:0004871	C:heterotrimeric G-protein complex; P:G-protein coupled receptor signaling pathway; F:signal transducer activity
TRINITY_DN32368_c0_g1_i2	guanine nucleotide-binding G(I) G(S) G(O) subunit gamma-12-like	3	C:GO:0005834; P:GO:0007186; F:GO:0004871	C:heterotrimeric G-protein complex; P:G-protein coupled receptor signaling pathway; F:signal transducer activity
TRINITY_DN32369_c0_g1_i1	MARCKS-related -like	3	F:GO:0005516; P:GO:0016310; F:GO:0016301	F:calmodulin binding; P:phosphorylation; F:kinase activity
TRINITY_DN32372_c0_g1_i1	DNA-directed RNA polymerase II subunit RPB9	10	F:GO:0003677; F:GO:0008270; P:GO:0006206; F:GO:0003899; P:GO:0001193; P:GO:0006283; P:GO:0006144; C:GO:0005730; P:GO:0006367; C:GO:0005665	F:DNA binding; F:zinc ion binding; P:pyrimidine nucleobase metabolic process; F:DNA-directed 5'-3' RNA polymerase activity; P:maintenance of transcriptional fidelity during DNA-templated transcription elongation from RNA polymerase II promoter; P:transcription-coupled nucleotide-excision repair; P:purine nucleobase metabolic process; C:nucleolus; P:transcription initiation from RNA polymerase II …
TRINITY_DN32373_c0_g2_i1	antimicrobial peptide piscidin	1	P:GO:0042742	P:defense response to bacterium
TRINITY_DN32379_c0_g1_i1	homeobox Hox-B7 isoform X1	7	C:GO:0005634; C:GO:0005667; F:GO:0003700; P:GO:0007275; P:GO:0006355; F:GO:0043565; P:GO:0006355	C:nucleus; C:transcription factor complex; F:transcription factor activity, sequence-specific DNA binding; P:multicellular organism development; P:regulation of transcription, DNA-templated; F:sequence-specific DNA binding; P:regulation of transcription, DNA-templated
TRINITY_DN32379_c0_g2_i1	homeobox Hox-B7 isoform X1	7	C:GO:0005634; C:GO:0005667; F:GO:0003700; P:GO:0007275; P:GO:0006355; F:GO:0043565; P:GO:0006355	C:nucleus; C:transcription factor complex; F:transcription factor activity, sequence-specific DNA binding; P:multicellular organism development; P:regulation of transcription, DNA-templated; F:sequence-specific DNA binding; P:regulation of transcription, DNA-templated
TRINITY_DN32379_c0_g3_i1	homeobox Hox-B7 isoform X1	7	C:GO:0005634; C:GO:0005667; F:GO:0003700; P:GO:0007275; P:GO:0006355; F:GO:0043565; P:GO:0006355	C:nucleus; C:transcription factor complex; F:transcription factor activity, sequence-specific DNA binding; P:multicellular organism development; P:regulation of transcription, DNA-templated; F:sequence-specific DNA binding; P:regulation of transcription, DNA-templated
TRINITY_DN32398_c0_g1_i1	SLIT and NTRK 3	1	C:GO:0016021	C:integral component of membrane
TRINITY_DN32399_c0_g1_i3	SLAM family member 5-like isoform X1	2	C:GO:0016020; C:GO:0016021	C:membrane; C:integral component of membrane
TRINITY_DN32401_c0_g2_i1	PREDICTED: guanine nucleotide-binding protein G(olf) subunit alpha-like	11	F:GO:0000166; F:GO:0005525; P:GO:0007191; P:GO:0007186; P:GO:0007165; F:GO:0003924; F:GO:0019001; P:GO:0008152; P:GO:0007608; F:GO:0031683; F:GO:0004871	F:nucleotide binding; F:GTP binding; P:adenylate cyclase-activating dopamine receptor signaling pathway; P:G-protein coupled receptor signaling pathway; P:signal transduction; F:GTPase activity; F:guanyl nucleotide binding; P:metabolic process; P:sensory perception of smell; F:G-protein beta/gamma-subunit complex binding; F:signal transducer activity
TRINITY_DN32401_c0_g2_i2	PREDICTED: guanine nucleotide-binding protein G(olf) subunit alpha-like	11	F:GO:0000166; F:GO:0005525; P:GO:0007191; P:GO:0007186; P:GO:0007165; F:GO:0003924; F:GO:0019001; P:GO:0008152; P:GO:0007608; F:GO:0031683; F:GO:0004871	F:nucleotide binding; F:GTP binding; P:adenylate cyclase-activating dopamine receptor signaling pathway; P:G-protein coupled receptor signaling pathway; P:signal transduction; F:GTPase activity; F:guanyl nucleotide binding; P:metabolic process; P:sensory perception of smell; F:G-protein beta/gamma-subunit complex binding; F:signal transducer activity
TRINITY_DN32402_c0_g1_i1	PREDICTED: deoxycytidine kinase	5	F:GO:0005524; C:GO:0045098; P:GO:0009165; P:GO:0006139; F:GO:0019206	F:ATP binding; C:type III intermediate filament; P:nucleotide biosynthetic process; P:nucleobase-containing compound metabolic process; F:nucleoside kinase activity
TRINITY_DN32402_c0_g2_i1	PREDICTED: deoxycytidine kinase	5	F:GO:0005524; C:GO:0045098; P:GO:0009165; P:GO:0006139; F:GO:0019206	F:ATP binding; C:type III intermediate filament; P:nucleotide biosynthetic process; P:nucleobase-containing compound metabolic process; F:nucleoside kinase activity
TRINITY_DN32409_c0_g1_i1	hypothetical protein EH28_02312	2	C:GO:0016020; C:GO:0016021	C:membrane; C:integral component of membrane
TRINITY_DN32409_c0_g1_i2	hypothetical protein EH28_02313	2	C:GO:0016020; C:GO:0016021	C:membrane; C:integral component of membrane
TRINITY_DN32410_c0_g1_i1	Amine oxidase [flavin-containing]	6	F:GO:0016491; F:GO:0008131; C:GO:0016020; C:GO:0016021; P:GO:0055114; P:GO:0042402	F:oxidoreductase activity; F:primary amine oxidase activity; C:membrane; C:integral component of membrane; P:oxidation-reduction process; P:cellular biogenic amine catabolic process
TRINITY_DN32411_c0_g1_i1	PREDICTED: AFG3-like protein 1 isoform X2	6	F:GO:0005524; F:GO:0008270; P:GO:0006508; C:GO:0016020; C:GO:0016021; F:GO:0004222	F:ATP binding; F:zinc ion binding; P:proteolysis; C:membrane; C:integral component of membrane; F:metalloendopeptidase activity
TRINITY_DN32413_c0_g1_i1	Bone morphogenetic protein 2	29	F:GO:0008083; P:GO:0006461; P:GO:0007275; P:GO:0045168; P:GO:0022008; P:GO:0009950; C:GO:0005576; P:GO:0009953; P:GO:0048264; P:GO:0030903; P:GO:0001503; F:GO:0046982; P:GO:0001889; P:GO:0030509; P:GO:0090008; F:GO:0042803; P:GO:0060030; F:GO:0005125; P:GO:0042664; P:GO:0007368; P:GO:0040007; P:GO:0060876; C:GO:0005615; P:GO:0001710; P:GO:0042074; P:GO:0048752; P:GO:0030154; P:GO:0055015; P:GO:00…	F:growth factor activity; P:protein complex assembly; P:multicellular organism development; P:cell-cell signaling involved in cell fate commitment; P:neurogenesis; P:dorsal/ventral axis specification; C:extracellular region; P:dorsal/ventral pattern formation; P:determination of ventral identity; P:notochord development; P:ossification; F:protein heterodimerization activity; P:liver development; …
TRINITY_DN32414_c0_g1_i1	PREDICTED: cytochrome c oxidase subunit 8A, mitochondrial-like	6	F:GO:0004129; C:GO:0016020; C:GO:0016021; P:GO:1902600; P:GO:0006123; C:GO:0005751	F:cytochrome-c oxidase activity; C:membrane; C:integral component of membrane; P:hydrogen ion transmembrane transport; P:mitochondrial electron transport, cytochrome c to oxygen; C:mitochondrial respiratory chain complex IV
TRINITY_DN32414_c0_g2_i1	PREDICTED: cytochrome c oxidase subunit 8A, mitochondrial-like	6	F:GO:0004129; C:GO:0016020; C:GO:0016021; P:GO:1902600; P:GO:0006123; C:GO:0005751	F:cytochrome-c oxidase activity; C:membrane; C:integral component of membrane; P:hydrogen ion transmembrane transport; P:mitochondrial electron transport, cytochrome c to oxygen; C:mitochondrial respiratory chain complex IV
TRINITY_DN32414_c0_g3_i1	PREDICTED: cytochrome c oxidase subunit 8A, mitochondrial-like	6	F:GO:0004129; C:GO:0016020; C:GO:0016021; P:GO:1902600; P:GO:0006123; C:GO:0005751	F:cytochrome-c oxidase activity; C:membrane; C:integral component of membrane; P:hydrogen ion transmembrane transport; P:mitochondrial electron transport, cytochrome c to oxygen; C:mitochondrial respiratory chain complex IV
TRINITY_DN32414_c0_g4_i1	PREDICTED: cytochrome c oxidase subunit 8A, mitochondrial-like	6	F:GO:0004129; C:GO:0016020; C:GO:0016021; P:GO:1902600; P:GO:0006123; C:GO:0005751	F:cytochrome-c oxidase activity; C:membrane; C:integral component of membrane; P:hydrogen ion transmembrane transport; P:mitochondrial electron transport, cytochrome c to oxygen; C:mitochondrial respiratory chain complex IV
TRINITY_DN32415_c0_g1_i1	RNA-binding motif, single-stranded-interacting protein 3	2	F:GO:0000166; F:GO:0003676	F:nucleotide binding; F:nucleic acid binding
TRINITY_DN32438_c0_g1_i1	MANSC domain-containing protein 1	2	C:GO:0016020; C:GO:0016021	C:membrane; C:integral component of membrane
TRINITY_DN32443_c0_g1_i1	Isocitrate dehydrogenase [NADP], mitochondrial	9	F:GO:0000287; F:GO:0016616; F:GO:0046872; F:GO:0016491; F:GO:0051287; F:GO:0004450; P:GO:0006102; P:GO:0006099; P:GO:0055114	F:magnesium ion binding; F:oxidoreductase activity, acting on the CH-OH group of donors, NAD or NADP as acceptor; F:metal ion binding; F:oxidoreductase activity; F:NAD binding; F:isocitrate dehydrogenase (NADP+) activity; P:isocitrate metabolic process; P:tricarboxylic acid cycle; P:oxidation-reduction process
TRINITY_DN32445_c0_g1_i1	hypothetical protein EH28_21975	2	C:GO:0005576; F:GO:0005179	C:extracellular region; F:hormone activity
TRINITY_DN32448_c0_g1_i1	Tumor necrosis factor receptor superfamily member 11B	12	C:GO:0005887; P:GO:0033209; P:GO:0006954; P:GO:0006955; P:GO:0007275; F:GO:0005031; P:GO:0097190; P:GO:0032496; P:GO:0042981; P:GO:0043410; P:GO:0042127; P:GO:0009612	C:integral component of plasma membrane; P:tumor necrosis factor-mediated signaling pathway; P:inflammatory response; P:immune response; P:multicellular organism development; F:tumor necrosis factor-activated receptor activity; P:apoptotic signaling pathway; P:response to lipopolysaccharide; P:regulation of apoptotic process; P:positive regulation of MAPK cascade; P:regulation of cell proliferati…
TRINITY_DN32449_c0_g1_i1	PREDICTED: uncharacterized protein LOC104924550	5	P:GO:0048793; P:GO:0006955; P:GO:0060271; F:GO:0005125; C:GO:0005576	P:pronephros development; P:immune response; P:cilium assembly; F:cytokine activity; C:extracellular region
TRINITY_DN32452_c0_g1_i1	PREDICTED: A disintegrin and metalloproteinase with thrombospondin motifs 12	7	F:GO:0008270; P:GO:0006508; F:GO:0008233; C:GO:0031012; F:GO:0004222; C:GO:0005578; F:GO:0008237	F:zinc ion binding; P:proteolysis; F:peptidase activity; C:extracellular matrix; F:metalloendopeptidase activity; C:proteinaceous extracellular matrix; F:metallopeptidase activity
TRINITY_DN32452_c1_g1_i1	PREDICTED: A disintegrin and metalloproteinase with thrombospondin motifs 12	7	F:GO:0008270; P:GO:0006508; F:GO:0008233; C:GO:0031012; F:GO:0004222; C:GO:0005578; F:GO:0008237	F:zinc ion binding; P:proteolysis; F:peptidase activity; C:extracellular matrix; F:metalloendopeptidase activity; C:proteinaceous extracellular matrix; F:metallopeptidase activity
TRINITY_DN32452_c2_g1_i1	PREDICTED: A disintegrin and metalloproteinase with thrombospondin motifs 12	7	F:GO:0008270; P:GO:0006508; F:GO:0008233; C:GO:0031012; F:GO:0004222; C:GO:0005578; F:GO:0008237	F:zinc ion binding; P:proteolysis; F:peptidase activity; C:extracellular matrix; F:metalloendopeptidase activity; C:proteinaceous extracellular matrix; F:metallopeptidase activity
TRINITY_DN32452_c3_g1_i1	A disintegrin and metalloproteinase with thrombospondin motifs 7	7	F:GO:0008270; P:GO:0006508; F:GO:0008233; C:GO:0031012; F:GO:0004222; C:GO:0005578; F:GO:0008237	F:zinc ion binding; P:proteolysis; F:peptidase activity; C:extracellular matrix; F:metalloendopeptidase activity; C:proteinaceous extracellular matrix; F:metallopeptidase activity
TRINITY_DN32456_c0_g1_i1	Protein patched	4	P:GO:0007165; C:GO:0016020; C:GO:0016021; F:GO:0008158	P:signal transduction; C:membrane; C:integral component of membrane; F:hedgehog receptor activity
TRINITY_DN32461_c0_g1_i1	PREDICTED: LOW QUALITY PROTEIN: low-density lipoprotein receptor-related protein 1-like	3	F:GO:0005509; C:GO:0016020; C:GO:0016021	F:calcium ion binding; C:membrane; C:integral component of membrane
TRINITY_DN32471_c0_g1_i1	PREDICTED: t-SNARE domain-containing protein 1	7	P:GO:0061025; P:GO:0016192; C:GO:0016020; C:GO:0016021; F:GO:0005484; P:GO:0006886; C:GO:0005622	P:membrane fusion; P:vesicle-mediated transport; C:membrane; C:integral component of membrane; F:SNAP receptor activity; P:intracellular protein transport; C:intracellular
TRINITY_DN32475_c2_g1_i1	JChain J, Clathrin D6 Coat With Auxilin J-Domain	12	F:GO:0004721; F:GO:0004725; P:GO:0008152; P:GO:0006470; F:GO:0017124; C:GO:0045202; C:GO:0014069; P:GO:0035335; P:GO:2000369; F:GO:0003674; P:GO:0072318; F:GO:0016787	F:phosphoprotein phosphatase activity; F:protein tyrosine phosphatase activity; P:metabolic process; P:protein dephosphorylation; F:SH3 domain binding; C:synapse; C:postsynaptic density; P:peptidyl-tyrosine dephosphorylation; P:regulation of clathrin-dependent endocytosis; F:molecular_function; P:clathrin coat disassembly; F:hydrolase activity
TRINITY_DN32476_c0_g1_i1	PREDICTED: endothelial cell-specific molecule 1	3	P:GO:0001558; C:GO:0005576; F:GO:0005520	P:regulation of cell growth; C:extracellular region; F:insulin-like growth factor binding
TRINITY_DN32484_c0_g1_i1	PREDICTED: tripartite motif-containing protein 16-like, partial	3	F:GO:0008270; F:GO:0046872; C:GO:0005622	F:zinc ion binding; F:metal ion binding; C:intracellular
TRINITY_DN32484_c0_g3_i1	PREDICTED: tripartite motif-containing protein 16-like, partial	3	F:GO:0008270; F:GO:0046872; C:GO:0005622	F:zinc ion binding; F:metal ion binding; C:intracellular
TRINITY_DN32487_c0_g1_i1	PREDICTED: prostaglandin E2 receptor EP2 subtype-like	7	F:GO:0004930; F:GO:0004957; P:GO:0007186; P:GO:0007165; C:GO:0016020; C:GO:0016021; F:GO:0004871	F:G-protein coupled receptor activity; F:prostaglandin E receptor activity; P:G-protein coupled receptor signaling pathway; P:signal transduction; C:membrane; C:integral component of membrane; F:signal transducer activity
TRINITY_DN32489_c0_g1_i1	PREDICTED: serine/threonine-protein kinase BRSK2, partial	6	F:GO:0000166; F:GO:0005524; F:GO:0004672; P:GO:0016310; P:GO:0006468; F:GO:0016301	F:nucleotide binding; F:ATP binding; F:protein kinase activity; P:phosphorylation; P:protein phosphorylation; F:kinase activity
TRINITY_DN32489_c0_g2_i1	PREDICTED: serine/threonine-protein kinase BRSK2, partial	6	F:GO:0000166; F:GO:0005524; F:GO:0004672; P:GO:0016310; P:GO:0006468; F:GO:0016301	F:nucleotide binding; F:ATP binding; F:protein kinase activity; P:phosphorylation; P:protein phosphorylation; F:kinase activity
TRINITY_DN32489_c0_g3_i1	PREDICTED: serine/threonine-protein kinase BRSK2, partial	6	F:GO:0000166; F:GO:0005524; F:GO:0004672; P:GO:0016310; P:GO:0006468; F:GO:0016301	F:nucleotide binding; F:ATP binding; F:protein kinase activity; P:phosphorylation; P:protein phosphorylation; F:kinase activity
TRINITY_DN32495_c0_g1_i1	unnamed protein product, partial	2	C:GO:0005634; P:GO:0045892	C:nucleus; P:negative regulation of transcription, DNA-templated
TRINITY_DN32497_c0_g1_i1	PREDICTED: ladderlectin-like isoform X1	10	F:GO:0004931; F:GO:0005216; C:GO:0005887; F:GO:0005524; P:GO:0006811; P:GO:0035590; P:GO:0033198; F:GO:0001614; P:GO:0098655; C:GO:0016020	F:extracellular ATP-gated cation channel activity; F:ion channel activity; C:integral component of plasma membrane; F:ATP binding; P:ion transport; P:purinergic nucleotide receptor signaling pathway; P:response to ATP; F:purinergic nucleotide receptor activity; P:cation transmembrane transport; C:membrane
TRINITY_DN32497_c0_g2_i1	PREDICTED: ladderlectin-like isoform X1	10	F:GO:0004931; F:GO:0005216; C:GO:0005887; F:GO:0005524; P:GO:0006811; P:GO:0035590; P:GO:0033198; F:GO:0001614; P:GO:0098655; C:GO:0016020	F:extracellular ATP-gated cation channel activity; F:ion channel activity; C:integral component of plasma membrane; F:ATP binding; P:ion transport; P:purinergic nucleotide receptor signaling pathway; P:response to ATP; F:purinergic nucleotide receptor activity; P:cation transmembrane transport; C:membrane
TRINITY_DN32498_c0_g1_i1	PREDICTED: small nuclear ribonucleoprotein G	16	C:GO:0005682; C:GO:0005686; C:GO:0005685; C:GO:0005732; P:GO:0000398; C:GO:0005687; C:GO:0005689; F:GO:0003723; C:GO:0030529; C:GO:0071013; C:GO:0071011; C:GO:0034719; C:GO:0043186; C:GO:0097526; C:GO:0019013; C:GO:0071004	C:U5 snRNP; C:U2 snRNP; C:U1 snRNP; C:small nucleolar ribonucleoprotein complex; P:mRNA splicing, via spliceosome; C:U4 snRNP; C:U12-type spliceosomal complex; F:RNA binding; C:intracellular ribonucleoprotein complex; C:catalytic step 2 spliceosome; C:precatalytic spliceosome; C:SMN-Sm protein complex; C:P granule; C:spliceosomal tri-snRNP complex; C:viral nucleocapsid; C:U2-type prespliceosome
TRINITY_DN32501_c0_g1_i1	PREDICTED: uncharacterized protein LOC105894905	6	F:GO:0004930; P:GO:0007186; P:GO:0007165; C:GO:0016020; C:GO:0016021; F:GO:0004871	F:G-protein coupled receptor activity; P:G-protein coupled receptor signaling pathway; P:signal transduction; C:membrane; C:integral component of membrane; F:signal transducer activity
TRINITY_DN32508_c0_g2_i1	SPARC-related modular calcium-binding protein 1	3	P:GO:0007165; F:GO:0005509; C:GO:0005578	P:signal transduction; F:calcium ion binding; C:proteinaceous extracellular matrix
TRINITY_DN32508_c1_g1_i1	SPARC-related modular calcium-binding protein 1	3	P:GO:0007165; F:GO:0005509; C:GO:0005578	P:signal transduction; F:calcium ion binding; C:proteinaceous extracellular matrix
TRINITY_DN32512_c0_g1_i1	Ubiquitin carboxyl-terminal hydrolase 13	10	P:GO:0016579; F:GO:0008270; F:GO:0046872; F:GO:0008242; P:GO:0006508; F:GO:0008234; F:GO:0008233; F:GO:0036459; P:GO:0006511; F:GO:0016787	P:protein deubiquitination; F:zinc ion binding; F:metal ion binding; F:omega peptidase activity; P:proteolysis; F:cysteine-type peptidase activity; F:peptidase activity; F:thiol-dependent ubiquitinyl hydrolase activity; P:ubiquitin-dependent protein catabolic process; F:hydrolase activity
TRINITY_DN32512_c0_g1_i2	Ubiquitin carboxyl-terminal hydrolase 13	10	P:GO:0016579; F:GO:0008270; F:GO:0046872; F:GO:0008242; P:GO:0006508; F:GO:0008234; F:GO:0008233; F:GO:0036459; P:GO:0006511; F:GO:0016787	P:protein deubiquitination; F:zinc ion binding; F:metal ion binding; F:omega peptidase activity; P:proteolysis; F:cysteine-type peptidase activity; F:peptidase activity; F:thiol-dependent ubiquitinyl hydrolase activity; P:ubiquitin-dependent protein catabolic process; F:hydrolase activity
TRINITY_DN32512_c1_g1_i1	Ubiquitin carboxyl-terminal hydrolase 13	10	P:GO:0016579; F:GO:0008270; F:GO:0046872; F:GO:0008242; P:GO:0006508; F:GO:0008234; F:GO:0008233; F:GO:0036459; P:GO:0006511; F:GO:0016787	P:protein deubiquitination; F:zinc ion binding; F:metal ion binding; F:omega peptidase activity; P:proteolysis; F:cysteine-type peptidase activity; F:peptidase activity; F:thiol-dependent ubiquitinyl hydrolase activity; P:ubiquitin-dependent protein catabolic process; F:hydrolase activity
TRINITY_DN32517_c0_g1_i1	PREDICTED: vasohibin-1	4	P:GO:0016525; C:GO:0005737; P:GO:0045765; P:GO:0001937	P:negative regulation of angiogenesis; C:cytoplasm; P:regulation of angiogenesis; P:negative regulation of endothelial cell proliferation
TRINITY_DN32531_c0_g1_i1	PREDICTED: 5-hydroxyisourate hydrolase-like isoform X1	3	F:GO:0033971; P:GO:0006144; F:GO:0016787	F:hydroxyisourate hydrolase activity; P:purine nucleobase metabolic process; F:hydrolase activity
TRINITY_DN32531_c0_g1_i2	5-hydroxyisourate hydrolase	3	F:GO:0033971; P:GO:0006144; F:GO:0016787	F:hydroxyisourate hydrolase activity; P:purine nucleobase metabolic process; F:hydrolase activity
TRINITY_DN32536_c0_g1_i1	Serine/threonine-protein kinase SBK1	9	F:GO:0000166; F:GO:0005524; C:GO:0005737; F:GO:0004672; P:GO:0016310; F:GO:0016740; F:GO:0004674; P:GO:0006468; F:GO:0016301	F:nucleotide binding; F:ATP binding; C:cytoplasm; F:protein kinase activity; P:phosphorylation; F:transferase activity; F:protein serine/threonine kinase activity; P:protein phosphorylation; F:kinase activity
TRINITY_DN32540_c0_g1_i1	PREDICTED: toll-like receptor 7	9	P:GO:0002224; P:GO:0032835; P:GO:0007165; P:GO:0045087; C:GO:0016020; C:GO:0016021; C:GO:0005783; P:GO:0019731; P:GO:0002376	P:toll-like receptor signaling pathway; P:glomerulus development; P:signal transduction; P:innate immune response; C:membrane; C:integral component of membrane; C:endoplasmic reticulum; P:antibacterial humoral response; P:immune system process
TRINITY_DN32540_c1_g1_i1	Toll-like receptor 9	5	P:GO:0007165; P:GO:0045087; C:GO:0016020; C:GO:0016021; P:GO:0002376	P:signal transduction; P:innate immune response; C:membrane; C:integral component of membrane; P:immune system process
TRINITY_DN32545_c0_g1_i1	unnamed protein product	10	F:GO:0003964; F:GO:0048038; F:GO:0016491; F:GO:0051287; F:GO:0016706; P:GO:0006278; P:GO:0055114; F:GO:0008168; F:GO:0016651; P:GO:0032259	F:RNA-directed DNA polymerase activity; F:quinone binding; F:oxidoreductase activity; F:NAD binding; F:oxidoreductase activity, acting on paired donors, with incorporation or reduction of molecular oxygen, 2-oxoglutarate as one donor, and incorporation of one atom each of oxygen into both donors; P:RNA-dependent DNA biosynthetic process; P:oxidation-reduction process; F:methyltransferase activity…
TRINITY_DN32546_c0_g1_i1	TNF-related apoptosis inducing ligand	5	C:GO:0005615; P:GO:0006955; C:GO:0016020; F:GO:0005164; F:GO:0005125	C:extracellular space; P:immune response; C:membrane; F:tumor necrosis factor receptor binding; F:cytokine activity
TRINITY_DN32546_c0_g1_i2	TNF-related apoptosis inducing ligand	5	C:GO:0005615; P:GO:0006955; C:GO:0016020; F:GO:0005164; F:GO:0005125	C:extracellular space; P:immune response; C:membrane; F:tumor necrosis factor receptor binding; F:cytokine activity
TRINITY_DN32555_c0_g1_i1	PREDICTED: calcium/calmodulin-dependent protein kinase type 1D	9	F:GO:0000166; F:GO:0005524; F:GO:0004672; P:GO:0016310; F:GO:0016740; F:GO:0004674; P:GO:0006468; F:GO:0016301; P:GO:0051216	F:nucleotide binding; F:ATP binding; F:protein kinase activity; P:phosphorylation; F:transferase activity; F:protein serine/threonine kinase activity; P:protein phosphorylation; F:kinase activity; P:cartilage development
TRINITY_DN32557_c0_g1_i2	PREDICTED: transcription factor 20-like isoform X1	4	F:GO:0008270; P:GO:0060047; P:GO:0045214; P:GO:0055008	F:zinc ion binding; P:heart contraction; P:sarcomere organization; P:cardiac muscle tissue morphogenesis
TRINITY_DN32568_c0_g1_i1	Ankyrin-3	1	P:GO:0007165	P:signal transduction
TRINITY_DN32570_c0_g1_i1	PREDICTED: TSC22 domain family protein 1 isoform X2	2	F:GO:0003700; P:GO:0006355	F:transcription factor activity, sequence-specific DNA binding; P:regulation of transcription, DNA-templated
TRINITY_DN32577_c0_g1_i1	Stonustoxin subunit alpha	2	F:GO:0000166; F:GO:0005524	F:nucleotide binding; F:ATP binding
TRINITY_DN32590_c0_g1_i1	Uncharacterized protein	6	F:GO:0016706; C:GO:0016020; C:GO:0016021; P:GO:0055114; F:GO:0008168; P:GO:0032259	F:oxidoreductase activity, acting on paired donors, with incorporation or reduction of molecular oxygen, 2-oxoglutarate as one donor, and incorporation of one atom each of oxygen into both donors; C:membrane; C:integral component of membrane; P:oxidation-reduction process; F:methyltransferase activity; P:methylation
TRINITY_DN32592_c0_g1_i1	PREDICTED: vasopressin V2 receptor-like	8	F:GO:0004930; P:GO:0007186; P:GO:0007165; C:GO:0016020; C:GO:0016021; F:GO:0005000; F:GO:0004871; C:GO:0005886	F:G-protein coupled receptor activity; P:G-protein coupled receptor signaling pathway; P:signal transduction; C:membrane; C:integral component of membrane; F:vasopressin receptor activity; F:signal transducer activity; C:plasma membrane
TRINITY_DN32594_c0_g2_i1	Plakophilin-2	1	P:GO:0016337	P:single organismal cell-cell adhesion
TRINITY_DN32595_c0_g2_i1	PREDICTED: ADP-ribosylation factor-like protein 16	4	F:GO:0005525; F:GO:0000166; P:GO:0007264; C:GO:0005622	F:GTP binding; F:nucleotide binding; P:small GTPase mediated signal transduction; C:intracellular
TRINITY_DN32605_c0_g1_i1	integrin alpha-7 isoform X2	5	P:GO:0007229; C:GO:0016020; C:GO:0016021; P:GO:0007155; C:GO:0008305	P:integrin-mediated signaling pathway; C:membrane; C:integral component of membrane; P:cell adhesion; C:integrin complex
TRINITY_DN32605_c1_g1_i1	integrin alpha-7 isoform X1	3	P:GO:0007229; P:GO:0007155; C:GO:0008305	P:integrin-mediated signaling pathway; P:cell adhesion; C:integrin complex
TRINITY_DN32614_c0_g1_i2	thyroid adenoma-associated homolog	3	C:GO:0005634; F:GO:0003677; P:GO:0006915	C:nucleus; F:DNA binding; P:apoptotic process
TRINITY_DN32636_c0_g1_i1	jagged-2 isoform X2	12	P:GO:0048793; P:GO:0007219; P:GO:0007275; P:GO:0007154; P:GO:0001889; F:GO:0005509; C:GO:0016020; C:GO:0016021; P:GO:0021522; F:GO:0005112; P:GO:0021514; P:GO:0031016	P:pronephros development; P:Notch signaling pathway; P:multicellular organism development; P:cell communication; P:liver development; F:calcium ion binding; C:membrane; C:integral component of membrane; P:spinal cord motor neuron differentiation; F:Notch binding; P:ventral spinal cord interneuron differentiation; P:pancreas development
TRINITY_DN32637_c0_g1_i2	zinc finger 724	2	F:GO:0003676; F:GO:0046872	F:nucleic acid binding; F:metal ion binding
TRINITY_DN32637_c0_g1_i4	zinc finger 724	2	F:GO:0003676; F:GO:0046872	F:nucleic acid binding; F:metal ion binding
TRINITY_DN32638_c0_g1_i1	C-C chemokine receptor type 6	5	P:GO:0006935; P:GO:0007187; P:GO:0070098; C:GO:0016021; F:GO:0004950	P:chemotaxis; P:G-protein coupled receptor signaling pathway, coupled to cyclic nucleotide second messenger; P:chemokine-mediated signaling pathway; C:integral component of membrane; F:chemokine receptor activity
TRINITY_DN32642_c0_g1_i1	myeloid-associated differentiation marker-like	1	C:GO:0016020	C:membrane
TRINITY_DN32643_c0_g1_i1	zinc finger CCHC domain-containing 24-like	2	F:GO:0003676; F:GO:0008270	F:nucleic acid binding; F:zinc ion binding
TRINITY_DN32643_c0_g1_i2	zinc finger CCHC domain-containing 24-like	1	F:GO:0005488	F:binding
TRINITY_DN32650_c0_g1_i1	Transposable element Tc1 transposase	3	F:GO:0003677; P:GO:0015074; P:GO:0006313	F:DNA binding; P:DNA integration; P:transposition, DNA-mediated
TRINITY_DN32654_c0_g1_i1	39S ribosomal L42, mitochondrial	1	C:GO:0005840	C:ribosome
TRINITY_DN32654_c0_g1_i2	39S ribosomal L42, mitochondrial	1	C:GO:0005840	C:ribosome
TRINITY_DN32663_c0_g1_i1	Transposable element Tc1 transposase	12	F:GO:0003676; F:GO:0003677; F:GO:0005524; C:GO:0005634; P:GO:0006351; P:GO:0007275; P:GO:0008152; P:GO:0015074; P:GO:0006355; F:GO:0004386; F:GO:0016787; P:GO:0006313	F:nucleic acid binding; F:DNA binding; F:ATP binding; C:nucleus; P:transcription, DNA-templated; P:multicellular organism development; P:metabolic process; P:DNA integration; P:regulation of transcription, DNA-templated; F:helicase activity; F:hydrolase activity; P:transposition, DNA-mediated
TRINITY_DN32665_c0_g1_i1	SH3 domain-containing RING finger 3	1	F:GO:0008270	F:zinc ion binding
TRINITY_DN32665_c1_g1_i1	SH3 domain-containing RING finger 3	2	F:GO:0008270; F:GO:0046872	F:zinc ion binding; F:metal ion binding
TRINITY_DN32669_c0_g2_i1	TP53-regulating kinase	5	F:GO:0005524; C:GO:0016020; P:GO:0009069; F:GO:0004674; P:GO:0006468	F:ATP binding; C:membrane; P:serine family amino acid metabolic process; F:protein serine/threonine kinase activity; P:protein phosphorylation
TRINITY_DN32669_c0_g2_i2	TP53-regulating kinase	5	F:GO:0005524; C:GO:0016020; P:GO:0009069; F:GO:0004674; P:GO:0006468	F:ATP binding; C:membrane; P:serine family amino acid metabolic process; F:protein serine/threonine kinase activity; P:protein phosphorylation
TRINITY_DN32669_c0_g2_i3	TP53-regulating kinase	5	F:GO:0005524; C:GO:0016020; P:GO:0009069; F:GO:0004674; P:GO:0006468	F:ATP binding; C:membrane; P:serine family amino acid metabolic process; F:protein serine/threonine kinase activity; P:protein phosphorylation
TRINITY_DN32669_c0_g3_i1	TP53-regulating kinase	6	F:GO:0005524; C:GO:0016020; F:GO:0004672; F:GO:0016773; F:GO:0004674; P:GO:0006468	F:ATP binding; C:membrane; F:protein kinase activity; F:phosphotransferase activity, alcohol group as acceptor; F:protein serine/threonine kinase activity; P:protein phosphorylation
TRINITY_DN32696_c0_g1_i1	MAM and LDL-receptor class A domain-containing 1	1	C:GO:0016020	C:membrane
TRINITY_DN32710_c0_g1_i1	PREDICTED: uncharacterized protein C20orf26 homolog	2	F:GO:0016491; P:GO:0055114	F:oxidoreductase activity; P:oxidation-reduction process
TRINITY_DN32713_c0_g1_i1	PREDICTED: claudin-5	8	C:GO:0005923; C:GO:0043296; C:GO:0016020; C:GO:0016021; F:GO:0005198; C:GO:0030054; P:GO:0061028; C:GO:0005886	C:bicellular tight junction; C:apical junction complex; C:membrane; C:integral component of membrane; F:structural molecule activity; C:cell junction; P:establishment of endothelial barrier; C:plasma membrane
TRINITY_DN32714_c0_g1_i1	PREDICTED: tripartite motif-containing protein 16-like	4	P:GO:0043009; F:GO:0008270; C:GO:0005829; C:GO:0005622	P:chordate embryonic development; F:zinc ion binding; C:cytosol; C:intracellular
TRINITY_DN32714_c1_g1_i1	Tripartite motif-containing protein 16	4	P:GO:0043009; F:GO:0008270; C:GO:0005829; C:GO:0005622	P:chordate embryonic development; F:zinc ion binding; C:cytosol; C:intracellular
TRINITY_DN32715_c0_g1_i1	PREDICTED: GRAM domain-containing protein 3-like	2	C:GO:0016020; C:GO:0016021	C:membrane; C:integral component of membrane
TRINITY_DN32731_c0_g2_i1	PREDICTED: potassium voltage-gated channel subfamily D member 2	14	P:GO:0055085; P:GO:0071805; C:GO:0008076; P:GO:0051260; F:GO:0005244; F:GO:0005267; P:GO:0006810; P:GO:0006813; F:GO:0005216; F:GO:0005249; P:GO:0006811; C:GO:0016020; C:GO:0016021; P:GO:0034765	P:transmembrane transport; P:potassium ion transmembrane transport; C:voltage-gated potassium channel complex; P:protein homooligomerization; F:voltage-gated ion channel activity; F:potassium channel activity; P:transport; P:potassium ion transport; F:ion channel activity; F:voltage-gated potassium channel activity; P:ion transport; C:membrane; C:integral component of membrane; P:regulation of io…
TRINITY_DN32732_c0_g1_i1	PREDICTED: LOW QUALITY PROTEIN: histone-lysine N-methyltransferase NSD3	8	C:GO:0005634; F:GO:0008270; P:GO:0034968; F:GO:0046872; F:GO:0018024; F:GO:0008168; F:GO:0016740; P:GO:0032259	C:nucleus; F:zinc ion binding; P:histone lysine methylation; F:metal ion binding; F:histone-lysine N-methyltransferase activity; F:methyltransferase activity; F:transferase activity; P:methylation
TRINITY_DN32735_c0_g1_i1	PREDICTED: DNA polymerase delta subunit 4	13	P:GO:0006260; F:GO:0005388; P:GO:0006810; F:GO:0000166; C:GO:0005634; F:GO:0005524; P:GO:0006811; F:GO:0046872; C:GO:0016020; P:GO:0006816; C:GO:0016021; P:GO:0070588; F:GO:0016787	P:DNA replication; F:calcium-transporting ATPase activity; P:transport; F:nucleotide binding; C:nucleus; F:ATP binding; P:ion transport; F:metal ion binding; C:membrane; P:calcium ion transport; C:integral component of membrane; P:calcium ion transmembrane transport; F:hydrolase activity
TRINITY_DN32735_c0_g2_i1	PREDICTED: DNA polymerase delta subunit 4	13	P:GO:0006260; F:GO:0005388; P:GO:0006810; F:GO:0000166; C:GO:0005634; F:GO:0005524; P:GO:0006811; F:GO:0046872; P:GO:0006816; C:GO:0016020; C:GO:0016021; P:GO:0070588; F:GO:0016787	P:DNA replication; F:calcium-transporting ATPase activity; P:transport; F:nucleotide binding; C:nucleus; F:ATP binding; P:ion transport; F:metal ion binding; P:calcium ion transport; C:membrane; C:integral component of membrane; P:calcium ion transmembrane transport; F:hydrolase activity
TRINITY_DN32735_c0_g3_i1	PREDICTED: DNA polymerase delta subunit 4	13	P:GO:0006260; F:GO:0005388; P:GO:0006810; F:GO:0000166; C:GO:0005634; F:GO:0005524; P:GO:0006811; F:GO:0046872; C:GO:0016020; P:GO:0006816; C:GO:0016021; P:GO:0070588; F:GO:0016787	P:DNA replication; F:calcium-transporting ATPase activity; P:transport; F:nucleotide binding; C:nucleus; F:ATP binding; P:ion transport; F:metal ion binding; C:membrane; P:calcium ion transport; C:integral component of membrane; P:calcium ion transmembrane transport; F:hydrolase activity
TRINITY_DN32739_c0_g1_i2	PREDICTED: NADH dehydrogenase [ubiquinone] 1 subunit C1, mitochondrial	2	C:GO:0005747; C:GO:0005739	C:mitochondrial respiratory chain complex I; C:mitochondrion
TRINITY_DN32741_c0_g1_i2	PREDICTED: signal peptide, CUB and EGF-like domain-containing protein 2	1	F:GO:0005509	F:calcium ion binding
TRINITY_DN32743_c0_g1_i1	PREDICTED: homeobox and leucine zipper protein Homez-like	2	F:GO:0003677; C:GO:0005634	F:DNA binding; C:nucleus
TRINITY_DN32747_c0_g1_i1	PREDICTED: fibulin-7	1	F:GO:0005509	F:calcium ion binding
TRINITY_DN3274_c0_g1_i1	canopy homolog 1 isoform X1	5	P:GO:0040036; P:GO:0070121; P:GO:0008543; P:GO:0030917; P:GO:0007368	P:regulation of fibroblast growth factor receptor signaling pathway; P:Kupffer's vesicle development; P:fibroblast growth factor receptor signaling pathway; P:midbrain-hindbrain boundary development; P:determination of left/right symmetry
TRINITY_DN3274_c0_g2_i1	canopy homolog 1 isoform X1	5	P:GO:0040036; P:GO:0070121; P:GO:0008543; P:GO:0030917; P:GO:0007368	P:regulation of fibroblast growth factor receptor signaling pathway; P:Kupffer's vesicle development; P:fibroblast growth factor receptor signaling pathway; P:midbrain-hindbrain boundary development; P:determination of left/right symmetry
TRINITY_DN32756_c1_g1_i1	Transforming growth factor beta receptor type 3	2	C:GO:0016020; C:GO:0016021	C:membrane; C:integral component of membrane
TRINITY_DN32765_c0_g1_i1	Trinucleotide repeat-containing 6C protein	1	F:GO:0000166	F:nucleotide binding
TRINITY_DN32765_c0_g1_i2	Trinucleotide repeat-containing 6C protein	1	F:GO:0000166	F:nucleotide binding
TRINITY_DN32766_c0_g1_i1	complement component C3	4	C:GO:0005615; F:GO:0004866; P:GO:0010951; C:GO:0005576	C:extracellular space; F:endopeptidase inhibitor activity; P:negative regulation of endopeptidase activity; C:extracellular region
TRINITY_DN32766_c0_g2_i1	complement component C3	4	C:GO:0005615; F:GO:0004866; P:GO:0010951; C:GO:0005576	C:extracellular space; F:endopeptidase inhibitor activity; P:negative regulation of endopeptidase activity; C:extracellular region
TRINITY_DN32770_c0_g1_i1	PREDICTED: myb/SANT-like DNA-binding domain-containing protein 4	2	C:GO:0016020; C:GO:0016021	C:membrane; C:integral component of membrane
TRINITY_DN32771_c0_g1_i1	PREDICTED: glycerol-3-phosphate acyltransferase 4-like	5	F:GO:0016746; P:GO:0008152; C:GO:0016020; C:GO:0016021; F:GO:0016740	F:transferase activity, transferring acyl groups; P:metabolic process; C:membrane; C:integral component of membrane; F:transferase activity
TRINITY_DN32773_c0_g1_i1	Ubiquitin carboxyl-terminal hydrolase 31, partial	4	P:GO:0016579; F:GO:0036459; P:GO:0006511; F:GO:0016787	P:protein deubiquitination; F:thiol-dependent ubiquitinyl hydrolase activity; P:ubiquitin-dependent protein catabolic process; F:hydrolase activity
TRINITY_DN32773_c1_g1_i1	PREDICTED: ubiquitin carboxyl-terminal hydrolase 31	4	P:GO:0016579; F:GO:0036459; P:GO:0006511; F:GO:0016787	P:protein deubiquitination; F:thiol-dependent ubiquitinyl hydrolase activity; P:ubiquitin-dependent protein catabolic process; F:hydrolase activity
TRINITY_DN32773_c2_g1_i1	PREDICTED: ubiquitin carboxyl-terminal hydrolase 31-like	3	P:GO:0016579; P:GO:0006511; F:GO:0036459	P:protein deubiquitination; P:ubiquitin-dependent protein catabolic process; F:thiol-dependent ubiquitinyl hydrolase activity
TRINITY_DN32776_c0_g1_i1	PREDICTED: dapper homolog 2-like	8	F:GO:0005080; F:GO:0070097; C:GO:0005737; P:GO:0048332; F:GO:0008013; P:GO:0030111; P:GO:1900108; F:GO:0051018	F:protein kinase C binding; F:delta-catenin binding; C:cytoplasm; P:mesoderm morphogenesis; F:beta-catenin binding; P:regulation of Wnt signaling pathway; P:negative regulation of nodal signaling pathway; F:protein kinase A binding
TRINITY_DN32786_c0_g1_i1	PREDICTED: NADH dehydrogenase [ubiquinone] 1 beta subcomplex subunit 6	2	C:GO:0016020; C:GO:0016021	C:membrane; C:integral component of membrane
TRINITY_DN32790_c1_g1_i1	PREDICTED: inhibin beta B chain-like	4	F:GO:0008083; C:GO:0005576; F:GO:0005179; P:GO:0040007	F:growth factor activity; C:extracellular region; F:hormone activity; P:growth
TRINITY_DN32809_c0_g1_i1	PREDICTED: olfactory receptor 2A25-like	4	F:GO:0004930; P:GO:0007186; C:GO:0016020; C:GO:0016021	F:G-protein coupled receptor activity; P:G-protein coupled receptor signaling pathway; C:membrane; C:integral component of membrane
TRINITY_DN32814_c0_g1_i1	Plasma kallikrein	3	P:GO:0006508; C:GO:0005576; F:GO:0030246	P:proteolysis; C:extracellular region; F:carbohydrate binding
TRINITY_DN32816_c0_g1_i1	Thiosulfate sulfurtransferase/rhodanese-like domain-containing protein 1	2	P:GO:0008152; F:GO:0016740	P:metabolic process; F:transferase activity
TRINITY_DN32819_c0_g1_i1	PREDICTED: SH2B adapter protein 2-like	6	P:GO:0007165; F:GO:0035591; P:GO:0009967; F:GO:0004871; P:GO:0035556; C:GO:0005622	P:signal transduction; F:signaling adaptor activity; P:positive regulation of signal transduction; F:signal transducer activity; P:intracellular signal transduction; C:intracellular
TRINITY_DN32820_c0_g1_i1	hypothetical protein EH28_19344	2	F:GO:0003964; P:GO:0006278	F:RNA-directed DNA polymerase activity; P:RNA-dependent DNA biosynthetic process
TRINITY_DN32824_c0_g1_i1	cystatin B	8	F:GO:0030414; F:GO:0004866; F:GO:0004869; P:GO:0010951; C:GO:0005875; P:GO:0010466; C:GO:0005622; P:GO:0007017	F:peptidase inhibitor activity; F:endopeptidase inhibitor activity; F:cysteine-type endopeptidase inhibitor activity; P:negative regulation of endopeptidase activity; C:microtubule associated complex; P:negative regulation of peptidase activity; C:intracellular; P:microtubule-based process
TRINITY_DN32825_c0_g1_i1	PREDICTED: cytochrome b-c1 complex subunit 10-like	5	F:GO:0008121; F:GO:0009055; C:GO:0016020; C:GO:0016021; P:GO:1902600	F:ubiquinol-cytochrome-c reductase activity; F:electron carrier activity; C:membrane; C:integral component of membrane; P:hydrogen ion transmembrane transport
TRINITY_DN32827_c0_g1_i1	PREDICTED: guanylyl cyclase-activating protein 2	10	P:GO:0040016; C:GO:0005813; P:GO:0031284; F:GO:0046872; P:GO:0051298; P:GO:0007052; P:GO:0007283; F:GO:0005509; P:GO:0000280; F:GO:0008048	P:embryonic cleavage; C:centrosome; P:positive regulation of guanylate cyclase activity; F:metal ion binding; P:centrosome duplication; P:mitotic spindle organization; P:spermatogenesis; F:calcium ion binding; P:nuclear division; F:calcium sensitive guanylate cyclase activator activity
TRINITY_DN32838_c0_g1_i1	PREDICTED: very long-chain acyl-CoA synthetase-like	2	F:GO:0003824; P:GO:0008152	F:catalytic activity; P:metabolic process
TRINITY_DN32838_c1_g1_i1	PREDICTED: very long-chain acyl-CoA synthetase-like	2	F:GO:0003824; P:GO:0008152	F:catalytic activity; P:metabolic process
TRINITY_DN32841_c0_g1_i1	PREDICTED: ADP-ribosylation factor 1-like 2	8	F:GO:0000166; F:GO:0005525; P:GO:0016192; P:GO:0007264; P:GO:0015031; C:GO:0005794; P:GO:0006810; C:GO:0005622	F:nucleotide binding; F:GTP binding; P:vesicle-mediated transport; P:small GTPase mediated signal transduction; P:protein transport; C:Golgi apparatus; P:transport; C:intracellular
TRINITY_DN32845_c0_g1_i1	Frizzled-1	7	F:GO:0042813; F:GO:0004888; P:GO:0007275; C:GO:0016020; C:GO:0016021; P:GO:0016055; P:GO:0007166	F:Wnt-activated receptor activity; F:transmembrane signaling receptor activity; P:multicellular organism development; C:membrane; C:integral component of membrane; P:Wnt signaling pathway; P:cell surface receptor signaling pathway
TRINITY_DN32849_c0_g2_i1	Integrin alpha-D	3	P:GO:0007229; C:GO:0016020; C:GO:0016021	P:integrin-mediated signaling pathway; C:membrane; C:integral component of membrane
TRINITY_DN32855_c0_g1_i1	PREDICTED: coiled-coil domain-containing protein 13	2	C:GO:0016020; C:GO:0016021	C:membrane; C:integral component of membrane
TRINITY_DN32857_c0_g1_i1	PREDICTED: 2-aminoethanethiol dioxygenase	3	F:GO:0016702; C:GO:0005739; P:GO:0055114	F:oxidoreductase activity, acting on single donors with incorporation of molecular oxygen, incorporation of two atoms of oxygen; C:mitochondrion; P:oxidation-reduction process
TRINITY_DN32860_c0_g1_i1	PREDICTED: basic leucine zipper transcriptional factor ATF-like	9	F:GO:0003677; C:GO:0005634; F:GO:0003700; F:GO:0000978; P:GO:0030154; P:GO:0006355; F:GO:0043565; F:GO:0000982; P:GO:0006357	F:DNA binding; C:nucleus; F:transcription factor activity, sequence-specific DNA binding; F:RNA polymerase II core promoter proximal region sequence-specific DNA binding; P:cell differentiation; P:regulation of transcription, DNA-templated; F:sequence-specific DNA binding; F:transcription factor activity, RNA polymerase II core promoter proximal region sequence-specific binding; P:regulation of t…
TRINITY_DN32860_c0_g1_i3	PREDICTED: basic leucine zipper transcriptional factor ATF-like	9	F:GO:0003677; C:GO:0005634; F:GO:0003700; F:GO:0000978; P:GO:0030154; P:GO:0006355; F:GO:0043565; F:GO:0000982; P:GO:0006357	F:DNA binding; C:nucleus; F:transcription factor activity, sequence-specific DNA binding; F:RNA polymerase II core promoter proximal region sequence-specific DNA binding; P:cell differentiation; P:regulation of transcription, DNA-templated; F:sequence-specific DNA binding; F:transcription factor activity, RNA polymerase II core promoter proximal region sequence-specific binding; P:regulation of t…
TRINITY_DN32866_c1_g1_i1	Ephrin type-A receptor 6, partial	15	P:GO:0018108; P:GO:0007169; F:GO:0004672; P:GO:0006468; F:GO:0005003; F:GO:0000166; F:GO:0005524; C:GO:0005887; F:GO:0004713; P:GO:0048013; C:GO:0016020; C:GO:0016021; P:GO:0016310; F:GO:0016740; F:GO:0016301	P:peptidyl-tyrosine phosphorylation; P:transmembrane receptor protein tyrosine kinase signaling pathway; F:protein kinase activity; P:protein phosphorylation; F:ephrin receptor activity; F:nucleotide binding; F:ATP binding; C:integral component of plasma membrane; F:protein tyrosine kinase activity; P:ephrin receptor signaling pathway; C:membrane; C:integral component of membrane; P:phosphorylati…
TRINITY_DN32876_c2_g1_i1	PREDICTED: 1-phosphatidylinositol 4,5-bisphosphate phosphodiesterase epsilon-1	12	F:GO:0004435; P:GO:0007264; P:GO:0007165; F:GO:0005085; P:GO:0016042; P:GO:0006629; F:GO:0008081; F:GO:0004871; P:GO:0035556; P:GO:0043547; C:GO:0005622; F:GO:0016787	F:phosphatidylinositol phospholipase C activity; P:small GTPase mediated signal transduction; P:signal transduction; F:guanyl-nucleotide exchange factor activity; P:lipid catabolic process; P:lipid metabolic process; F:phosphoric diester hydrolase activity; F:signal transducer activity; P:intracellular signal transduction; P:positive regulation of GTPase activity; C:intracellular; F:hydrolase act…
TRINITY_DN32883_c0_g2_i1	PREDICTED: calcium-binding protein 1-like	1	F:GO:0005509	F:calcium ion binding
TRINITY_DN32892_c0_g1_i1	hypothetical protein EH28_02850	2	C:GO:0005576; F:GO:0005179	C:extracellular region; F:hormone activity
TRINITY_DN32895_c0_g1_i1	PREDICTED: G-protein coupled receptor 4-like	6	F:GO:0004930; P:GO:0007186; P:GO:0007165; C:GO:0016020; C:GO:0016021; F:GO:0004871	F:G-protein coupled receptor activity; P:G-protein coupled receptor signaling pathway; P:signal transduction; C:membrane; C:integral component of membrane; F:signal transducer activity
TRINITY_DN32903_c0_g1_i1	PREDICTED: zinc finger protein 135-like, partial	3	F:GO:0003676; F:GO:0003677; F:GO:0046872	F:nucleic acid binding; F:DNA binding; F:metal ion binding
TRINITY_DN32903_c0_g1_i2	Zinc finger protein 227	3	F:GO:0003676; F:GO:0003677; F:GO:0046872	F:nucleic acid binding; F:DNA binding; F:metal ion binding
TRINITY_DN32906_c0_g1_i1	Pleckstrin domain-containing family H member 2	1	C:GO:0005856	C:cytoskeleton
TRINITY_DN32912_c0_g1_i1	Lysyl oxidase	7	P:GO:0043390; F:GO:0005507; C:GO:0016020; F:GO:0005044; P:GO:0055114; F:GO:0016641; P:GO:0006898	P:aflatoxin B1 metabolic process; F:copper ion binding; C:membrane; F:scavenger receptor activity; P:oxidation-reduction process; F:oxidoreductase activity, acting on the CH-NH2 group of donors, oxygen as acceptor; P:receptor-mediated endocytosis
TRINITY_DN32912_c1_g1_i1	PREDICTED: lysyl oxidase homolog 4-like	7	P:GO:0043390; F:GO:0005507; C:GO:0016020; F:GO:0005044; P:GO:0055114; F:GO:0016641; P:GO:0006898	P:aflatoxin B1 metabolic process; F:copper ion binding; C:membrane; F:scavenger receptor activity; P:oxidation-reduction process; F:oxidoreductase activity, acting on the CH-NH2 group of donors, oxygen as acceptor; P:receptor-mediated endocytosis
TRINITY_DN32915_c0_g1_i1	PREDICTED: LOW QUALITY PROTEIN: piezo-type mechanosensitive ion channel component 2	4	F:GO:0008381; P:GO:0034220; C:GO:0016020; C:GO:0016021	F:mechanically-gated ion channel activity; P:ion transmembrane transport; C:membrane; C:integral component of membrane
TRINITY_DN32916_c0_g1_i1	PREDICTED: regulator of G-protein signaling 2	4	C:GO:0005737; F:GO:0005096; C:GO:0005886; P:GO:0043547	C:cytoplasm; F:GTPase activator activity; C:plasma membrane; P:positive regulation of GTPase activity
TRINITY_DN32916_c0_g1_i2	PREDICTED: regulator of G-protein signaling 2	4	C:GO:0005737; F:GO:0005096; C:GO:0005886; P:GO:0043547	C:cytoplasm; F:GTPase activator activity; C:plasma membrane; P:positive regulation of GTPase activity
TRINITY_DN32918_c0_g1_i1	PREDICTED: forkhead box C1-A	18	P:GO:0061386; P:GO:0040036; P:GO:1902366; P:GO:0006355; P:GO:0043114; P:GO:0039021; F:GO:0043565; F:GO:0003682; P:GO:0007507; F:GO:0003677; F:GO:0003700; P:GO:0001568; P:GO:0001756; P:GO:0001944; P:GO:0048387; P:GO:0043010; P:GO:0072149; P:GO:0030325	P:closure of optic fissure; P:regulation of fibroblast growth factor receptor signaling pathway; P:regulation of Notch signaling pathway involved in somitogenesis; P:regulation of transcription, DNA-templated; P:regulation of vascular permeability; P:pronephric glomerulus development; F:sequence-specific DNA binding; F:chromatin binding; P:heart development; F:DNA binding; F:transcription factor …
TRINITY_DN32925_c0_g1_i1	PREDICTED: AP-3 complex subunit sigma-1 isoform X2	7	C:GO:0030117; P:GO:0016192; C:GO:0016020; P:GO:0015031; F:GO:0008565; P:GO:0006886; P:GO:0006810	C:membrane coat; P:vesicle-mediated transport; C:membrane; P:protein transport; F:protein transporter activity; P:intracellular protein transport; P:transport
TRINITY_DN32925_c0_g2_i1	PREDICTED: AP-3 complex subunit sigma-1 isoform X1	7	C:GO:0030117; P:GO:0016192; C:GO:0016020; P:GO:0015031; F:GO:0008565; P:GO:0006886; P:GO:0006810	C:membrane coat; P:vesicle-mediated transport; C:membrane; P:protein transport; F:protein transporter activity; P:intracellular protein transport; P:transport
TRINITY_DN32934_c0_g1_i1	Phosphatidylinositol 3-kinase regulatory subunit beta	4	C:GO:0005942; F:GO:0035014; P:GO:0007165; P:GO:0043551	C:phosphatidylinositol 3-kinase complex; F:phosphatidylinositol 3-kinase regulator activity; P:signal transduction; P:regulation of phosphatidylinositol 3-kinase activity
TRINITY_DN32934_c1_g1_i1	Phosphatidylinositol 3-kinase regulatory subunit beta	4	C:GO:0005942; F:GO:0035014; P:GO:0007165; P:GO:0043551	C:phosphatidylinositol 3-kinase complex; F:phosphatidylinositol 3-kinase regulator activity; P:signal transduction; P:regulation of phosphatidylinositol 3-kinase activity
TRINITY_DN32937_c0_g1_i1	PREDICTED: homeobox protein PKNOX2	3	F:GO:0003677; C:GO:0005634; P:GO:0006355	F:DNA binding; C:nucleus; P:regulation of transcription, DNA-templated
TRINITY_DN32937_c1_g1_i1	PREDICTED: homeobox protein PKNOX2	3	F:GO:0003677; C:GO:0005634; P:GO:0006355	F:DNA binding; C:nucleus; P:regulation of transcription, DNA-templated
TRINITY_DN32947_c0_g1_i1	Dystrophin	1	F:GO:0003779	F:actin binding
TRINITY_DN3294_c0_g1_i1	gastrula zinc finger -like	2	F:GO:0003676; F:GO:0046872	F:nucleic acid binding; F:metal ion binding
TRINITY_DN32956_c0_g1_i1	Lysine-specific demethylase 2B	6	F:GO:0003677; C:GO:0005634; F:GO:0008270; F:GO:0046872; F:GO:0008168; P:GO:0032259	F:DNA binding; C:nucleus; F:zinc ion binding; F:metal ion binding; F:methyltransferase activity; P:methylation
TRINITY_DN32962_c0_g2_i1	PREDICTED: A disintegrin and metalloproteinase with thrombospondin motifs 17, partial	8	F:GO:0008270; P:GO:0048680; P:GO:0006508; F:GO:0008233; C:GO:0031012; F:GO:0004222; C:GO:0005578; F:GO:0008237	F:zinc ion binding; P:positive regulation of axon regeneration; P:proteolysis; F:peptidase activity; C:extracellular matrix; F:metalloendopeptidase activity; C:proteinaceous extracellular matrix; F:metallopeptidase activity
TRINITY_DN32975_c0_g1_i1	PREDICTED: protein very KIND	5	P:GO:0007264; F:GO:0005085; F:GO:0005088; C:GO:0005622; P:GO:0043547	P:small GTPase mediated signal transduction; F:guanyl-nucleotide exchange factor activity; F:Ras guanyl-nucleotide exchange factor activity; C:intracellular; P:positive regulation of GTPase activity
TRINITY_DN32983_c0_g1_i1	Calcium/calmodulin-dependent protein kinase type II subunit alpha, partial	27	P:GO:0051928; P:GO:0046777; F:GO:0004683; P:GO:0006468; P:GO:0051092; F:GO:0000166; F:GO:0005524; P:GO:0002931; P:GO:0048168; P:GO:0006816; P:GO:0000082; P:GO:0016310; F:GO:0035254; P:GO:0046928; F:GO:0042803; P:GO:0038166; F:GO:0004672; F:GO:0004674; C:GO:0014069; P:GO:1902108; C:GO:0005634; F:GO:0005516; C:GO:0005739; P:GO:0010666; F:GO:0016740; P:GO:0018105; F:GO:0016301	P:positive regulation of calcium ion transport; P:protein autophosphorylation; F:calmodulin-dependent protein kinase activity; P:protein phosphorylation; P:positive regulation of NF-kappaB transcription factor activity; F:nucleotide binding; F:ATP binding; P:response to ischemia; P:regulation of neuronal synaptic plasticity; P:calcium ion transport; P:G1/S transition of mitotic cell cycle; P:phos…
TRINITY_DN32983_c0_g1_i2	PREDICTED: calcium/calmodulin-dependent protein kinase type II subunit alpha isoform X1	28	P:GO:0051928; P:GO:0046777; F:GO:0004683; P:GO:0006468; P:GO:0051092; F:GO:0000166; F:GO:0005524; P:GO:0002931; P:GO:0048168; P:GO:0006816; P:GO:0000082; P:GO:0016310; F:GO:0035254; P:GO:0046928; F:GO:0042803; P:GO:0038166; F:GO:0004672; F:GO:0004674; C:GO:0014069; P:GO:0003146; P:GO:1902108; C:GO:0005634; F:GO:0005516; C:GO:0005739; P:GO:0010666; F:GO:0016740; P:GO:0018105; F:GO:0016301	P:positive regulation of calcium ion transport; P:protein autophosphorylation; F:calmodulin-dependent protein kinase activity; P:protein phosphorylation; P:positive regulation of NF-kappaB transcription factor activity; F:nucleotide binding; F:ATP binding; P:response to ischemia; P:regulation of neuronal synaptic plasticity; P:calcium ion transport; P:G1/S transition of mitotic cell cycle; P:phos…
TRINITY_DN32987_c0_g1_i1	PREDICTED: acidic leucine-rich nuclear phosphoprotein 32 family member A	13	P:GO:0061026; P:GO:0008045; P:GO:0060042; P:GO:0060252; P:GO:0060119; C:GO:0005622; P:GO:0007259; P:GO:0042074; P:GO:0001736; P:GO:0001837; P:GO:0030010; P:GO:0031099; P:GO:0035677	P:cardiac muscle tissue regeneration; P:motor neuron axon guidance; P:retina morphogenesis in camera-type eye; P:positive regulation of glial cell proliferation; P:inner ear receptor cell development; C:intracellular; P:JAK-STAT cascade; P:cell migration involved in gastrulation; P:establishment of planar polarity; P:epithelial to mesenchymal transition; P:establishment of cell polarity; P:regene…
TRINITY_DN32996_c0_g1_i1	PREDICTED: 39S ribosomal protein L55, mitochondrial	1	C:GO:0005840	C:ribosome
TRINITY_DN32997_c0_g1_i1	PREDICTED: synaptotagmin-like protein 2 isoform X5	5	C:GO:0005623; P:GO:0006886; P:GO:0006887; F:GO:0017137; C:GO:0005622	C:cell; P:intracellular protein transport; P:exocytosis; F:Rab GTPase binding; C:intracellular
TRINITY_DN32999_c0_g2_i1	PREDICTED: sterile alpha motif domain-containing protein 15	2	C:GO:0016020; C:GO:0016021	C:membrane; C:integral component of membrane
TRINITY_DN32999_c0_g3_i1	PREDICTED: sterile alpha motif domain-containing protein 15	2	C:GO:0016020; C:GO:0016021	C:membrane; C:integral component of membrane
TRINITY_DN33000_c0_g1_i1	actin-1 isoform X1	12	F:GO:0000166; F:GO:0005524; C:GO:0005865; C:GO:0005615; C:GO:0070062; P:GO:0048741; P:GO:0030240; C:GO:0072562; C:GO:0001725; C:GO:0015629; C:GO:0005884; C:GO:0030017	F:nucleotide binding; F:ATP binding; C:striated muscle thin filament; C:extracellular space; C:extracellular exosome; P:skeletal muscle fiber development; P:skeletal muscle thin filament assembly; C:blood microparticle; C:stress fiber; C:actin cytoskeleton; C:actin filament; C:sarcomere
TRINITY_DN33016_c0_g1_i1	trafficking particle complex subunit 4	3	P:GO:0006888; C:GO:0005801; C:GO:0005737	P:ER to Golgi vesicle-mediated transport; C:cis-Golgi network; C:cytoplasm
TRINITY_DN33018_c0_g1_i1	annexin A2-like	6	P:GO:0043086; F:GO:0005509; F:GO:0004859; P:GO:0030299; F:GO:0008092; F:GO:0005544	P:negative regulation of catalytic activity; F:calcium ion binding; F:phospholipase inhibitor activity; P:intestinal cholesterol absorption; F:cytoskeletal protein binding; F:calcium-dependent phospholipid binding
TRINITY_DN33028_c0_g1_i1	C-X-C chemokine receptor type 3-like	7	P:GO:0006935; P:GO:0006954; P:GO:0007187; P:GO:0070098; C:GO:0016021; F:GO:0016494; P:GO:0002685	P:chemotaxis; P:inflammatory response; P:G-protein coupled receptor signaling pathway, coupled to cyclic nucleotide second messenger; P:chemokine-mediated signaling pathway; C:integral component of membrane; F:C-X-C chemokine receptor activity; P:regulation of leukocyte migration
TRINITY_DN33035_c0_g1_i1	hypothetical protein EH28_20357	2	C:GO:0016020; C:GO:0016021	C:membrane; C:integral component of membrane
TRINITY_DN33045_c0_g1_i1	C9orf69 homolog	2	F:GO:0005525; C:GO:0016021	F:GTP binding; C:integral component of membrane
TRINITY_DN33047_c0_g1_i1	rho GTPase-activating 35-like	5	F:GO:0005525; P:GO:0007165; P:GO:0007264; P:GO:0015031; C:GO:0005622	F:GTP binding; P:signal transduction; P:small GTPase mediated signal transduction; P:protein transport; C:intracellular
TRINITY_DN33048_c0_g1_i1	Zinc finger BED domain-containing 4	2	F:GO:0003676; F:GO:0003677	F:nucleic acid binding; F:DNA binding
TRINITY_DN33049_c0_g1_i1	DNA-directed RNA polymerase II subunit RPB11-a	5	F:GO:0003677; F:GO:0001055; P:GO:0006366; F:GO:0046983; C:GO:0005665	F:DNA binding; F:RNA polymerase II activity; P:transcription from RNA polymerase II promoter; F:protein dimerization activity; C:DNA-directed RNA polymerase II, core complex
TRINITY_DN33050_c0_g1_i1	probable palmitoyltransferase ZDHHC11	8	F:GO:0016746; F:GO:0008270; F:GO:0019706; F:GO:0046872; P:GO:0008152; C:GO:0016020; C:GO:0016021; F:GO:0016740	F:transferase activity, transferring acyl groups; F:zinc ion binding; F:protein-cysteine S-palmitoyltransferase activity; F:metal ion binding; P:metabolic process; C:membrane; C:integral component of membrane; F:transferase activity
TRINITY_DN33059_c0_g1_i1	Peptide-N(4)-(N-acetyl-beta-D-glucosaminyl)asparagine amidase F	3	F:GO:0016715; F:GO:0003824; P:GO:0055114	F:oxidoreductase activity, acting on paired donors, with incorporation or reduction of molecular oxygen, reduced ascorbate as one donor, and incorporation of one atom of oxygen; F:catalytic activity; P:oxidation-reduction process
TRINITY_DN33064_c0_g1_i1	c-X-C motif chemokine 10-like	5	P:GO:0006955; P:GO:0007165; C:GO:0005576; F:GO:0008009; P:GO:0060326	P:immune response; P:signal transduction; C:extracellular region; F:chemokine activity; P:cell chemotaxis
TRINITY_DN33064_c0_g2_i1	c-X-C motif chemokine 10-like	5	P:GO:0006955; P:GO:0007165; C:GO:0005576; F:GO:0008009; P:GO:0060326	P:immune response; P:signal transduction; C:extracellular region; F:chemokine activity; P:cell chemotaxis
TRINITY_DN33064_c0_g3_i1	c-X-C motif chemokine 10-like	5	P:GO:0006955; P:GO:0007165; C:GO:0005576; F:GO:0008009; P:GO:0060326	P:immune response; P:signal transduction; C:extracellular region; F:chemokine activity; P:cell chemotaxis
TRINITY_DN33074_c0_g1_i1	E3 SUMO- ligase EGR2	5	F:GO:0003676; F:GO:0046872; P:GO:0021654; P:GO:0048932; P:GO:0021575	F:nucleic acid binding; F:metal ion binding; P:rhombomere boundary formation; P:myelination of posterior lateral line nerve axons; P:hindbrain morphogenesis
TRINITY_DN33075_c0_g1_i1	complement factor 3, partial	4	C:GO:0005615; F:GO:0004866; P:GO:0010951; C:GO:0005576	C:extracellular space; F:endopeptidase inhibitor activity; P:negative regulation of endopeptidase activity; C:extracellular region
TRINITY_DN33081_c1_g1_i1	potassium voltage-gated channel subfamily KQT member 2-like	11	P:GO:0006813; F:GO:0005216; F:GO:0005249; P:GO:0006811; P:GO:0071805; P:GO:0055085; C:GO:0008076; C:GO:0016020; C:GO:0016021; F:GO:0005267; P:GO:0006810	P:potassium ion transport; F:ion channel activity; F:voltage-gated potassium channel activity; P:ion transport; P:potassium ion transmembrane transport; P:transmembrane transport; C:voltage-gated potassium channel complex; C:membrane; C:integral component of membrane; F:potassium channel activity; P:transport
TRINITY_DN33088_c0_g1_i1	signal peptidase complex catalytic subunit SEC11A	5	C:GO:0005789; C:GO:0070062; C:GO:0016021; F:GO:0008236; P:GO:0006465	C:endoplasmic reticulum membrane; C:extracellular exosome; C:integral component of membrane; F:serine-type peptidase activity; P:signal peptide processing
TRINITY_DN33210_c0_g1_i1	NADH dehydrogenase [ubiquinone] 1 alpha subcomplex subunit 12	8	P:GO:0006814; P:GO:0006118; P:GO:0015992; P:GO:0006120; F:GO:0009055; C:GO:0016020; F:GO:0008137; P:GO:0006744	P:sodium ion transport; P:obsolete electron transport; P:proton transport; P:mitochondrial electron transport, NADH to ubiquinone; F:electron carrier activity; C:membrane; F:NADH dehydrogenase (ubiquinone) activity; P:ubiquinone biosynthetic process
TRINITY_DN33228_c0_g1_i1	serine threonine- kinase WNK4 isoform X2	4	F:GO:0005524; F:GO:0004672; F:GO:0004674; P:GO:0006468	F:ATP binding; F:protein kinase activity; F:protein serine/threonine kinase activity; P:protein phosphorylation
TRINITY_DN33234_c0_g1_i1	signal transducer and activator of transcription 1-like	6	F:GO:0016706; C:GO:0016020; C:GO:0016021; P:GO:0055114; F:GO:0008168; P:GO:0032259	F:oxidoreductase activity, acting on paired donors, with incorporation or reduction of molecular oxygen, 2-oxoglutarate as one donor, and incorporation of one atom each of oxygen into both donors; C:membrane; C:integral component of membrane; P:oxidation-reduction process; F:methyltransferase activity; P:methylation
TRINITY_DN33234_c0_g2_i1	signal transducer and activator of transcription 1-like	6	F:GO:0016706; C:GO:0016020; C:GO:0016021; P:GO:0055114; F:GO:0008168; P:GO:0032259	F:oxidoreductase activity, acting on paired donors, with incorporation or reduction of molecular oxygen, 2-oxoglutarate as one donor, and incorporation of one atom each of oxygen into both donors; C:membrane; C:integral component of membrane; P:oxidation-reduction process; F:methyltransferase activity; P:methylation
TRINITY_DN33239_c0_g2_i1	Thyroid hormone receptor alpha	10	F:GO:0004887; C:GO:0005634; F:GO:0003677; F:GO:0046872; P:GO:0006351; F:GO:0070324; F:GO:0003707; P:GO:0006355; P:GO:0043401; P:GO:0030522	F:thyroid hormone receptor activity; C:nucleus; F:DNA binding; F:metal ion binding; P:transcription, DNA-templated; F:thyroid hormone binding; F:steroid hormone receptor activity; P:regulation of transcription, DNA-templated; P:steroid hormone mediated signaling pathway; P:intracellular receptor signaling pathway
TRINITY_DN33239_c1_g1_i1	thyroid hormone receptor alpha	8	F:GO:0004887; C:GO:0005634; F:GO:0003677; P:GO:0006351; F:GO:0003707; P:GO:0006355; P:GO:0043401; P:GO:0030522	F:thyroid hormone receptor activity; C:nucleus; F:DNA binding; P:transcription, DNA-templated; F:steroid hormone receptor activity; P:regulation of transcription, DNA-templated; P:steroid hormone mediated signaling pathway; P:intracellular receptor signaling pathway
TRINITY_DN33240_c0_g1_i1	solute carrier family 35 member E1	2	C:GO:0016020; C:GO:0016021	C:membrane; C:integral component of membrane
TRINITY_DN33240_c0_g2_i1	Solute carrier family 35 member E1	2	C:GO:0016020; C:GO:0016021	C:membrane; C:integral component of membrane
TRINITY_DN33240_c0_g3_i1	solute carrier family 35 member E1	2	C:GO:0016020; C:GO:0016021	C:membrane; C:integral component of membrane
TRINITY_DN33246_c0_g1_i1	hypothetical protein EH28_05959	1	C:GO:0016021	C:integral component of membrane
TRINITY_DN3324_c0_g1_i1	PREDICTED: testican-2	3	P:GO:0007165; F:GO:0005509; C:GO:0005578	P:signal transduction; F:calcium ion binding; C:proteinaceous extracellular matrix
TRINITY_DN3324_c0_g2_i1	PREDICTED: testican-2	3	P:GO:0007165; F:GO:0005509; C:GO:0005578	P:signal transduction; F:calcium ion binding; C:proteinaceous extracellular matrix
TRINITY_DN33251_c0_g1_i1	MANBAL	1	C:GO:0016021	C:integral component of membrane
TRINITY_DN33267_c0_g1_i1	novel immune-type receptor 11	1	C:GO:0016021	C:integral component of membrane
TRINITY_DN33271_c0_g1_i1	rap guanine nucleotide exchange factor 4 isoform X4	8	P:GO:0030073; P:GO:0007264; F:GO:0005085; F:GO:0030552; P:GO:0017157; C:GO:0005622; P:GO:0019933; P:GO:0043547	P:insulin secretion; P:small GTPase mediated signal transduction; F:guanyl-nucleotide exchange factor activity; F:cAMP binding; P:regulation of exocytosis; C:intracellular; P:cAMP-mediated signaling; P:positive regulation of GTPase activity
TRINITY_DN33271_c0_g1_i2	rap guanine nucleotide exchange factor 4 isoform X4	11	C:GO:0005623; P:GO:0030073; P:GO:0007264; P:GO:0007165; F:GO:0005085; F:GO:0030552; P:GO:0017157; P:GO:0035556; P:GO:0019933; C:GO:0005622; P:GO:0043547	C:cell; P:insulin secretion; P:small GTPase mediated signal transduction; P:signal transduction; F:guanyl-nucleotide exchange factor activity; F:cAMP binding; P:regulation of exocytosis; P:intracellular signal transduction; P:cAMP-mediated signaling; C:intracellular; P:positive regulation of GTPase activity
TRINITY_DN33273_c0_g1_i1	probable peptide chain release factor C12orf65 homolog, mitochondrial	5	P:GO:0006449; F:GO:0003747; C:GO:0018444; C:GO:0005840; P:GO:0051083	P:regulation of translational termination; F:translation release factor activity; C:translation release factor complex; C:ribosome; P:'de novo' cotranslational protein folding
TRINITY_DN33274_c0_g1_i1	dnaJ homolog subfamily B member 14	1	C:GO:0016021	C:integral component of membrane
[truncated: 21,555 more rows]

## Sheet: HK GO annotated sequences
SeqName	Description	#GO	GO IDs	GO Names
[truncated: 24,663 more rows]

## Sheet: Testis GO annotated sequences
SeqName	Description	#GO	GO IDs	GO Names
[truncated: 28,482 more rows]

## Sheet: Liver 1069 transcripts
Sequence Name	Sequence Description	Sequence Data	Sequence Length
[truncated: 1,069 more rows]

[truncated: 2 more sheets: Testis 5010 transcripts, HK 1733 transcripts]
